# Supplementary material for: DeepMVP: deep learning models trained on high-quality data accurately predict PTM sites and variant-induced alterations
Source: Nat Methods. 2025 Aug 26;22(9):1857–67. doi: 10.1038/s41592-025-02797-x (PMC12446062; doi:10.1038/s41592-025-02797-x)
Supplement: Supplementary file 2 — Supplementary Tables 1–6. [file 41592_2025_2797_MOESM2_ESM.xlsx]

## Sheet: S1
Table S1. Curated PTM-enriched MS datasets in this study
PTM	Dataset	# of raw files	PMID
Phosphorylation	S020	276	27372738
Phosphorylation	S015	468	27251275
Phosphorylation	S044	299	31675502
Phosphorylation	S043	192	32059776
Phosphorylation	S038	144	32529193
Phosphorylation	S039	221	33212010
Phosphorylation	S037	132	31031003
Phosphorylation	S049	971	31585088
Phosphorylation	S041	13	29718670
Phosphorylation	S042	12	30087585
Phosphorylation	S025	780	30645970
Phosphorylation	S036	78	29988108
Phosphorylation	PXD003563	58	27642862
Phosphorylation	PXD005061	17	28152594
Phosphorylation	PXD009227	104	30190555
Phosphorylation	PXD006809	4	29496907
Phosphorylation	PXD012174	6901	31819260
Phosphorylation	PXD007921	42	30131370
Phosphorylation	PXD004452	1021	28601559
Phosphorylation	IPX0000768001	12	27470641
Phosphorylation	IPX0001297000	23	30220457
Phosphorylation	PXD007998	20	29083189
Phosphorylation	PXD010372	48	30241606
Phosphorylation	PXD010786	36	30217950
Phosphorylation	PXD008373	160	30814741
Phosphorylation	PXD011677	8	30833379
Phosphorylation	MSV000082644	65	30205044
Phosphorylation	PXD004992	97	31675377
Phosphorylation	MSV000083128	27	30563849
Phosphorylation	PXD015087	24	31919466
Phosphorylation	PXD004652	330	31332097
Phosphorylation	PXD015943	821	31959955
Phosphorylation	PXD012251	7	32089736
Phosphorylation	PXD014525	17	32034161
Phosphorylation	PMC6822907	77	29789295
Phosphorylation	PXD009292	64	30220558
Phosphorylation	S046	325	32649874
Phosphorylation	PDC000176	46	33242424
Phosphorylation	PXD015545	204	32620753
Phosphorylation	IPX0001804000	474	32649877
Phosphorylation	PXD007985	45	31926610
Phosphorylation	PXD013615	244	32686665
Phosphorylation	IPX0001833000	30	32612956
Phosphorylation	S054	260	33417831
Phosphorylation	PXD017276	20	33259127
Phosphorylation	PXD020296	36	32985496
Phosphorylation	S047	44	-
Phosphorylation	PXD015430	32	32888406
Acetylation	chorus-1351	32	28860605
Acetylation	PXD001377	161	25751058
Acetylation	PXD005252	359	29804834
Acetylation	PXD002332	5	26256950
Acetylation	PXD005793	18	30592415
Acetylation	PXD002932	33	26635363
Acetylation	MSV000079068	30	25953088
Acetylation	chorus-2048	3	26748706
Acetylation	MSV000082644	16	30205044
Acetylation	PXD009994	82	30837475
Acetylation	S043	68	32059776
Acetylation	MSV000078509	33	23749302
Acetylation	PMC6822907	15	29789295
Acetylation	PMID25680958	3	25680958
Acetylation	PXD003701	16	28067524
Acetylation	S056	100	32649874
Acetylation	S060	104	33212010
Acetylation	S057	44	33577785
Methylation	PXD002405	38	26750096
Methylation	IPX0000750001	30	27801567
Methylation	PXD014574	6	29090900
Methylation	PMC6822907	15	29789295
Methylation	IPX0001315000	20	25505155
Methylation	PXD012357	58	31451547
Methylation	PXD002932	3	26635363
Methylation	PMID24129315	5	24129315
Methylation	PXD003700	28	27577262
Methylation	PXD012007	78	31408619
Methylation	PXD014792	16	31611688
Methylation	PXD010051	43	31072472
Methylation	PXD000559	40	24563534
Methylation	IPX0001467000	18	31429054
Methylation	PXD005871	49	28537268
Methylation	PXD017193	34	32429667
Methylation	PXD011765	4	32467672
Methylation	PXD009070	88	30940768
Methylation	PASS00593	101	25849564
Methylation	PXD017577	6	33344439
Sumoylation	PXD004927	248	28112733
Sumoylation	PXD005296	128	28112733
Sumoylation	PXD001061	32	25218447
Sumoylation	PXD006361	23	29020638
Sumoylation	PXD006545	36	29048423
Sumoylation	PXD001736	24	25755297
Sumoylation	PXD000459	2	25114211
Sumoylation	PXD008003	156	29942033
Sumoylation	PXD001281	4	24782567
Sumoylation	PXD001810	16	25772364
Sumoylation	PASS00461	34	25391492
Sumoylation	PXD011932	44	32047143
Sumoylation	MSV000081018	13	29079793
Sumoylation	PASS00896	90	28098164
Ubiquitination	PXD006201	72	29967540
Ubiquitination	PXD004445	33	29438997
Ubiquitination	PXD005421	5	28260372
Ubiquitination	PXD004628	48	27667366
Ubiquitination	PXD004941	12	29901268
Ubiquitination	PXD000934	60	24816145
Ubiquitination	PXD007101	72	29122726
Ubiquitination	PXD001549	17	25782750
Ubiquitination	MSV000078509	33	23749302
Ubiquitination	MSV000079097	24	23266961
Ubiquitination	PXD009199	20	30230243
Ubiquitination	MSV000084650	1	31953384
Ubiquitination	PXD019854	77	33431886
Ubiquitination	PXD011895	30	34196494
Ubiquitination	PXD020597	24	33014840
Ubiquitination	IPX0001138000	40	30425250
N-glycosylation	S020	102	27372738
N-glycosylation	S025	779	30645970
N-glycosylation	PXD000332	40	24190977
N-glycosylation	PXD001571	73	26571101
N-glycosylation	PXD004366	27	27808266
N-glycosylation	PXD000959	5	25476145
N-glycosylation	PXD005804	87	28959962
N-glycosylation	PXD003485	34	27147131
N-glycosylation	PXD002107	3	26256267
N-glycosylation	PXD003115	36	26657352
N-glycosylation	PXD003469	382	28607076
N-glycosylation	PASS00980	79	29703890
N-glycosylation	PXD019914	132	33262351
N-glycosylation	PXD005143	329	31516400
N-glycosylation	PXD020078	6	32922663
N-glycosylation	PXD012655	12	28077793

## Sheet: S2
Table S2. Lysines identified with at least two modifications
Site	Acetylation	Methylation	Ubiquitination	Sumoylation	All
P05787_K347	1	0	1	1	3
P05787_K352	1	0	1	1	3
P05787_K207	1	0	1	0	2
P05787_K117	1	0	1	0	2
P05787_K122	1	0	1	1	3
P05787_K158	1	0	1	0	2
Q04695_K262	1	0	1	0	2
Q04695_K297	1	0	1	1	3
P02533_K15	1	1	1	0	3
P05787_K101	1	0	1	1	3
P05787_K108	1	1	1	0	3
P05787_K178	1	1	1	0	3
P05787_K185	1	0	1	0	2
P02768_K298	1	1	0	0	2
P02768_K236	1	0	1	0	2
P02768_K581	1	1	0	0	2
P02768_K584	1	1	0	0	2
P02768_K558	1	1	0	0	2
P02768_K223	1	1	0	0	2
P02768_K499	1	1	1	0	3
P05783_K214	1	0	1	1	3
P05783_K111	1	0	1	0	2
P05783_K370	1	0	1	1	3
P05783_K372	1	0	1	1	3
P05783_K167	1	0	1	1	3
P05787_K285	1	0	1	1	3
P05787_K295	1	0	1	1	3
P05787_K472	1	0	1	1	3
P05787_K96	1	0	1	1	3
P05787_K393	1	0	1	1	3
P05787_K325	1	0	1	1	3
P05787_K130	1	0	1	1	3
P05787_K197	1	0	1	1	3
P05787_K264	1	0	1	1	3
P05787_K11	1	1	1	1	4
P05787_K304	1	0	1	1	3
P05787_K92	1	0	1	1	3
P05787_K8	1	1	0	0	2
P08729_K286	1	0	1	1	3
P08729_K296	1	0	1	0	2
P08729_K331	1	0	1	0	2
P08729_K348	1	0	1	0	2
P08729_K273	1	0	1	0	2
P08729_K117	1	0	1	0	2
P08729_K122	1	0	1	0	2
P08670_K402	1	0	1	1	3
P08729_K130	1	0	1	1	3
P08729_K326	1	0	1	0	2
P08729_K101	1	0	1	1	3
P08729_K96	1	0	1	1	3
P13647_K426	1	0	1	0	2
Q04695_K419	1	0	1	1	3
P07996_K201	1	0	1	0	2
P07996_K1141	1	0	1	0	2
P07996_K50	1	0	1	0	2
P02787_K546	1	0	1	0	2
Q86Y46_K149	1	0	1	0	2
P08729_K179	1	0	1	0	2
P08729_K177	1	0	1	0	2
P07951_K29	1	0	1	0	2
P07951_K12	1	0	1	0	2
P07951_K112	1	0	1	0	2
P07951_K48	1	0	1	0	2
P0DPI2_K171	1	0	1	0	2
P0DPI2_K233	1	0	1	0	2
A0AVT1_K503	1	0	1	0	2
A0AVT1_K544	1	0	1	0	2
A0AVT1_K1011	1	0	1	0	2
A0AVT1_K1003	1	0	1	0	2
A0FGR8_K647	1	0	1	0	2
A0MZ66_K271	1	0	1	0	2
A0MZ66_K89	1	0	1	0	2
A0MZ66_K335	1	0	1	0	2
A0MZ66_K171	1	0	1	0	2
A1L020_K114	1	0	1	1	3
A1L0T0_K599	1	0	1	0	2
A2RRP1_K1257	1	0	1	0	2
A2RRP1_K1261	1	0	1	0	2
A2RRP1_K1057	1	0	1	0	2
A3KMH1_K566	1	0	1	0	2
A4D1P6_K461	1	0	1	0	2
P60709_K213	1	0	1	1	3
A5YKK6_K1063	1	0	1	0	2
A6NDG6_K72	1	0	1	0	2
A6NDG6_K300	1	0	1	0	2
A6NHR9_K1349	1	0	1	0	2
A6NHR9_K591	1	0	1	0	2
A6NHR9_K1703	1	0	0	1	2
A6NIH7_K24	1	0	1	1	3
A7E2Y1_K1439	1	0	1	0	2
A8MU93_K58	1	0	1	0	2
A8MW92_K184	1	0	1	0	2
A8MW92_K530	1	0	0	1	2
A8MW92_K288	1	1	0	1	3
A8MXV4_K278	1	0	1	0	2
A9UHW6_K53	1	0	1	0	2
Q99613_K331	1	0	1	0	2
Q99613_K513	1	0	1	0	2
Q13765_K142	1	0	1	1	3
Q13765_K108	1	0	1	0	2
L0R819_K45	1	0	1	0	2
O00116_K640	1	0	1	0	2
O00116_K347	1	0	1	0	2
O00116_K116	1	0	1	0	2
Q13838_K162	1	0	1	0	2
Q13838_K53	1	0	1	1	3
O00148_K35	1	0	1	1	3
Q13838_K268	1	0	1	1	3
O00148_K190	1	0	1	0	2
O00148_K187	1	0	1	1	3
O00151_K246	1	0	1	0	2
O00151_K309	1	0	1	0	2
O00154_K168	1	0	1	1	3
O00154_K172	1	0	1	0	2
O00154_K355	1	0	1	1	3
O00154_K283	1	0	1	0	2
O00154_K369	1	0	1	0	2
O00159_K704	1	0	1	0	2
O00159_K486	1	0	1	0	2
O00159_K518	1	0	1	0	2
O00159_K188	1	0	1	0	2
O00159_K571	1	0	1	0	2
O00159_K269	1	0	1	0	2
O00159_K281	1	0	1	0	2
O00193_K174	1	1	1	0	3
O00193_K13	1	0	1	1	3
O00193_K91	1	0	1	1	3
O00193_K62	1	0	1	1	3
O00203_K414	1	0	1	0	2
O00203_K552	1	0	1	0	2
O00203_K592	1	0	1	0	2
O00231_K288	1	0	1	0	2
O00231_K304	1	0	1	0	2
O00231_K417	1	0	1	0	2
O00232_K262	1	0	1	0	2
O00232_K221	1	0	1	0	2
O00232_K212	1	0	1	0	2
O00232_K98	1	0	1	1	3
O00244_K57	1	0	1	0	2
O00244_K60	1	0	1	0	2
O00244_K38	1	0	1	0	2
O00244_K25	1	0	1	0	2
O00257_K125	1	0	0	1	2
O00257_K212	1	0	1	1	3
O00257_K149	1	0	1	1	3
O00257_K157	1	0	0	1	2
O00257_K197	1	0	1	1	3
O00267_K718	1	0	1	0	2
O00273_K313	1	0	1	0	2
O00299_K13	1	0	1	0	2
O00299_K20	1	0	1	0	2
O00299_K138	1	0	1	0	2
O00299_K166	1	1	1	1	4
O00299_K183	1	0	1	0	2
O00299_K192	1	0	1	0	2
O00299_K119	1	0	1	0	2
O00299_K131	1	0	1	1	3
O00299_K135	1	0	1	0	2
O00299_K49	1	0	1	1	3
O00303_K214	1	0	1	0	2
O00303_K238	1	0	1	0	2
O00327_K538	1	0	1	0	2
O00330_K491	1	1	0	0	2
O00330_K460	1	0	1	0	2
O00330_K394	1	0	1	0	2
O00330_K379	1	0	1	0	2
O00330_K120	1	0	1	0	2
O00410_K800	1	0	1	0	2
O00410_K693	1	0	1	0	2
O00429_K92	1	0	1	0	2
O00442_K205	1	1	0	1	3
O00442_K191	1	0	1	0	2
O00442_K163	1	0	1	0	2
O00471_K155	1	0	1	0	2
O00479_K71	1	0	1	0	2
O00479_K82	1	0	1	1	3
O00479_K31	1	0	1	0	2
O00483_K10	1	0	1	0	2
O00487_K152	1	0	1	1	3
O00487_K264	1	0	1	1	3
O00499_K146	1	0	1	0	2
O00515_K259	1	1	0	0	2
O00541_K152	1	0	1	1	3
O00560_K223	1	0	1	0	2
O00560_K179	1	0	1	0	2
O00566_K38	1	0	1	0	2
O00567_K143	1	1	1	1	4
O00567_K134	1	0	1	1	3
O00567_K87	1	0	1	1	3
O00567_K333	1	0	1	1	3
O00571_K427	1	0	1	0	2
O00629_K6	1	0	1	1	3
O00635_K184	1	0	1	1	3
O00712_K65	1	0	1	0	2
O00712_K270	1	1	0	0	2
O00743_K245	1	0	1	1	3
O00757_K208	1	0	1	0	2
O00764_K161	1	0	1	1	3
O00764_K258	1	0	1	0	2
O14497_K25	1	0	1	1	3
O14497_K1815	1	0	1	0	2
O14497_K1905	1	0	1	0	2
O14497_K1830	1	0	1	0	2
O14497_K1880	1	0	1	0	2
O14497_K1953	1	0	1	1	3
O14579_K74	1	0	1	1	3
O14579_K65	1	0	1	0	2
O14579_K278	1	0	1	1	3
O14617_K815	1	0	1	0	2
O14617_K352	1	0	1	0	2
O14686_K4553	1	0	1	0	2
O14686_K4432	1	0	0	1	2
O14686_K3119	1	0	0	1	2
O14686_K4465	1	0	1	0	2
O14727_K131	1	0	1	0	2
O14727_K139	1	0	1	0	2
O14734_K91	1	0	1	0	2
O14734_K52	1	0	1	0	2
O14737_K20	1	0	1	1	3
O14737_K63	1	0	1	0	2
O14744_K240	1	0	1	0	2
O14745_K50	1	0	1	0	2
O14745_K69	1	0	1	0	2
O14772_K478	1	0	0	1	2
O14776_K1035	1	0	1	1	3
Q92973_K81	1	0	1	0	2
O14791_K167	1	0	1	0	2
O14802_K23	1	0	1	0	2
O14802_K445	1	0	1	1	3
O14802_K398	1	0	1	0	2
O14818_K218	1	0	1	1	3
O14818_K227	1	0	1	1	3
O14818_K234	1	0	1	0	2
O14818_K52	1	0	1	1	3
O14832_K108	1	0	1	1	3
O14832_K116	1	0	1	0	2
O14832_K310	1	0	1	0	2
O14832_K302	1	0	1	0	2
O14832_K243	1	0	1	0	2
O14832_K120	1	0	1	0	2
O14874_K184	1	0	1	0	2
O14874_K89	1	1	1	0	3
O14920_K147	1	0	1	1	3
O14920_K467	1	0	1	0	2
O14929_K15	1	0	1	1	3
O14949_K33	1	0	1	0	2
O14950_K51	1	0	1	0	2
O14979_K204	1	0	1	0	2
O14979_K180	1	0	1	0	2
O14979_K76	1	0	1	0	2
O14979_K161	1	1	1	0	3
O14979_K302	1	0	1	1	3
O14980_K700	1	0	1	0	2
O14980_K563	1	0	1	0	2
O14980_K531	1	0	1	0	2
O14980_K537	1	0	1	0	2
O14980_K686	1	0	1	0	2
O14980_K693	1	0	1	0	2
O14980_K455	1	0	1	0	2
O14980_K446	1	0	1	0	2
O14980_K339	1	0	1	0	2
O14980_K757	1	0	1	0	2
O14980_K680	1	0	1	0	2
O15014_K118	1	0	0	1	2
Q01082_K62	1	0	1	0	2
O15027_K622	1	0	1	0	2
O15042_K88	1	1	1	1	4
O15042_K80	1	0	1	1	3
O15042_K168	1	0	1	1	3
O15042_K755	1	0	1	1	3
O15042_K760	1	0	1	1	3
O15117_K319	1	0	1	0	2
O15119_K714	1	0	1	1	3
O15143_K174	1	0	1	0	2
O15143_K82	1	0	1	0	2
O15143_K37	1	0	1	0	2
O15143_K49	1	0	1	0	2
O15144_K157	1	0	1	0	2
O15144_K117	1	0	1	0	2
O15144_K77	1	0	1	0	2
O15144_K65	1	0	1	0	2
O15144_K295	1	1	1	0	3
O15144_K275	1	0	1	1	3
O15144_K186	1	0	1	0	2
O15144_K136	1	0	1	0	2
O15145_K147	1	0	1	0	2
O15145_K155	1	0	1	1	3
O15145_K61	1	0	1	1	3
O15145_K29	1	0	1	1	3
O15156_K372	1	0	1	0	2
O15160_K167	1	0	1	1	3
O15212_K66	1	0	1	1	3
O15212_K32	1	0	1	1	3
O15212_K88	1	0	1	0	2
O15231_K591	1	0	1	0	2
O15254_K265	1	0	1	0	2
O15254_K291	1	0	1	0	2
O15265_K257	1	0	0	1	2
O15265_K220	1	0	0	1	2
O15265_K438	1	0	0	1	2
O15294_K16	1	0	1	1	3
O15294_K991	1	0	1	0	2
O15294_K168	1	0	1	0	2
O15305_K149	1	0	1	0	2
O15305_K51	1	0	1	0	2
O15305_K77	1	0	1	0	2
O15347_K161	1	0	1	0	2
O15347_K82	1	0	1	0	2
O15347_K170	1	0	1	0	2
O15347_K126	1	0	1	0	2
O15347_K145	1	0	1	0	2
O15347_K125	1	0	1	0	2
O15355_K209	1	0	1	1	3
O15355_K247	1	0	1	1	3
O15355_K383	1	0	1	1	3
O15355_K519	1	0	1	1	3
O15355_K166	1	0	1	1	3
O15372_K188	1	0	1	1	3
O15372_K274	1	0	1	0	2
O15381_K156	1	0	1	1	3
O15381_K85	1	0	1	1	3
O15381_K70	1	0	1	0	2
O15382_K229	1	0	1	0	2
O15382_K246	1	0	1	0	2
O15382_K377	1	0	1	0	2
O15382_K141	1	0	1	0	2
O15382_K321	1	0	1	0	2
O15400_K24	1	0	1	0	2
O15400_K55	1	0	1	0	2
O15417_K1591	1	0	1	0	2
O15417_K437	1	0	0	1	2
O15446_K174	1	0	0	1	2
O15511_K93	1	0	1	1	3
O15511_K100	1	0	1	0	2
O15511_K87	1	0	1	0	2
O15541_K161	1	0	0	1	2
O43143_K614	1	0	1	1	3
O43143_K491	1	0	1	1	3
O43143_K230	1	0	1	0	2
O43143_K17	1	0	1	0	2
O43143_K786	1	0	1	1	3
O43143_K488	1	0	1	0	2
O43143_K754	1	0	1	1	3
O43143_K480	1	0	1	1	3
O43148_K6	1	0	1	1	3
O43149_K2306	1	0	1	0	2
O43151_K352	1	0	1	0	2
O43151_K684	1	0	1	0	2
O43172_K26	1	0	1	1	3
O43175_K33	1	0	1	1	3
O43175_K21	1	1	1	1	4
O43175_K394	1	0	1	1	3
O43175_K58	1	0	1	1	3
O43175_K69	1	0	1	1	3
O43237_K318	1	0	1	0	2
O43237_K457	1	0	1	0	2
O43242_K455	1	0	1	0	2
O43242_K186	1	0	1	0	2
O43242_K76	1	0	1	1	3
O43242_K2	1	0	0	1	2
O43242_K84	1	0	1	0	2
O43242_K374	1	0	1	1	3
O43242_K223	1	0	1	0	2
O43252_K243	1	0	1	0	2
O43252_K194	1	0	1	1	3
O43252_K258	1	0	1	0	2
O43252_K12	1	0	0	1	2
O43257_K53	1	0	1	1	3
O43257_K66	1	0	1	1	3
O43290_K666	1	0	1	1	3
O43290_K141	1	0	1	1	3
O43290_K125	1	0	1	1	3
O60506_K576	1	0	1	1	3
O43390_K224	1	0	1	0	2
O43390_K300	1	0	1	0	2
O43390_K126	1	0	1	1	3
O60506_K100	1	0	1	0	2
O43390_K366	1	1	1	1	4
O43390_K120	1	0	1	0	2
O43390_K171	1	0	1	1	3
O43399_K165	1	1	1	0	3
O43402_K5	1	0	0	1	2
O43414_K331	1	0	1	0	2
O43414_K276	1	0	1	0	2
Q04637_K950	1	0	1	0	2
Q04637_K925	1	0	1	0	2
O43488_K128	1	0	1	0	2
O43491_K374	1	0	1	0	2
O43491_K514	1	0	1	0	2
O43491_K399	1	0	1	0	2
O43491_K246	1	0	1	0	2
O43592_K634	1	0	1	0	2
O43633_K89	1	0	1	0	2
O43633_K35	1	0	1	0	2
O43663_K484	1	0	1	1	3
O43665_K165	1	0	1	0	2
O43670_K24	1	0	1	0	2
O43670_K31	1	0	1	0	2
O43670_K100	1	0	1	0	2
O43670_K350	1	0	1	0	2
O43676_K23	1	0	1	0	2
O43681_K330	1	0	1	0	2
O43681_K287	1	0	1	0	2
O43684_K179	1	0	1	0	2
O43684_K322	1	0	1	1	3
O43684_K216	1	0	1	1	3
O43707_K125	1	0	1	0	2
O43707_K779	1	0	1	0	2
O43707_K497	1	0	1	0	2
O43707_K592	1	0	1	0	2
O43707_K521	1	0	1	0	2
O43707_K455	1	0	1	0	2
O43707_K417	1	0	1	0	2
O43707_K622	1	0	1	0	2
O43707_K625	1	0	1	0	2
O43707_K323	1	0	1	0	2
O43707_K108	1	0	1	0	2
O43707_K350	1	0	1	1	3
O43708_K57	1	0	1	0	2
O43708_K191	1	0	1	0	2
O43709_K196	1	0	1	1	3
O43719_K410	1	0	0	1	2
O43747_K571	1	0	1	0	2
O43747_K322	1	0	1	0	2
O43747_K147	1	0	1	0	2
O43747_K355	1	0	1	0	2
O43765_K137	1	0	1	0	2
O43765_K95	1	0	1	0	2
O43768_K47	1	0	1	0	2
O43768_K63	1	0	1	0	2
O43768_K74	1	0	1	0	2
O43768_K4	1	0	1	1	3
O43768_K114	1	0	1	0	2
O43776_K244	1	0	1	0	2
O43776_K490	1	0	1	1	3
O43776_K507	1	1	1	0	3
O43776_K60	1	0	1	0	2
O43795_K287	1	0	1	1	3
O43809_K23	1	0	1	1	3
O43809_K29	1	0	1	1	3
O43809_K122	1	0	1	0	2
O43809_K73	1	0	1	0	2
O43813_K15	1	0	1	0	2
O43813_K142	1	0	1	0	2
O43813_K101	1	0	1	0	2
O43815_K689	1	1	0	0	2
O43823_K317	1	0	1	1	3
O43837_K96	1	0	1	0	2
O43837_K105	1	0	1	0	2
O43837_K135	1	0	1	0	2
O43852_K281	1	0	1	0	2
O43852_K84	1	0	1	1	3
O43865_K270	1	0	1	0	2
O43865_K141	1	0	1	0	2
O43865_K40	1	0	1	0	2
O43865_K246	1	0	1	0	2
O43865_K267	1	0	1	0	2
O43865_K359	1	0	1	0	2
O43865_K478	1	0	1	0	2
O60216_K72	1	0	1	1	3
O60216_K573	1	0	1	1	3
O60216_K477	1	0	1	0	2
O60231_K78	1	0	1	0	2
O60231_K860	1	0	1	0	2
O60234_K119	1	0	1	0	2
O60244_K615	1	0	0	1	2
O60244_K626	1	0	1	1	3
Q14558_K238	1	0	1	0	2
O60256_K48	1	0	1	0	2
O60256_K115	1	0	1	0	2
O60264_K132	1	0	1	1	3
O60264_K440	1	0	1	1	3
O60264_K129	1	0	0	1	2
O60264_K160	1	0	1	1	3
O60264_K319	1	0	1	0	2
O60264_K264	1	0	1	0	2
O60264_K799	1	0	1	0	2
O60281_K2042	1	0	1	0	2
O60281_K674	1	0	1	1	3
P33176_K237	1	0	1	0	2
O60287_K23	1	0	1	1	3
O60313_K214	1	0	1	0	2
O60313_K228	1	0	1	0	2
O60313_K568	1	0	1	0	2
O60313_K834	1	0	1	0	2
O60313_K663	1	0	1	0	2
O60313_K474	1	0	1	0	2
O60356_K69	1	0	1	0	2
O60423_K289	1	1	0	0	2
O60488_K354	1	0	1	0	2
O60493_K158	1	0	1	1	3
O60502_K597	1	0	1	1	3
O60506_K363	1	1	1	0	3
O60506_K407	1	0	1	0	2
O60506_K221	1	0	1	0	2
O60506_K81	1	0	1	0	2
O60506_K123	1	0	1	0	2
O60506_K42	1	0	1	0	2
O60506_K282	1	0	1	0	2
O60547_K70	1	0	1	0	2
O60610_K527	1	0	1	0	2
O60610_K487	1	0	1	0	2
O60645_K39	1	0	1	0	2
O60664_K128	1	0	1	0	2
O60664_K164	1	0	1	0	2
O60664_K102	1	0	1	0	2
O60664_K289	1	0	1	0	2
O60664_K314	1	0	1	0	2
O60664_K65	1	0	1	0	2
O60701_K107	1	0	1	0	2
O60701_K173	1	0	1	0	2
O60701_K58	1	0	1	1	3
O60716_K574	1	0	1	0	2
O60716_K749	1	0	1	1	3
O60716_K517	1	0	1	1	3
O60716_K433	1	0	1	1	3
O60716_K710	1	0	1	0	2
O60749_K487	1	0	1	0	2
O60749_K234	1	0	1	0	2
O60763_K894	1	0	1	0	2
O60763_K791	1	0	1	0	2
O60763_K626	1	0	1	0	2
O60763_K815	1	0	1	0	2
O60763_K858	1	0	1	0	2
O60763_K251	1	1	0	0	2
O60763_K202	1	0	1	0	2
O60832_K191	1	0	1	1	3
O60832_K443	1	0	0	1	2
O60832_K297	1	0	1	0	2
O60832_K61	1	0	1	1	3
O60832_K424	1	0	1	1	3
O60832_K291	1	0	1	0	2
O60832_K39	1	0	1	1	3
O60832_K43	1	0	1	1	3
O60832_K46	1	0	1	1	3
O60841_K1015	1	0	1	0	2
O60869_K123	1	0	1	0	2
O60869_K98	1	0	1	0	2
O60869_K102	1	0	1	0	2
O60869_K93	1	0	1	0	2
O60869_K23	1	0	1	0	2
O60869_K42	1	0	1	0	2
O60869_K79	1	0	1	0	2
O60870_K231	1	1	0	1	3
O60884_K39	1	1	1	0	3
O60884_K25	1	0	1	0	2
O60884_K158	1	0	1	0	2
O60884_K134	1	0	1	1	3
O60885_K1111	1	0	0	1	2
O60885_K177	1	1	0	0	2
O60885_K685	1	0	0	1	2
O60885_K694	1	0	0	1	2
O60885_K585	1	0	0	1	2
O60885_K629	1	0	1	0	2
O60885_K317	1	0	0	1	2
O60888_K112	1	0	1	0	2
O60927_K66	1	0	1	0	2
O60934_K479	1	0	1	0	2
O60934_K73	1	0	1	0	2
O60934_K334	1	0	1	1	3
O75030_K128	1	0	1	1	3
O75083_K256	1	0	1	0	2
O75083_K115	1	0	1	0	2
O75083_K405	1	0	1	0	2
O75083_K95	1	0	1	1	3
O75083_K104	1	0	1	0	2
O75083_K219	1	0	1	0	2
O75083_K223	1	0	1	0	2
O75083_K182	1	0	1	0	2
O75083_K38	1	0	1	0	2
O75083_K90	1	0	1	0	2
O75083_K180	1	0	1	0	2
O75083_K480	1	0	1	1	3
O75083_K330	1	0	1	0	2
O75083_K569	1	0	1	0	2
O75083_K81	1	0	1	0	2
O75116_K323	1	0	1	0	2
O75131_K158	1	1	1	0	3
O75131_K167	1	1	1	0	3
O75131_K136	1	0	1	0	2
O75131_K253	1	0	1	0	2
O75131_K184	1	0	1	0	2
O75150_K20	1	0	1	0	2
O75150_K578	1	0	0	1	2
O75150_K517	1	0	1	1	3
O75152_K553	1	0	1	1	3
O75152_K595	1	0	1	1	3
O75152_K462	1	0	1	0	2
O75152_K764	1	0	1	1	3
O75152_K413	1	0	1	0	2
O75152_K654	1	0	1	1	3
O75152_K659	1	0	1	1	3
O75152_K665	1	0	0	1	2
O75165_K450	1	0	1	0	2
O75165_K2161	1	0	1	0	2
O75177_K13	1	0	1	0	2
O75190_K302	1	0	1	1	3
O75208_K166	1	0	1	0	2
O75223_K161	1	0	1	0	2
O75223_K141	1	0	1	0	2
O75223_K140	1	0	1	0	2
O75223_K118	1	0	1	0	2
O75323_K281	1	0	1	0	2
O75340_K112	1	0	1	1	3
O75347_K51	1	0	1	0	2
O75347_K95	1	0	1	0	2
O75347_K28	1	0	1	0	2
O75347_K86	1	0	1	0	2
O75351_K432	1	0	1	0	2
O75351_K53	1	0	1	0	2
O75367_K292	1	0	1	0	2
O75367_K295	1	0	1	1	3
O75367_K235	1	0	1	0	2
O75367_K285	1	0	1	0	2
O75367_K123	1	0	1	1	3
O75367_K134	1	0	1	0	2
O75367_K116	1	0	1	0	2
O75367_K167	1	0	1	1	3
O75367_K307	1	0	1	0	2
O75367_K304	1	0	1	0	2
O75368_K37	1	0	1	0	2
O75368_K31	1	0	1	0	2
O75369_K2530	1	0	1	0	2
O75369_K2428	1	0	1	0	2
O75369_K1057	1	0	1	0	2
O75369_K681	1	0	1	0	2
O75369_K1562	1	0	1	0	2
P21333_K42	1	0	1	0	2
O75369_K1425	1	0	1	0	2
P21333_K120	1	0	1	0	2
O75369_K476	1	0	1	0	2
O75369_K1979	1	0	1	0	2
O75369_K2088	1	0	1	0	2
O75369_K1372	1	0	1	0	2
O75369_K2524	1	0	1	0	2
O75369_K272	1	0	1	0	2
O75369_K502	1	0	1	0	2
O75369_K2576	1	0	1	0	2
O75369_K697	1	0	1	0	2
O75369_K249	1	0	1	0	2
O75369_K349	1	0	1	0	2
O75369_K847	1	0	1	0	2
O75369_K2342	1	0	1	0	2
O75369_K838	1	0	1	0	2
O75369_K1221	1	1	1	0	3
O75369_K744	1	0	1	0	2
O75369_K31	1	0	1	0	2
O75369_K1508	1	0	1	0	2
O75369_K2468	1	0	1	0	2
O75369_K1897	1	0	1	0	2
O75376_K1400	1	0	1	1	3
O75376_K1404	1	0	1	1	3
O75376_K1345	1	0	0	1	2
O75376_K1412	1	0	1	1	3
O75380_K38	1	0	1	0	2
O75390_K327	1	0	1	0	2
O75390_K366	1	0	1	0	2
O75390_K321	1	0	1	0	2
O75390_K103	1	0	1	0	2
O75390_K76	1	0	1	0	2
O75390_K382	1	0	1	0	2
O75390_K459	1	0	1	0	2
O75391_K173	1	0	1	0	2
O75391_K197	1	0	1	0	2
O75396_K38	1	0	1	0	2
O75400_K590	1	0	1	0	2
O75400_K727	1	0	1	0	2
O75400_K196	1	0	1	0	2
O75436_K38	1	0	1	0	2
O75436_K57	1	0	1	0	2
O75439_K235	1	0	1	0	2
O75439_K472	1	0	1	0	2
O75439_K219	1	0	1	0	2
O75475_K6	1	0	1	1	3
O75475_K119	1	0	1	1	3
O75475_K100	1	0	1	0	2
O75475_K309	1	0	1	0	2
O75475_K201	1	1	1	1	4
O75475_K34	1	0	1	0	2
O75477_K267	1	0	1	0	2
O94905_K199	1	0	1	0	2
O75489_K109	1	0	1	0	2
O75521_K92	1	0	1	0	2
O75521_K51	1	0	1	0	2
O75521_K62	1	0	1	0	2
O75528_K109	1	0	0	1	2
O75530_K19	1	0	1	1	3
O75531_K18	1	0	1	0	2
O75531_K32	1	0	1	0	2
O75531_K72	1	0	1	0	2
O75531_K64	1	0	1	0	2
O75533_K1008	1	0	1	1	3
O75533_K333	1	0	1	0	2
O75533_K793	1	0	1	0	2
O75533_K214	1	0	1	1	3
O75533_K141	1	0	1	0	2
O75533_K963	1	0	1	0	2
O75533_K21	1	0	1	0	2
O75533_K195	1	0	1	0	2
O75569_K84	1	0	1	0	2
O75575_K34	1	0	1	1	3
O75586_K200	1	0	1	1	3
O75586_K236	1	0	1	1	3
O75608_K105	1	0	1	0	2
O75608_K190	1	0	1	0	2
O75608_K97	1	0	1	0	2
O75608_K224	1	0	1	0	2
O75643_K46	1	0	1	1	3
O75643_K1595	1	0	1	1	3
O75643_K1883	1	0	1	0	2
O75643_K426	1	0	1	1	3
O75643_K944	1	0	1	1	3
O75663_K19	1	0	1	0	2
O75663_K251	1	0	1	0	2
O75663_K106	1	0	1	1	3
O75663_K128	1	0	1	1	3
O75694_K766	1	0	1	1	3
O75694_K740	1	0	1	1	3
Q9UJS0_K408	1	0	1	0	2
O75821_K195	1	0	1	0	2
O75821_K77	1	0	1	0	2
O75822_K210	1	0	1	0	2
O75822_K122	1	0	1	0	2
O75822_K117	1	0	1	0	2
O75832_K30	1	0	1	0	2
O75832_K116	1	0	1	0	2
O75844_K470	1	0	1	0	2
O75874_K151	1	0	1	1	3
O75874_K81	1	0	1	0	2
O75874_K87	1	0	1	0	2
O75874_K65	1	0	1	0	2
O75874_K58	1	0	1	0	2
O75874_K233	1	0	1	0	2
O75874_K236	1	0	1	0	2
O75874_K381	1	0	1	1	3
O75874_K115	1	0	1	0	2
O75874_K224	1	0	1	0	2
O75874_K260	1	0	1	1	3
O75874_K126	1	0	1	1	3
O75874_K93	1	0	1	0	2
O75874_K243	1	0	1	0	2
O75874_K400	1	0	1	0	2
O75884_K156	1	0	1	0	2
O75891_K865	1	0	1	0	2
O75891_K845	1	0	1	0	2
O75891_K615	1	0	1	0	2
O75891_K668	1	0	1	0	2
O75891_K876	1	0	1	0	2
O75928_K452	1	0	1	1	3
O75934_K177	1	0	1	1	3
O75935_K50	1	0	1	1	3
O75937_K135	1	0	1	0	2
O75937_K231	1	0	1	0	2
O75937_K88	1	0	1	0	2
O75940_K219	1	0	1	0	2
O75947_K63	1	0	1	0	2
O75947_K99	1	0	1	0	2
O75947_K78	1	0	1	0	2
O75947_K85	1	0	1	0	2
O75955_K166	1	0	1	0	2
O75964_K55	1	0	1	0	2
O75964_K66	1	1	1	0	3
O75964_K24	1	0	1	0	2
O76021_K373	1	0	1	0	2
O76021_K380	1	0	0	1	2
O76054_K141	1	0	1	0	2
O76054_K230	1	0	1	0	2
O76054_K117	1	0	1	0	2
O76061_K142	1	0	1	0	2
O76061_K94	1	0	1	0	2
O76070_K43	1	0	1	0	2
O76070_K58	1	0	1	0	2
O76070_K12	1	0	1	0	2
O76070_K32	1	0	1	0	2
O76080_K209	1	0	1	0	2
O76094_K36	1	0	1	0	2
O76094_K62	1	0	1	0	2
O76094_K475	1	0	1	0	2
O76094_K99	1	0	1	0	2
O76094_K42	1	0	1	0	2
O76094_K201	1	0	1	0	2
O76094_K391	1	0	1	1	3
O76094_K383	1	0	1	0	2
O76094_K84	1	0	1	0	2
O77932_K12	1	0	0	1	2
O94760_K247	1	0	1	0	2
O94776_K531	1	0	1	1	3
O94776_K559	1	1	1	1	4
O94776_K460	1	0	1	0	2
O94776_K353	1	0	0	1	2
O94776_K595	1	0	0	1	2
O94776_K152	1	0	1	0	2
O94782_K360	1	0	1	1	3
O94826_K129	1	0	1	0	2
O94826_K185	1	0	1	0	2
O94826_K285	1	0	1	0	2
O94826_K470	1	0	1	0	2
O94832_K676	1	0	1	0	2
O94832_K140	1	1	0	0	2
O94832_K478	1	0	1	0	2
O94855_K803	1	0	1	0	2
O94855_K608	1	0	1	0	2
O94855_K258	1	0	1	0	2
O94874_K571	1	0	1	0	2
O94874_K614	1	0	1	0	2
O94875_K875	1	0	1	0	2
O94880_K435	1	0	1	0	2
O94880_K94	1	0	1	1	3
O94888_K84	1	0	1	1	3
O94903_K125	1	0	1	0	2
O94903_K47	1	0	1	0	2
O94903_K99	1	0	1	0	2
O94906_K755	1	0	1	0	2
O94906_K324	1	0	1	1	3
O94925_K164	1	0	1	0	2
O94925_K311	1	0	1	0	2
O94953_K602	1	0	1	1	3
O94979_K120	1	0	1	0	2
O94979_K620	1	0	1	0	2
O94979_K638	1	0	1	0	2
O94979_K460	1	0	1	0	2
O94979_K1217	1	0	1	0	2
O95081_K173	1	0	1	1	3
O95139_K54	1	0	1	0	2
O95154_K87	1	0	1	0	2
O95154_K100	1	0	1	0	2
O95163_K968	1	0	1	0	2
O95166_K6	1	0	1	0	2
O95166_K24	1	0	1	0	2
O95201_K219	1	0	0	1	2
O95218_K54	1	0	1	1	3
O95218_K137	1	1	0	0	2
O95218_K18	1	0	1	0	2
O95232_K231	1	0	1	0	2
O95232_K398	1	0	1	0	2
O95243_K281	1	0	1	1	3
O95251_K160	1	0	0	1	2
O95251_K277	1	0	1	0	2
O95251_K90	1	0	0	1	2
O95292_K3	1	0	1	1	3
O95292_K131	1	0	1	0	2
O95298_K105	1	0	1	0	2
O95298_K114	1	0	1	1	3
O95299_K350	1	0	1	0	2
O95336_K180	1	0	1	0	2
O95336_K235	1	0	1	0	2
O95340_K233	1	0	1	0	2
O95347_K320	1	0	1	0	2
O95347_K1160	1	1	1	0	3
O95365_K536	1	0	0	1	2
O95372_K108	1	0	1	0	2
O95372_K190	1	0	1	0	2
O95394_K244	1	0	1	0	2
O95394_K453	1	0	1	1	3
O95394_K259	1	0	1	0	2
O95394_K350	1	0	1	0	2
O95400_K321	1	0	1	1	3
O95433_K212	1	0	1	0	2
O95433_K203	1	0	1	1	3
O95453_K499	1	0	1	0	2
O95453_K326	1	0	1	0	2
O95453_K566	1	0	1	1	3
O95453_K413	1	0	1	1	3
O95470_K155	1	0	1	1	3
O95470_K353	1	0	1	0	2
O95487_K849	1	0	1	0	2
O95571_K66	1	0	1	0	2
O95573_K157	1	0	1	0	2
O95573_K706	1	0	1	1	3
O95573_K220	1	0	1	0	2
O95573_K363	1	0	1	0	2
O95573_K521	1	0	1	0	2
O95573_K96	1	0	1	0	2
O95573_K507	1	0	1	0	2
O95613_K2709	1	0	1	0	2
O95619_K131	1	0	1	0	2
O95625_K545	1	0	0	1	2
O95639_K69	1	0	1	0	2
O95644_K914	1	0	0	1	2
O95696_K368	1	0	1	0	2
O95721_K107	1	0	1	0	2
O95749_K145	1	0	1	0	2
O95749_K289	1	0	1	0	2
O95749_K3	1	0	1	0	2
O95749_K25	1	0	1	0	2
P26599_K259	1	0	1	1	3
P26599_K266	1	0	1	1	3
O95782_K378	1	0	1	0	2
O95782_K856	1	0	1	0	2
O95785_K1343	1	0	0	1	2
O95785_K955	1	0	0	1	2
O95786_K652	1	0	1	0	2
O95786_K256	1	0	1	0	2
O95786_K858	1	0	1	0	2
O95786_K312	1	0	1	0	2
O95793_K155	1	0	1	0	2
O95810_K99	1	0	1	0	2
O95810_K102	1	0	1	0	2
O95810_K113	1	0	1	0	2
O95816_K5	1	0	1	1	3
O95816_K168	1	0	1	0	2
O95817_K354	1	0	1	0	2
O95825_K310	1	0	1	0	2
O95831_K337	1	0	1	0	2
O95831_K590	1	0	1	0	2
O95834_K109	1	0	1	1	3
O95834_K596	1	0	1	0	2
O95834_K586	1	0	1	1	3
O95834_K241	1	0	1	0	2
O95861_K245	1	0	1	0	2
O95861_K189	1	0	1	0	2
O95861_K49	1	0	1	0	2
O95865_K51	1	0	1	0	2
O95865_K194	1	0	1	0	2
O95870_K452	1	0	1	0	2
O95926_K228	1	0	0	1	2
O95983_K141	1	0	1	0	2
O95983_K109	1	0	0	1	2
O95989_K74	1	0	1	0	2
O95994_K95	1	0	1	0	2
O96019_K60	1	0	1	0	2
O96019_K62	1	0	1	1	3
O96019_K371	1	0	1	0	2
O96019_K379	1	0	1	0	2
O96028_K1272	1	0	0	1	2
O96028_K78	1	0	1	0	2
P00167_K10	1	0	1	0	2
P00167_K19	1	0	1	0	2
P00167_K39	1	0	1	0	2
P00325_K11	1	0	1	0	2
P00325_K339	1	0	1	0	2
P00325_K248	1	0	1	0	2
P00325_K249	1	0	1	0	2
P00325_K169	1	0	1	0	2
P00325_K227	1	0	1	0	2
P00325_K229	1	0	1	0	2
P00325_K367	1	0	1	0	2
P00325_K114	1	0	1	0	2
P00325_K100	1	0	1	0	2
P00325_K6	1	0	1	0	2
P00325_K9	1	0	1	0	2
P00325_K105	1	0	1	0	2
P00338_K5	1	0	1	1	3
P00338_K14	1	0	1	1	3
P00338_K224	1	1	1	0	3
P00338_K228	1	1	1	0	3
P00338_K232	1	0	1	0	2
P00338_K57	1	0	1	1	3
P00338_K90	1	0	1	0	2
P00338_K243	1	0	1	0	2
P00338_K126	1	1	1	1	4
P00338_K81	1	0	1	1	3
P00338_K118	1	0	1	0	2
P00338_K222	1	1	1	0	3
P00352_K410	1	0	1	0	2
P00352_K412	1	0	1	0	2
P00352_K419	1	0	1	0	2
P00352_K362	1	0	1	0	2
P00352_K128	1	0	1	0	2
P00352_K495	1	0	1	1	3
P00367_K187	1	0	1	0	2
P00367_K399	1	0	1	0	2
P00367_K415	1	0	1	0	2
P00367_K390	1	0	1	0	2
P00367_K183	1	0	1	0	2
P00367_K480	1	0	1	0	2
P00367_K84	1	0	1	0	2
P00367_K503	1	0	1	0	2
P00367_K457	1	0	1	0	2
P00367_K200	1	0	1	0	2
P00367_K545	1	0	1	0	2
P00367_K527	1	0	1	0	2
P00367_K162	1	0	1	0	2
P00387_K120	1	0	1	0	2
P00387_K42	1	0	1	0	2
P00390_K97	1	0	1	0	2
P00390_K346	1	0	1	0	2
P00390_K354	1	0	1	0	2
P00390_K296	1	0	1	0	2
P00390_K189	1	0	1	0	2
P00390_K164	1	0	1	0	2
P00390_K456	1	0	1	0	2
P00441_K137	1	0	1	1	3
P00441_K4	1	0	1	0	2
P00441_K10	1	0	1	0	2
P00441_K24	1	0	1	0	2
P00441_K31	1	0	1	0	2
P00441_K71	1	1	1	0	3
P00441_K123	1	0	1	0	2
P00450_K245	1	0	1	0	2
P00450_K468	1	0	1	0	2
P00488_K463	1	0	1	0	2
P00491_K179	1	0	1	0	2
P00491_K265	1	0	1	1	3
P00491_K95	1	0	1	0	2
P00491_K254	1	0	1	0	2
P00491_K211	1	0	1	1	3
P00492_K213	1	0	1	0	2
P00492_K103	1	0	1	1	3
P00492_K115	1	0	1	1	3
P00492_K175	1	0	1	1	3
P00505_K90	1	0	1	0	2
P00505_K122	1	0	1	0	2
P00505_K302	1	0	1	0	2
P00505_K404	1	0	1	0	2
P00505_K234	1	0	1	0	2
P00505_K59	1	0	1	0	2
P00505_K363	1	0	1	1	3
P00505_K296	1	0	1	0	2
P00558_K48	1	0	1	0	2
P00558_K56	1	0	1	0	2
P00558_K279	1	0	1	0	2
P00558_K146	1	0	1	1	3
P00558_K191	1	0	1	0	2
P00558_K216	1	0	1	0	2
P00558_K220	1	0	1	0	2
P00558_K361	1	0	1	0	2
P00558_K156	1	0	1	1	3
P00558_K139	1	1	1	0	3
P00558_K141	1	1	1	1	4
P00558_K106	1	0	1	0	2
P00558_K272	1	0	1	0	2
P00558_K97	1	0	1	0	2
P00558_K199	1	0	1	0	2
P00558_K75	1	1	1	0	3
P00558_K131	1	0	1	0	2
P00558_K382	1	0	1	0	2
P00558_K388	1	0	1	0	2
P00558_K353	1	0	1	0	2
P00558_K41	1	1	1	0	3
P00558_K291	1	0	1	1	3
P00558_K323	1	0	1	1	3
P00558_K11	1	0	1	0	2
P00558_K15	1	0	1	0	2
P00558_K6	1	0	1	0	2
P00558_K86	1	0	1	1	3
P00558_K322	1	0	1	0	2
P00558_K30	1	1	1	1	4
P00558_K264	1	0	1	0	2
P00558_K406	1	1	1	1	4
P00568_K27	1	0	1	0	2
P00568_K21	1	0	1	0	2
P00734_K99	1	0	1	0	2
P00734_K344	1	0	1	0	2
P00736_K102	1	0	1	0	2
P00738_K151	1	0	1	0	2
P00738_K321	1	0	1	0	2
P00738_K170	1	0	1	0	2
P00738_K71	1	0	1	0	2
P00738_K291	1	0	1	0	2
P00751_K348	1	0	1	1	3
P00751_K86	1	0	1	1	3
P00751_K306	1	0	1	0	2
P00915_K157	1	0	1	0	2
P00915_K46	1	0	1	0	2
P00915_K169	1	0	1	0	2
P00915_K40	1	1	1	0	3
P00915_K81	1	0	1	0	2
P00918_K80	1	0	1	0	2
P00918_K148	1	0	1	0	2
P00918_K153	1	0	1	1	3
P00918_K158	1	0	1	0	2
P00918_K24	1	0	1	1	3
P00918_K224	1	0	1	0	2
P00918_K227	1	0	0	1	2
P00918_K113	1	0	1	0	2
P00918_K126	1	0	1	0	2
P00918_K167	1	0	1	1	3
P00918_K39	1	0	1	0	2
P00918_K45	1	0	1	1	3
P00966_K228	1	0	1	1	3
P00966_K112	1	1	1	1	4
P00966_K41	1	0	1	0	2
P00966_K165	1	0	1	1	3
P00966_K340	1	0	1	0	2
P01008_K289	1	0	1	0	2
P01008_K71	1	0	1	0	2
P01008_K208	1	0	1	0	2
P01008_K85	1	0	1	0	2
P01009_K359	1	0	1	0	2
P01009_K217	1	0	1	0	2
P01009_K192	1	0	1	0	2
P01009_K187	1	0	1	0	2
P01023_K1168	1	0	1	0	2
P01023_K1176	1	0	1	0	2
P01023_K516	1	0	1	0	2
P01024_K1526	1	0	1	0	2
P01024_K566	1	0	1	0	2
P01024_K721	1	0	1	0	2
P01024_K289	1	0	1	0	2
P01024_K1589	1	0	1	0	2
P01024_K1431	1	0	1	0	2
P01040_K37	1	0	1	0	2
P01042_K42	1	0	1	0	2
P01042_K101	1	0	1	0	2
P01042_K79	1	0	1	0	2
P01042_K97	1	0	1	0	2
P01042_K315	1	0	1	0	2
P01100_K113	1	0	0	1	2
P01100_K128	1	0	0	1	2
P01106_K323	1	0	1	0	2
P01106_K148	1	0	1	1	3
P01137_K309	1	0	1	0	2
P01859_K205	1	0	1	0	2
P01860_K220	1	0	1	0	2
P02042_K145	1	0	1	0	2
P02042_K121	1	0	1	0	2
P02511_K166	1	0	1	1	3
P02511_K90	1	0	1	0	2
P02545_K90	1	1	1	0	3
P02545_K97	1	0	1	1	3
P02545_K515	1	0	0	1	2
P02545_K260	1	0	1	1	3
P02545_K261	1	0	1	1	3
P02545_K265	1	0	1	1	3
P02545_K417	1	0	1	1	3
P02545_K144	1	0	1	1	3
P02545_K155	1	0	1	1	3
P02545_K319	1	0	1	1	3
P02545_K114	1	0	1	0	2
P02545_K208	1	0	1	1	3
P02545_K219	1	0	1	1	3
P02545_K270	1	0	1	1	3
P02545_K78	1	0	1	1	3
P02545_K171	1	0	1	1	3
P02545_K180	1	0	1	1	3
P02545_K181	1	0	1	1	3
P02545_K311	1	0	1	1	3
P02545_K316	1	0	1	0	2
P02545_K420	1	0	1	1	3
P02545_K378	1	0	1	1	3
P02545_K135	1	0	1	1	3
P02545_K32	1	0	1	1	3
P02545_K108	1	0	1	0	2
P02545_K201	1	0	1	1	3
P02545_K233	1	0	1	1	3
P02545_K457	1	0	1	1	3
P02545_K470	1	1	1	1	4
P02545_K597	1	0	1	1	3
P02545_K450	1	0	1	1	3
P02549_K283	1	0	1	0	2
P02549_K326	1	0	1	0	2
P02549_K628	1	0	1	0	2
P02647_K120	1	0	1	0	2
P02647_K130	1	0	1	0	2
P02647_K131	1	0	1	0	2
P02647_K230	1	0	1	0	2
P02647_K47	1	0	1	0	2
P02647_K118	1	0	1	0	2
P02647_K64	1	0	1	0	2
P02647_K112	1	0	1	0	2
P02647_K206	1	0	1	0	2
P02647_K219	1	0	1	0	2
P02647_K157	1	0	1	0	2
P02647_K262	1	0	1	0	2
P02649_K260	1	0	1	0	2
P02649_K93	1	0	1	0	2
P02649_K251	1	0	1	0	2
P02652_K53	1	0	1	0	2
P02652_K62	1	0	1	0	2
P02652_K77	1	0	1	0	2
P02652_K69	1	0	1	0	2
P02654_K47	1	0	1	0	2
P02654_K56	1	0	1	0	2
P02654_K63	1	1	1	0	3
P02655_K70	1	0	1	0	2
P02656_K78	1	0	1	0	2
P02671_K210	1	0	1	0	2
P02671_K195	1	0	1	0	2
P02671_K432	1	0	1	0	2
P02671_K599	1	0	1	0	2
P02671_K243	1	0	1	0	2
P02671_K97	1	0	1	0	2
P02671_K467	1	0	1	0	2
P02675_K374	1	0	1	0	2
P02679_K185	1	0	1	0	2
P02679_K166	1	0	1	0	2
P02679_K231	1	0	1	0	2
P02679_K146	1	0	1	0	2
P02689_K59	1	0	1	0	2
P02730_K353	1	0	1	0	2
P02743_K162	1	0	1	0	2
P02748_K225	1	0	1	0	2
P02748_K441	1	0	1	0	2
P02751_K2287	1	0	1	0	2
P02751_K180	1	0	1	1	3
P02751_K90	1	0	1	1	3
P02751_K100	1	0	0	1	2
P02751_K1050	1	0	1	0	2
P02760_K100	1	0	1	0	2
P02763_K188	1	0	1	0	2
P02763_K179	1	0	1	0	2
P02765_K231	1	0	1	0	2
P02765_K218	1	0	1	0	2
P02765_K106	1	0	1	0	2
P02774_K30	1	0	1	0	2
P02787_K553	1	0	1	0	2
P02787_K60	1	0	1	0	2
P02787_K659	1	0	1	0	2
P02787_K668	1	0	1	0	2
P02787_K359	1	0	1	0	2
P02787_K464	1	0	1	0	2
P02787_K676	1	0	1	0	2
P02787_K373	1	0	1	0	2
P02787_K646	1	0	1	0	2
P02787_K37	1	0	1	0	2
P02788_K304	1	1	0	0	2
P02790_K123	1	0	1	0	2
P02790_K77	1	0	1	0	2
P02790_K91	1	0	1	0	2
P02792_K106	1	0	1	1	3
P02795_K51	1	0	1	0	2
P02795_K56	1	0	1	0	2
P02795_K43	1	0	1	0	2
P04004_K186	1	0	1	0	2
P04040_K23	1	0	1	0	2
P04040_K38	1	0	1	1	3
P04040_K16	1	0	1	0	2
P04040_K480	1	0	1	0	2
P04040_K499	1	0	1	0	2
P04040_K476	1	0	1	0	2
P04040_K315	1	0	1	0	2
P04040_K237	1	0	1	0	2
P04040_K243	1	0	1	0	2
P04040_K233	1	0	1	0	2
P04040_K77	1	0	1	0	2
P04075_K330	1	0	1	1	3
P04075_K99	1	0	1	1	3
P04075_K312	1	0	1	0	2
P04075_K230	1	0	1	1	3
P04075_K208	1	0	1	0	2
P04075_K153	1	0	1	1	3
P04075_K147	1	0	1	1	3
P04075_K322	1	1	1	0	3
P04075_K108	1	0	1	1	3
P04075_K111	1	0	1	1	3
P04075_K42	1	1	1	1	4
P04075_K13	1	0	1	1	3
P04075_K200	1	0	1	1	3
P04080_K39	1	0	1	0	2
P04080_K30	1	0	1	0	2
P04080_K78	1	0	1	1	3
P04083_K128	1	0	1	0	2
P04083_K90	1	0	1	1	3
P04083_K274	1	1	1	0	3
P04083_K166	1	0	1	1	3
P04083_K185	1	0	1	1	3
P04083_K337	1	0	1	0	2
P04083_K53	1	0	1	1	3
P04083_K71	1	0	1	0	2
P04083_K250	1	0	1	0	2
P04083_K257	1	0	1	1	3
P04083_K287	1	0	1	0	2
P04083_K332	1	0	1	1	3
P04083_K312	1	0	1	1	3
P04083_K161	1	0	1	0	2
P04114_K2697	1	0	1	0	2
P04114_K1163	1	1	0	0	2
P04150_K293	1	0	1	1	3
P04150_K296	1	0	1	1	3
P04150_K154	1	0	1	0	2
P04150_K171	1	0	1	0	2
P04150_K57	1	0	1	1	3
P04179_K122	1	0	1	0	2
P04181_K405	1	0	1	0	2
P04181_K421	1	0	1	1	3
P04181_K383	1	0	1	0	2
P04181_K102	1	0	1	0	2
P04181_K107	1	0	1	0	2
P04181_K151	1	0	1	0	2
P04183_K180	1	0	1	0	2
P04183_K220	1	0	1	1	3
P04264_K364	1	0	1	0	2
P04264_K443	1	0	1	0	2
P04264_K395	1	1	1	0	3
P04264_K246	1	1	0	0	2
P04264_K288	1	0	1	0	2
P68371_K252	1	1	1	0	3
P04406_K66	1	0	1	1	3
P04406_K84	1	0	1	1	3
P04406_K117	1	0	1	1	3
P04406_K219	1	0	1	1	3
P04406_K227	1	0	1	1	3
P04406_K215	1	0	1	1	3
P04406_K61	1	0	1	1	3
P04406_K86	1	0	1	1	3
P04406_K107	1	0	1	1	3
P04406_K260	1	0	1	1	3
P04406_K263	1	0	1	1	3
P04406_K251	1	0	1	1	3
P04406_K254	1	0	1	1	3
P04406_K259	1	0	1	0	2
P04406_K139	1	1	1	1	4
P04406_K145	1	0	1	1	3
P04406_K194	1	1	1	1	4
P04406_K186	1	0	1	1	3
P04406_K5	1	0	1	1	3
P04406_K334	1	0	1	1	3
P04424_K7	1	0	1	1	3
P04424_K51	1	0	1	0	2
P04626_K753	1	0	1	0	2
P04632_K135	1	0	1	1	3
P04632_K179	1	0	1	0	2
P04632_K172	1	0	1	0	2
P04637_K319	1	0	1	1	3
P04637_K305	1	0	1	1	3
P04637_K120	1	0	1	1	3
P04732_K51	1	0	1	0	2
P04732_K43	1	0	1	0	2
P04733_K51	1	0	1	0	2
P04792_K198	1	0	1	1	3
P04792_K123	1	0	1	1	3
P04792_K141	1	0	1	0	2
P04792_K114	1	0	1	1	3
P04792_K112	1	0	1	0	2
P04843_K516	1	0	1	0	2
P04843_K587	1	0	1	0	2
P04843_K564	1	0	1	0	2
P04843_K538	1	0	1	1	3
P04843_K553	1	0	1	0	2
P04843_K524	1	0	1	0	2
P04843_K488	1	0	1	0	2
P04899_K198	1	0	1	0	2
P04899_K35	1	0	1	0	2
P04899_K29	1	0	1	0	2
Q93077_K6	1	1	0	0	2
Q93077_K96	1	0	1	1	3
Q93077_K119	1	0	1	1	3
P05023_K21	1	0	1	0	2
P05091_K378	1	0	1	0	2
P05091_K383	1	0	1	0	2
P05091_K368	1	0	1	0	2
P05091_K280	1	0	1	0	2
P05091_K355	1	0	1	0	2
P05114_K61	1	0	1	0	2
P05114_K71	1	0	1	0	2
P05114_K5	1	0	1	0	2
P05114_K14	1	0	1	0	2
P05114_K31	1	0	1	1	3
P05114_K95	1	0	1	0	2
P05141_K272	1	1	1	0	3
P05141_K23	1	0	1	1	3
P05141_K33	1	1	1	0	3
P05141_K163	1	0	1	0	2
P05141_K166	1	1	1	0	3
P05141_K147	1	1	1	0	3
P05141_K105	1	0	1	0	2
P05141_K92	1	0	1	0	2
P05141_K96	1	0	1	0	2
P05161_K35	1	0	1	0	2
P05165_K150	1	0	1	0	2
P05198_K141	1	0	1	0	2
P05204_K64	1	0	1	0	2
P05204_K76	1	0	1	1	3
P05204_K11	1	0	1	0	2
P05204_K14	1	0	1	0	2
P05204_K82	1	0	1	1	3
P05204_K31	1	0	1	0	2
P05387_K25	1	0	1	1	3
P05387_K49	1	0	1	0	2
P05387_K21	1	1	1	1	4
P05387_K24	1	0	1	0	2
P05388_K77	1	0	1	1	3
P05452_K42	1	0	1	0	2
P05455_K352	1	0	1	0	2
P05455_K354	1	0	1	1	3
P05455_K391	1	0	1	0	2
P05455_K397	1	0	1	0	2
P05455_K400	1	0	1	1	3
P05455_K383	1	0	1	0	2
P05455_K360	1	0	0	1	2
P05455_K166	1	0	1	0	2
P05455_K328	1	0	1	0	2
P05455_K317	1	0	0	1	2
P05455_K216	1	0	1	1	3
P05455_K229	1	0	1	1	3
P05455_K95	1	0	1	1	3
P05455_K105	1	0	1	1	3
P05455_K116	1	0	1	1	3
P05455_K185	1	0	0	1	2
P05556_K134	1	0	1	0	2
P05783_K131	1	0	1	1	3
P05783_K417	1	0	1	1	3
P05783_K426	1	1	1	1	4
P05783_K187	1	1	1	1	4
P05783_K317	1	0	1	1	3
P05783_K247	1	0	1	1	3
P06396_K360	1	0	1	0	2
P06396_K368	1	0	1	0	2
P06396_K597	1	0	1	0	2
P06396_K615	1	0	1	0	2
P06396_K245	1	0	1	0	2
P06396_K720	1	0	1	0	2
P06396_K728	1	0	1	0	2
P06396_K548	1	0	1	0	2
P06396_K661	1	0	1	0	2
P06396_K675	1	0	1	0	2
P06396_K390	1	0	1	0	2
P06396_K338	1	0	1	0	2
P06454_K103	1	1	1	1	4
P06454_K20	1	0	1	1	3
P06454_K21	1	0	1	0	2
P06454_K15	1	0	1	1	3
P06454_K18	1	0	1	1	3
P06493_K9	1	0	1	1	3
P06493_K20	1	0	1	1	3
P06493_K6	1	0	1	1	3
P06493_K33	1	0	1	1	3
P06576_K522	1	0	1	1	3
P06576_K264	1	0	1	0	2
P06576_K259	1	0	1	1	3
P06576_K480	1	0	1	0	2
P06576_K485	1	0	1	1	3
P06576_K519	1	0	1	1	3
P06576_K124	1	1	1	1	4
P06576_K133	1	0	1	1	3
P06576_K426	1	1	1	0	3
P06576_K159	1	1	0	1	3
P06576_K198	1	0	1	0	2
P06702_K57	1	0	1	0	2
P06702_K38	1	0	1	0	2
P06702_K4	1	0	1	0	2
P06703_K26	1	0	1	0	2
P06703_K40	1	0	1	0	2
P06703_K47	1	1	1	1	4
P06703_K35	1	0	1	0	2
P06727_K198	1	0	1	0	2
P06727_K65	1	0	1	0	2
P06730_K162	1	0	1	1	3
P06730_K119	1	0	1	1	3
P06733_K54	1	1	1	0	3
P06733_K126	1	0	1	1	3
P06733_K239	1	0	1	1	3
P06733_K71	1	0	1	1	3
P06733_K80	1	0	1	1	3
P06733_K81	1	0	1	1	3
P06733_K335	1	0	1	0	2
P06733_K343	1	0	1	0	2
P06733_K221	1	1	1	1	4
P06733_K228	1	1	1	1	4
P06733_K233	1	0	1	1	3
P06733_K199	1	0	1	0	2
P06733_K202	1	0	1	1	3
P06733_K326	1	0	1	1	3
P06733_K28	1	0	1	1	3
P06733_K64	1	0	1	1	3
P06733_K330	1	0	1	1	3
P06733_K92	1	0	1	1	3
P06733_K420	1	0	1	1	3
P06733_K193	1	0	1	1	3
P06733_K89	1	0	1	0	2
P06733_K358	1	0	1	1	3
P06733_K256	1	1	1	1	4
P06733_K262	1	0	1	1	3
P06733_K5	1	0	1	1	3
P06733_K281	1	0	1	1	3
P06737_K3	1	0	1	1	3
P06737_K804	1	0	1	0	2
P06737_K521	1	0	1	1	3
P06737_K29	1	0	1	1	3
P06737_K724	1	0	1	0	2
P06737_K78	1	0	1	0	2
P06737_K783	1	0	1	0	2
P11216_K290	1	0	1	0	2
P06744_K12	1	1	1	1	4
P06744_K241	1	0	1	0	2
P06744_K252	1	0	1	1	3
P06744_K124	1	1	1	0	3
P06744_K454	1	0	1	0	2
P06744_K234	1	0	1	0	2
P06744_K423	1	0	1	0	2
P06744_K524	1	0	1	1	3
P06744_K466	1	0	1	1	3
P06744_K89	1	0	1	0	2
P06744_K73	1	0	1	0	2
P06744_K142	1	0	1	0	2
P06744_K116	1	0	1	0	2
P06744_K447	1	0	1	0	2
P06744_K211	1	0	1	0	2
P06744_K366	1	0	1	0	2
P06746_K234	1	0	0	1	2
P06746_K72	1	0	0	1	2
P06746_K81	1	0	1	1	3
P06746_K230	1	0	1	0	2
P06748_K27	1	0	1	1	3
P06748_K32	1	0	1	1	3
P06748_K250	1	0	1	1	3
P06748_K257	1	0	1	1	3
P06748_K215	1	0	1	1	3
P06748_K202	1	0	1	1	3
P06748_K206	1	0	1	0	2
P06748_K273	1	1	1	1	4
P06748_K267	1	0	1	1	3
P06748_K248	1	0	1	1	3
P06748_K229	1	0	1	1	3
P06748_K141	1	1	1	1	4
P06748_K212	1	0	1	1	3
P06748_K150	1	0	1	1	3
P06753_K137	1	1	1	0	3
P06753_K141	1	1	1	0	3
P06753_K206	1	0	1	0	2
P06753_K221	1	0	1	0	2
P06753_K227	1	0	1	0	2
P06753_K162	1	1	0	0	2
P06753_K169	1	1	1	0	3
P06753_K265	1	0	1	0	2
P06753_K214	1	0	1	0	2
P06753_K218	1	0	1	0	2
Q16778_K44	1	0	1	1	3
Q16778_K47	1	0	1	1	3
Q16778_K117	1	0	1	1	3
Q16778_K109	1	0	1	1	3
Q16778_K6	1	0	1	1	3
P07099_K52	1	0	1	0	2
P07108_K55	1	0	1	0	2
P07108_K63	1	0	1	0	2
P07108_K77	1	0	1	0	2
P07108_K82	1	0	1	0	2
P07108_K53	1	0	1	0	2
P07108_K8	1	0	1	0	2
P07195_K7	1	0	1	1	3
P07195_K233	1	0	1	1	3
P07195_K244	1	0	1	0	2
P07195_K308	1	0	1	1	3
P07195_K310	1	0	1	1	3
P07195_K318	1	0	1	1	3
P07195_K82	1	0	1	0	2
P07195_K329	1	0	1	1	3
P07195_K58	1	1	1	1	4
P07197_K403	1	0	1	0	2
P07197_K298	1	0	1	0	2
P07205_K388	1	0	1	0	2
P07237_K65	1	0	1	0	2
P07237_K424	1	0	1	0	2
P07237_K308	1	0	1	0	2
P07237_K81	1	0	1	1	3
P07237_K415	1	0	1	0	2
P07237_K71	1	0	1	0	2
P07237_K276	1	0	1	0	2
P07237_K444	1	0	1	0	2
P07237_K385	1	0	1	0	2
P07237_K409	1	0	1	0	2
P07237_K271	1	0	1	0	2
P07237_K328	1	0	1	0	2
P07305_K82	1	0	1	0	2
P07305_K52	1	0	1	0	2
P07305_K59	1	0	1	0	2
P07305_K12	1	0	1	0	2
P07339_K331	1	0	1	0	2
P07339_K341	1	0	1	0	2
P07339_K348	1	0	1	0	2
P07339_K357	1	0	1	0	2
P07339_K184	1	0	1	1	3
P07339_K127	1	0	1	0	2
P07355_K119	1	0	1	1	3
P07355_K47	1	0	1	0	2
P07355_K169	1	1	1	0	3
P07355_K176	1	0	1	0	2
P07355_K204	1	0	1	1	3
P07355_K152	1	0	1	0	2
P07355_K157	1	0	1	1	3
P07355_K329	1	0	1	0	2
P07355_K212	1	0	1	1	3
P07355_K313	1	1	1	0	3
P07355_K324	1	0	1	1	3
P07355_K279	1	0	1	1	3
P07355_K104	1	1	1	0	3
P07355_K115	1	0	1	1	3
P07355_K302	1	0	1	0	2
P07355_K227	1	0	1	0	2
P07355_K80	1	0	1	0	2
P07355_K81	1	0	1	0	2
P07355_K148	1	0	1	0	2
P07384_K270	1	0	1	0	2
P07384_K365	1	0	1	0	2
P07384_K359	1	0	1	0	2
P07384_K564	1	0	1	0	2
P07384_K86	1	0	1	0	2
P07437_K58	1	1	1	1	4
P07437_K379	1	0	1	0	2
P68371_K324	1	0	1	1	3
P07451_K64	1	0	1	0	2
P07585_K280	1	0	1	0	2
P07585_K242	1	0	1	0	2
P07602_K414	1	0	1	0	2
P07602_K55	1	0	1	0	2
P07686_K465	1	0	0	1	2
P07737_K126	1	0	1	0	2
P07737_K70	1	0	1	1	3
P07737_K105	1	0	1	1	3
P07737_K108	1	0	1	1	3
P07737_K116	1	0	1	0	2
P07737_K54	1	1	1	1	4
P07738_K18	1	0	1	0	2
P07738_K159	1	0	1	0	2
P07738_K143	1	0	1	0	2
P07741_K114	1	0	1	1	3
P07814_K229	1	0	1	0	2
P07814_K300	1	0	1	1	3
P07814_K1389	1	0	1	0	2
P07814_K1326	1	0	1	0	2
P07814_K139	1	0	1	0	2
P07814_K861	1	0	1	0	2
P07814_K542	1	0	1	0	2
P07814_K1009	1	0	1	0	2
P07814_K1484	1	0	1	0	2
P07814_K1494	1	0	1	0	2
P07814_K1156	1	0	1	0	2
P07814_K282	1	0	1	0	2
P07858_K220	1	0	1	0	2
P07900_K112	1	0	1	1	3
P07900_K654	1	0	1	0	2
P07900_K657	1	0	1	0	2
P07900_K631	1	0	1	0	2
P07900_K632	1	0	1	0	2
P07900_K431	1	0	1	0	2
P07900_K436	1	0	1	1	3
P07900_K581	1	0	1	0	2
P07900_K585	1	0	1	0	2
P07900_K539	1	0	1	0	2
P07900_K558	1	0	1	0	2
P07900_K283	1	1	1	0	3
P07900_K292	1	0	1	1	3
P07900_K84	1	0	1	1	3
P07900_K58	1	0	1	0	2
P07900_K69	1	0	1	1	3
P07900_K407	1	0	1	1	3
P07900_K489	1	1	1	0	3
P07900_K499	1	0	1	1	3
P07900_K443	1	1	1	0	3
P07900_K446	1	0	1	0	2
P07900_K576	1	0	1	0	2
P07900_K419	1	0	1	0	2
P07900_K513	1	0	1	0	2
P07900_K209	1	0	1	0	2
P07900_K362	1	0	1	0	2
P07900_K567	1	0	1	0	2
P07900_K191	1	0	1	1	3
P07900_K478	1	0	1	0	2
P07910_K8	1	0	1	1	3
P07910_K157	1	0	1	1	3
P07910_K197	1	0	1	1	3
P07910_K50	1	0	1	1	3
P07910_K39	1	1	1	1	4
P07910_K42	1	0	1	1	3
P07910_K189	1	0	1	1	3
P07910_K232	1	0	1	1	3
P07910_K243	1	0	1	1	3
P07910_K229	1	0	1	1	3
P07910_K206	1	0	1	1	3
P07910_K216	1	0	1	1	3
P07910_K187	1	0	0	1	2
P07910_K29	1	0	1	1	3
P07919_K85	1	0	1	0	2
P07919_K42	1	0	1	0	2
P07942_K1310	1	0	1	0	2
P07951_K198	1	0	1	0	2
P07951_K205	1	0	1	0	2
P07951_K70	1	0	1	0	2
P07951_K220	1	0	1	0	2
P07951_K65	1	0	1	0	2
P07951_K213	1	0	1	0	2
P07954_K172	1	0	1	1	3
P07954_K61	1	0	1	0	2
P07954_K66	1	0	1	0	2
P07954_K292	1	0	1	0	2
P07954_K221	1	0	1	0	2
P07954_K94	1	0	1	1	3
P07954_K80	1	0	1	0	2
P07992_K37	1	0	1	1	3
P07992_K243	1	0	1	1	3
P07996_K74	1	0	1	0	2
P08047_K19	1	0	0	1	2
P08047_K16	1	0	0	1	2
P08048_K482	1	0	1	0	2
P08133_K478	1	0	1	0	2
P08133_K483	1	0	1	0	2
P08133_K456	1	0	1	1	3
P08133_K377	1	0	1	1	3
P08133_K265	1	0	1	0	2
P08133_K75	1	0	1	0	2
P08133_K81	1	0	1	0	2
P08133_K418	1	0	1	0	2
P08133_K102	1	0	1	0	2
P08133_K620	1	0	1	0	2
P08133_K40	1	0	1	0	2
P08133_K34	1	0	1	1	3
P08133_K370	1	0	1	0	2
P08133_K442	1	0	1	0	2
P08133_K445	1	0	1	0	2
P08133_K99	1	0	1	0	2
P08133_K579	1	0	1	1	3
P08133_K314	1	0	1	0	2
P08133_K600	1	0	1	0	2
P08133_K607	1	0	1	0	2
P08133_K9	1	0	1	0	2
P08133_K63	1	0	1	0	2
P08133_K406	1	0	1	0	2
P08133_K306	1	0	1	1	3
P08133_K613	1	0	1	0	2
P08133_K299	1	0	1	0	2
P08133_K135	1	0	1	0	2
P08133_K354	1	0	1	0	2
P08133_K647	1	0	1	0	2
P61586_K118	1	0	1	0	2
P08134_K162	1	0	1	0	2
P61586_K7	1	0	1	0	2
P08237_K727	1	0	1	1	3
P08237_K615	1	0	1	0	2
P08237_K564	1	0	1	0	2
P08237_K372	1	0	1	0	2
P08237_K630	1	0	1	0	2
P08237_K678	1	1	1	0	3
P08237_K280	1	0	1	0	2
P08238_K646	1	0	1	0	2
P08238_K649	1	0	1	0	2
P08238_K559	1	0	1	0	2
P08238_K565	1	0	1	0	2
P08238_K568	1	0	1	0	2
P08238_K423	1	0	1	0	2
P08238_K428	1	0	1	0	2
P08238_K623	1	0	1	0	2
P08238_K624	1	0	1	1	3
P08238_K531	1	0	1	0	2
P08238_K573	1	0	1	0	2
P08238_K574	1	0	1	0	2
P08238_K577	1	0	1	0	2
P08238_K53	1	0	1	0	2
P08238_K72	1	0	1	1	3
P08238_K481	1	0	1	1	3
P08238_K491	1	0	1	1	3
P08238_K435	1	0	1	0	2
P08238_K438	1	0	1	0	2
P08238_K64	1	0	1	0	2
P08238_K69	1	0	1	0	2
P08238_K411	1	0	1	0	2
P08238_K204	1	0	1	0	2
P08238_K557	1	0	1	0	2
P08238_K477	1	0	1	1	3
P08238_K347	1	0	1	0	2
P08397_K87	1	0	1	0	2
P08397_K132	1	0	1	1	3
P08397_K74	1	0	1	0	2
P08559_K244	1	0	1	0	2
P08559_K83	1	0	1	0	2
P08559_K77	1	0	1	0	2
P08559_K336	1	0	1	1	3
P08559_K321	1	0	1	1	3
P08579_K57	1	0	1	0	2
P08579_K122	1	0	1	0	2
P08603_K224	1	0	0	1	2
P08603_K51	1	0	0	1	2
P08603_K1222	1	0	1	1	3
P08621_K27	1	0	1	0	2
P08621_K130	1	0	1	0	2
P08621_K118	1	0	1	1	3
P08651_K65	1	0	1	1	3
P08651_K280	1	0	1	0	2
P08670_K188	1	0	1	1	3
P08670_K439	1	0	1	1	3
P08670_K120	1	0	1	1	3
P08670_K129	1	0	1	1	3
P08670_K139	1	0	1	1	3
P08670_K223	1	0	1	1	3
P08670_K235	1	0	1	0	2
P08670_K97	1	0	1	1	3
P08670_K373	1	0	1	1	3
P08670_K292	1	0	1	1	3
P08670_K294	1	0	1	1	3
P08670_K313	1	0	1	1	3
P08670_K282	1	0	1	1	3
P08670_K168	1	0	1	0	2
P08670_K334	1	0	1	1	3
P08670_K445	1	1	1	1	4
P08670_K104	1	0	1	1	3
P08697_K244	1	0	1	0	2
P08708_K32	1	0	1	1	3
P08708_K44	1	0	1	1	3
P08708_K19	1	0	1	0	2
P08758_K29	1	0	1	1	3
P08758_K70	1	0	1	1	3
P08758_K76	1	0	1	0	2
P08758_K79	1	0	1	1	3
P08758_K86	1	0	1	1	3
P08758_K108	1	0	1	1	3
P08758_K309	1	0	1	0	2
P08758_K101	1	0	1	1	3
P08758_K97	1	0	1	1	3
P08758_K301	1	0	1	0	2
P08758_K58	1	0	1	0	2
P08758_K260	1	0	1	0	2
P08758_K193	1	0	1	0	2
P08865_K89	1	1	1	1	4
P08865_K220	1	0	1	0	2
P08865_K57	1	0	1	0	2
P08865_K52	1	0	1	0	2
P08865_K11	1	0	1	1	3
P09001_K70	1	0	1	1	3
P09012_K60	1	0	1	0	2
P09012_K122	1	0	1	0	2
P09104_K256	1	0	1	0	2
P09104_K262	1	0	1	0	2
P09104_K233	1	0	1	0	2
P09104_K193	1	0	1	0	2
P09110_K198	1	0	1	0	2
P09110_K209	1	0	1	0	2
P09110_K234	1	0	1	0	2
P09110_K237	1	0	1	0	2
P09211_K209	1	0	1	0	2
P09211_K128	1	0	1	1	3
P09211_K55	1	1	1	1	4
P09211_K121	1	0	1	1	3
P09211_K191	1	0	1	0	2
P09211_K116	1	0	1	0	2
P09382_K13	1	0	1	0	2
P09382_K64	1	0	1	1	3
P09382_K128	1	0	1	0	2
P09382_K29	1	0	1	1	3
P09382_K108	1	0	1	0	2
P09429_K157	1	0	1	0	2
P09429_K90	1	0	1	0	2
P09429_K127	1	0	1	0	2
P09429_K128	1	1	1	1	4
P09429_K59	1	0	1	0	2
P09429_K65	1	1	1	0	3
P09429_K43	1	0	1	0	2
P09429_K114	1	1	1	1	4
P09429_K30	1	0	1	0	2
P09429_K141	1	0	1	0	2
P09467_K151	1	0	1	0	2
P09488_K94	1	0	1	0	2
P09488_K83	1	0	1	0	2
P09488_K32	1	0	1	0	2
P09488_K136	1	0	1	0	2
P09488_K144	1	0	1	0	2
P09488_K126	1	0	1	0	2
P09493_K140	1	0	1	0	2
P09493_K205	1	0	1	0	2
P09493_K168	1	0	1	0	2
P09493_K48	1	0	1	0	2
P09493_K213	1	0	1	0	2
P09493_K248	1	0	1	0	2
P09496_K242	1	0	1	0	2
P09497_K223	1	0	1	0	2
P09525_K100	1	0	1	0	2
P09525_K28	1	0	1	0	2
P09525_K185	1	0	1	0	2
P09525_K253	1	0	1	0	2
P09525_K259	1	0	1	0	2
P09525_K57	1	0	1	0	2
P09543_K217	1	0	1	0	2
P09543_K175	1	0	1	0	2
P09622_K66	1	0	1	0	2
P09622_K143	1	0	1	0	2
P09622_K417	1	0	1	1	3
P09622_K445	1	0	1	0	2
P09622_K267	1	0	1	0	2
P09622_K159	1	0	1	0	2
P09622_K166	1	0	1	0	2
P09622_K277	1	0	1	0	2
P09622_K410	1	0	1	1	3
P09651_K105	1	0	1	1	3
P09651_K78	1	0	1	1	3
P09651_K144	1	1	1	0	3
P09651_K113	1	0	1	1	3
P09651_K166	1	1	1	1	4
P09651_K15	1	1	1	1	4
P09651_K52	1	1	1	1	4
P09651_K3	1	0	1	1	3
P09651_K350	1	1	1	1	4
P09661_K160	1	0	1	0	2
P09661_K172	1	1	1	1	4
P09661_K191	1	0	1	0	2
P09874_K108	1	0	1	1	3
P09874_K119	1	0	1	1	3
P09874_K7	1	0	1	1	3
P09874_K418	1	0	1	1	3
P09874_K249	1	0	1	1	3
P09874_K433	1	0	1	1	3
P09874_K616	1	0	1	1	3
P09874_K621	1	0	1	1	3
P09874_K518	1	0	1	1	3
P09874_K346	1	0	0	1	2
P09874_K192	1	0	1	1	3
P09874_K548	1	0	1	1	3
P09874_K787	1	0	1	0	2
P09874_K105	1	0	1	1	3
P09874_K571	1	0	1	0	2
P09874_K400	1	0	1	1	3
P09874_K637	1	0	1	1	3
P09874_K653	1	0	1	1	3
P09874_K654	1	1	1	1	4
P09874_K662	1	0	1	0	2
P09874_K528	1	0	1	1	3
P09874_K683	1	0	1	0	2
P09874_K148	1	0	1	1	3
P09874_K505	1	0	0	1	2
P09874_K97	1	0	1	1	3
P09874_K600	1	0	1	1	3
P09874_K84	1	1	0	0	2
P09913_K390	1	0	1	0	2
P09917_K129	1	0	1	0	2
P09936_K135	1	0	1	0	2
P09936_K71	1	0	1	0	2
P09936_K4	1	0	1	0	2
P09960_K606	1	0	1	0	2
P09960_K414	1	0	1	0	2
P09960_K434	1	0	1	0	2
P09960_K580	1	0	1	0	2
P09960_K64	1	0	1	0	2
P09960_K73	1	0	1	1	3
P09960_K573	1	0	1	0	2
P09960_K58	1	0	1	1	3
P09960_K225	1	0	1	0	2
P09972_K153	1	0	1	0	2
P09972_K42	1	0	1	0	2
P09972_K13	1	0	1	0	2
P09972_K111	1	0	1	1	3
P0C0L4_K690	1	0	1	0	2
P0C0L4_K1369	1	0	1	0	2
P0C0L4_K685	1	0	1	0	2
P0C0S5_K8	1	0	0	1	2
P0C0S5_K116	1	0	1	1	3
Q99878_K96	1	0	1	0	2
P47985_K155	1	0	1	0	2
P0CB38_K107	1	0	1	0	2
P0CG30_K53	1	0	1	0	2
P0DMN0_K106	1	0	1	1	3
P0DMV9_K126	1	0	1	1	3
P0DMV9_K325	1	0	1	1	3
P0DMV9_K328	1	0	1	1	3
P0DMV9_K500	1	0	1	1	3
P0DMV9_K507	1	0	1	1	3
P0DMV9_K246	1	0	1	1	3
P0DMV9_K589	1	0	1	0	2
P0DMV9_K595	1	0	1	0	2
P0DMV9_K257	1	0	0	1	2
P0DMV9_K88	1	0	1	1	3
P0DMV9_K100	1	0	1	1	3
P0DMV9_K77	1	0	1	1	3
P0DMV9_K56	1	0	1	1	3
P0DMV9_K71	1	0	1	1	3
P0DMV9_K524	1	0	1	1	3
P0DMV9_K526	1	0	1	1	3
P0DMV9_K550	1	1	1	0	3
P0DMV9_K159	1	0	1	1	3
P0DMV9_K319	1	0	1	0	2
P0DMV9_K573	1	0	1	0	2
P0DMV9_K348	1	0	1	1	3
P0DMV9_K108	1	0	1	1	3
P0DN76_K13	1	0	1	1	3
P0DN76_K175	1	0	1	1	3
P0DP25_K14	1	0	1	0	2
P0DP25_K22	1	0	1	1	3
P0DP25_K31	1	0	1	1	3
P0DP25_K78	1	0	1	1	3
P0DP25_K95	1	0	1	1	3
P10155_K359	1	0	1	1	3
P10155_K362	1	0	1	0	2
P10155_K224	1	0	1	0	2
P10155_K214	1	0	1	0	2
P10155_K170	1	0	1	0	2
P10155_K312	1	0	1	0	2
P10155_K287	1	0	1	0	2
P10242_K442	1	0	1	0	2
P10242_K471	1	1	1	0	3
P10244_K648	1	0	0	1	2
P10275_K313	1	0	0	1	2
P10412_K159	1	0	1	0	2
P10412_K160	1	0	1	1	3
P10412_K168	1	0	1	0	2
P10412_K75	1	0	1	1	3
P10412_K46	1	0	1	1	3
P10412_K52	1	0	1	0	2
P10412_K17	1	0	1	1	3
P10412_K63	1	0	1	0	2
P10515_K466	1	0	1	0	2
P10515_K376	1	0	1	0	2
P10515_K547	1	0	1	0	2
P10515_K473	1	0	1	0	2
P10599_K96	1	0	1	1	3
P10599_K85	1	0	1	0	2
P10599_K94	1	0	1	0	2
P10599_K39	1	0	1	1	3
P10599_K8	1	1	1	1	4
P10606_K86	1	0	1	0	2
P10606_K56	1	0	1	0	2
P10636_K686	1	0	1	0	2
P10636_K584	1	0	1	0	2
P10636_K491	1	0	1	0	2
P10636_K597	1	0	1	0	2
P10644_K261	1	0	1	0	2
P10746_K147	1	0	0	1	2
P10746_K124	1	0	1	0	2
P10768_K198	1	0	1	0	2
P10768_K200	1	0	1	0	2
P10768_K4	1	0	1	1	3
P10768_K10	1	0	1	1	3
[truncated: 35,795 more rows]

## Sheet: S3
Table S3. Proteome-wide PTM site prediction results of SARS-COV-2
Protein	Position	AA	Peptides	Probability score	PTM
P0DTC2_s	195	K	EGKQGNFKNLREFVFKNIDGYFKIYSKHTPI	0.602415	Methylation[KR]
P0DTC2_s	202	K	KNLREFVFKNIDGYFKIYSKHTPINLVRDLP	0.600885	Methylation[KR]
P0DTC2_s	278	K	AAYYVGYLQPRTFLLKYNENGTITDAVDCAL	0.666637	Methylation[KR]
P0DTC2_s	356	K	VFNATRFASVYAWNRKRISNCVADYSVLYNS	0.953258	Methylation[KR]
P0DTC2_s	378	K	ADYSVLYNSASFSTFKCYGVSPTKLNDLCFT	0.840927	Methylation[KR]
P0DTC2_s	1028	K	IRAAEIRASANLAATKMSECVLGQSKRVDFC	0.817414	Methylation[KR]
P0DTC2_s	1038	K	NLAATKMSECVLGQSKRVDFCGKGYHLMSFP	0.859432	Methylation[KR]
P0DTC2_s	1045	K	SECVLGQSKRVDFCGKGYHLMSFPQSAPHGV	0.894863	Methylation[KR]
P0DTC2_s	1157	K	QPELDSFKEELDKYFKNHTSPDVDLGDISGI	0.672085	Methylation[KR]
P0DTC2_s	1245	K	VTIMLCCMTSCCSCLKGCCSCGSCCKFDEDD	0.925415	Methylation[KR]
P0DTC2_s	1255	K	CCSCLKGCCSCGSCCKFDEDDSEPVLKGVKL	0.909559	Methylation[KR]
P0DTC2_s	1266	K	GSCCKFDEDDSEPVLKGVKLHYTXXXXXXXX	0.793588	Methylation[KR]
P0DTC2_s	1269	K	CKFDEDDSEPVLKGVKLHYTXXXXXXXXXXX	0.650807	Methylation[KR]
P0DTC3_orf3a	16	K	MDLFMRIFTIGTVTLKQGEIKDATPSDFVRA	0.85315	Methylation[KR]
P0DTC3_orf3a	21	K	RIFTIGTVTLKQGEIKDATPSDFVRATATIP	0.803287	Methylation[KR]
P0DTC3_orf3a	132	K	SINFVRIIMRLWLCWKCRSKNPLLYDANYFL	0.961374	Methylation[KR]
P0DTC3_orf3a	136	K	VRIIMRLWLCWKCRSKNPLLYDANYFLCWHT	0.925632	Methylation[KR]
P0DTC4_e	53	K	RLCAYCCNIVNVSLVKPSFYVYSRVKNLNSS	0.942565	Methylation[KR]
P0DTC4_e	63	K	NVSLVKPSFYVYSRVKNLNSSRVPDLLVXXX	0.970479	Methylation[KR]
P0DTC5_m	14	K	XXMADSNGTITVEELKKLLEQWNLVIGFLFL	0.737368	Methylation[KR]
P0DTC5_m	15	K	XMADSNGTITVEELKKLLEQWNLVIGFLFLT	0.586984	Methylation[KR]
P0DTC5_m	162	K	GHLRIAGHHLGRCDIKDLPKEITVATSRTLS	0.876303	Methylation[KR]
P0DTC5_m	166	K	IAGHHLGRCDIKDLPKEITVATSRTLSYYKL	0.846568	Methylation[KR]
P0DTC5_m	180	K	PKEITVATSRTLSYYKLGASQRVAGDSGFAA	0.896475	Methylation[KR]
P0DTC5_m	205	K	DSGFAAYSRYRIGNYKLNTDHSSSSDNIALL	0.839246	Methylation[KR]
P0DTC6_orf6	23	K	QVTIAEILLIIMRTFKVSIWNLDYIINLIIK	0.956308	Methylation[KR]
P0DTC6_orf6	38	K	KVSIWNLDYIINLIIKNLSKSLTENKYSQLD	0.724062	Methylation[KR]
P0DTC6_orf6	42	K	WNLDYIINLIIKNLSKSLTENKYSQLDEEQP	0.939971	Methylation[KR]
P0DTC6_orf6	48	K	INLIIKNLSKSLTENKYSQLDEEQPMEIDXX	0.897022	Methylation[KR]
P0DTC7_orf7a	2	K	XXXXXXXXXXXXXXMKIILFLALITLATCEL	0.93612	Methylation[KR]
P0DTC7_orf7a	32	K	LYHYQECVRGTTVLLKEPCSSGTYEGNSPFH	0.587063	Methylation[KR]
P0DTC7_orf7a	72	K	TCFSTQFAFACPDGVKHVYQLRARSVSPKLF	0.601661	Methylation[KR]
P0DTC7_orf7a	117	K	LIVAAIVFITLCFTLKRKTEXXXXXXXXXXX	0.971048	Methylation[KR]
P0DTC7_orf7a	119	K	VAAIVFITLCFTLKRKTEXXXXXXXXXXXXX	0.942263	Methylation[KR]
P0DTC8_orf8	2	K	XXXXXXXXXXXXXXMKFLVFLGIITTVAAFH	0.884333	Methylation[KR]
P0DTC8_orf8	53	K	PIHFYSKWYIRVGARKSAPLIELCVDEAGSK	0.516701	Methylation[KR]
P0DTC9_nc	100	K	GYYRRATRRIRGGDGKMKDLSPRWYFYYLGT	0.858864	Methylation[KR]
P0DTC9_nc	102	K	YRRATRRIRGGDGKMKDLSPRWYFYYLGTGP	0.877765	Methylation[KR]
P0DTC9_nc	127	K	YLGTGPEAGLPYGANKDGIIWVATEGALNTP	0.660623	Methylation[KR]
P0DTC9_nc	369	K	NKHIDAYKTFPPTEPKKDKKKKADETQALPQ	0.508177	Methylation[KR]
P0DTC9_nc	374	K	AYKTFPPTEPKKDKKKKADETQALPQRQKKQ	0.520844	Methylation[KR]
P0DTC9_nc	375	K	YKTFPPTEPKKDKKKKADETQALPQRQKKQQ	0.518294	Methylation[KR]
P0DTC9_nc	387	K	KKKKADETQALPQRQKKQQTVTLLPAADLDD	0.62826	Methylation[KR]
P0DTC9_nc	388	K	KKKADETQALPQRQKKQQTVTLLPAADLDDF	0.601212	Methylation[KR]
P0DTD1_nsp1	11	K	XXXXXMESLVPGFNEKTHVQLSLPVLQVRDV	0.741731	Methylation[KR]
P0DTD1_nsp1	120	K	GVLVPHVGEIPVAYRKVLLRKNGNKGAGGHS	0.968684	Methylation[KR]
P0DTD1_nsp1	125	K	HVGEIPVAYRKVLLRKNGNKGAGGHSYGADL	0.981471	Methylation[KR]
P0DTD1_nsp1	129	K	IPVAYRKVLLRKNGNKGAGGHSYGADLKSFD	0.934791	Methylation[KR]
P0DTD1_nsp1	141	K	NGNKGAGGHSYGADLKSFDLGDELGTDPYED	0.662156	Methylation[KR]
P0DTD1_nsp10	93	K	RCHIDHPNPKGFCDLKGKYVQIPTTCANDPV	0.532598	Methylation[KR]
P0DTD1_nsp10	95	K	HIDHPNPKGFCDLKGKYVQIPTTCANDPVGF	0.6205	Methylation[KR]
P0DTD1_nsp10	124	K	GFTLKNTVCTVCGMWKGYGCSCDQLREPMLQ	0.908563	Methylation[KR]
P0DTD1_nsp12	47	K	YRAFDIYNDKVAGFAKFLKTNCCRFQEKDED	0.835491	Methylation[KR]
P0DTD1_nsp12	50	K	FDIYNDKVAGFAKFLKTNCCRFQEKDEDDNL	0.949944	Methylation[KR]
P0DTD1_nsp12	59	K	GFAKFLKTNCCRFQEKDEDDNLIDSYFVVKR	0.754391	Methylation[KR]
P0DTD1_nsp12	73	K	EKDEDDNLIDSYFVVKRHTFSNYQHEETIYN	0.899462	Methylation[KR]
P0DTD1_nsp12	91	K	TFSNYQHEETIYNLLKDCPAVAKHDFFKFRI	0.589307	Methylation[KR]
P0DTD1_nsp12	98	K	EETIYNLLKDCPAVAKHDFFKFRIDGDMVPH	0.837188	Methylation[KR]
P0DTD1_nsp12	103	K	NLLKDCPAVAKHDFFKFRIDGDMVPHISRQR	0.925631	Methylation[KR]
P0DTD1_nsp12	121	K	IDGDMVPHISRQRLTKYTMADLVYALRHFDE	0.926215	Methylation[KR]
P0DTD1_nsp12	143	K	VYALRHFDEGNCDTLKEILVTYNCCDDDYFN	0.599439	Methylation[KR]
P0DTD1_nsp12	159	K	EILVTYNCCDDDYFNKKDWYDFVENPDILRV	0.510687	Methylation[KR]
P0DTD1_nsp12	188	K	RVYANLGERVRQALLKTVQFCDAMRNAGIVG	0.800682	Methylation[KR]
P0DTD1_nsp12	281	K	IKWDLLKYDFTEERLKLFDRYFKYWDQTYHP	0.593394	Methylation[KR]
P0DTD1_nsp12	288	K	YDFTEERLKLFDRYFKYWDQTYHPNCVNCLD	0.677974	Methylation[KR]
P0DTD1_nsp12	332	K	FSTVFPPTSFGPLVRKIFVDGVPFVVSTGYH	0.813412	Methylation[KR]
P0DTD1_nsp12	369	K	VHNQDVNLHSSRLSFKELLVYAADPAMHAAS	0.829944	Methylation[KR]
P0DTD1_nsp12	391	K	ADPAMHAASGNLLLDKRTTCFSVAALTNNVA	0.821293	Methylation[KR]
P0DTD1_nsp12	411	K	FSVAALTNNVAFQTVKPGNFNKDFYDFAVSK	0.900705	Methylation[KR]
P0DTD1_nsp12	417	K	TNNVAFQTVKPGNFNKDFYDFAVSKGFFKEG	0.965017	Methylation[KR]
P0DTD1_nsp12	426	K	KPGNFNKDFYDFAVSKGFFKEGSSVELKHFF	0.98335	Methylation[KR]
P0DTD1_nsp12	430	K	FNKDFYDFAVSKGFFKEGSSVELKHFFFAQD	0.993019	Methylation[KR]
P0DTD1_nsp12	438	K	AVSKGFFKEGSSVELKHFFFAQDGNAAISDY	0.976283	Methylation[KR]
P0DTD1_nsp12	532	K	DSMSYEDQDALFAYTKRNVIPTITQMNLKYA	0.647116	Methylation[KR]
P0DTD1_nsp12	545	K	YTKRNVIPTITQMNLKYAISAKNRARTVAGV	0.759884	Methylation[KR]
P0DTD1_nsp12	551	K	IPTITQMNLKYAISAKNRARTVAGVSICSTM	0.721072	Methylation[KR]
P0DTD1_nsp12	574	K	GVSICSTMTNRQFHQKLLKSIAATRGATVVI	0.957091	Methylation[KR]
P0DTD1_nsp12	577	K	ICSTMTNRQFHQKLLKSIAATRGATVVIGTS	0.9627	Methylation[KR]
P0DTD1_nsp12	593	K	SIAATRGATVVIGTSKFYGGWHNMLKTVYSD	0.948549	Methylation[KR]
P0DTD1_nsp12	603	K	VIGTSKFYGGWHNMLKTVYSDVENPHLMGWD	0.895992	Methylation[KR]
P0DTD1_nsp12	621	K	YSDVENPHLMGWDYPKCDRAMPNMLRIMASL	0.962605	Methylation[KR]
P0DTD1_nsp12	641	K	MPNMLRIMASLVLARKHTTCCSLSHRFYRLA	0.990354	Methylation[KR]
P0DTD1_nsp12	676	K	QVLSEMVMCGGSLYVKPGGTSSGDATTAYAN	0.792053	Methylation[KR]
P0DTD1_nsp12	751	K	DVDTDFVNEFYAYLRKHFSMMILSDDAVVCF	0.916669	Methylation[KR]
P0DTD1_nsp12	780	K	CFNSTYASQGLVASIKNFKSVLYYQNNVFMS	0.77818	Methylation[KR]
P0DTD1_nsp12	783	K	STYASQGLVASIKNFKSVLYYQNNVFMSEAK	0.918149	Methylation[KR]
P0DTD1_nsp12	798	K	KSVLYYQNNVFMSEAKCWTETDLTKGPHEFC	0.777076	Methylation[KR]
P0DTD1_nsp12	807	K	VFMSEAKCWTETDLTKGPHEFCSQHTMLVKQ	0.786471	Methylation[KR]
P0DTD1_nsp12	890	K	QEYADVFHLYLQYIRKLHDELTGHMLDMYSV	0.851625	Methylation[KR]
P0DTD1_nsp13	28	K	SLRCGACIRRPFLCCKCCYDHVISTSHKLVL	0.94966	Methylation[KR]
P0DTD1_nsp13	40	K	LCCKCCYDHVISTSHKLVLSVNPYVCNAPGC	0.655038	Methylation[KR]
P0DTD1_nsp13	73	K	TDVTQLYLGGMSYYCKSHKPPISFPLCANGQ	0.855638	Methylation[KR]
P0DTD1_nsp13	76	K	TQLYLGGMSYYCKSHKPPISFPLCANGQVFG	0.764613	Methylation[KR]
P0DTD1_nsp13	131	K	NAGDYILANTCTERLKLFAAETLKATEETFK	0.676058	Methylation[KR]
P0DTD1_nsp13	139	K	NTCTERLKLFAAETLKATEETFKLSYGIATV	0.612601	Methylation[KR]
P0DTD1_nsp13	146	K	KLFAAETLKATEETFKLSYGIATVREVLSDR	0.910696	Methylation[KR]
P0DTD1_nsp13	202	K	VTKNSKVQIGEYTFEKGDYGDAVVYRGTTTY	0.640176	Methylation[KR]
P0DTD1_nsp13	218	K	GDYGDAVVYRGTTTYKLNVGDYFVLTSHTVM	0.805318	Methylation[KR]
P0DTD1_nsp13	271	K	LNISDEFSSNVANYQKVGMQKYSTLQGPPGT	0.952531	Methylation[KR]
P0DTD1_nsp13	276	K	EFSSNVANYQKVGMQKYSTLQGPPGTGKSHF	0.969128	Methylation[KR]
P0DTD1_nsp13	288	K	GMQKYSTLQGPPGTGKSHFAIGLALYYPSAR	0.973285	Methylation[KR]
P0DTD1_nsp13	320	K	VYTACSHAAVDALCEKALKYLPIDKCSRIIP	0.509837	Methylation[KR]
P0DTD1_nsp13	323	K	ACSHAAVDALCEKALKYLPIDKCSRIIPARA	0.613241	Methylation[KR]
P0DTD1_nsp13	329	K	VDALCEKALKYLPIDKCSRIIPARARVECFD	0.562588	Methylation[KR]
P0DTD1_nsp13	345	K	CSRIIPARARVECFDKFKVNSTLEQYVFCTV	0.783872	Methylation[KR]
P0DTD1_nsp13	347	K	RIIPARARVECFDKFKVNSTLEQYVFCTVNA	0.898562	Methylation[KR]
P0DTD1_nsp13	394	K	ATNYDLSVVNARLRAKHYVYIGDPAQLPAPR	0.673039	Methylation[KR]
P0DTD1_nsp13	414	K	IGDPAQLPAPRTLLTKGTLEPEYFNSVCRLM	0.829558	Methylation[KR]
P0DTD1_nsp13	430	K	GTLEPEYFNSVCRLMKTIGPDMFLGTCRRCP	0.736613	Methylation[KR]
P0DTD1_nsp13	460	K	PAEIVDTVSALVYDNKLKAHKDKSAQCFKMF	0.956363	Methylation[KR]
P0DTD1_nsp13	462	K	EIVDTVSALVYDNKLKAHKDKSAQCFKMFYK	0.973177	Methylation[KR]
P0DTD1_nsp13	465	K	DTVSALVYDNKLKAHKDKSAQCFKMFYKGVI	0.9545	Methylation[KR]
P0DTD1_nsp13	467	K	VSALVYDNKLKAHKDKSAQCFKMFYKGVITH	0.946821	Methylation[KR]
P0DTD1_nsp13	473	K	DNKLKAHKDKSAQCFKMFYKGVITHDVSSAI	0.973137	Methylation[KR]
P0DTD1_nsp13	477	K	KAHKDKSAQCFKMFYKGVITHDVSSAINRPQ	0.989745	Methylation[KR]
P0DTD1_nsp13	508	K	IGVVREFLTRNPAWRKAVFISPYNSQNAVAS	0.749698	Methylation[KR]
P0DTD1_nsp13	569	K	HSCNVNRFNVAITRAKVGILCIMSDRDLYDK	0.554412	Methylation[KR]
P0DTD1_nsp13	584	K	KVGILCIMSDRDLYDKLQFTSLEIPRRNVAT	0.781606	Methylation[KR]
P0DTD1_nsp14	9	K	XXXXXXXAENVTGLFKDCSKVITGLHPTQAP	0.58514	Methylation[KR]
P0DTD1_nsp14	32	K	GLHPTQAPTHLSVDTKFKTEGLCVDIPGIPK	0.635743	Methylation[KR]
P0DTD1_nsp14	34	K	HPTQAPTHLSVDTKFKTEGLCVDIPGIPKDM	0.828764	Methylation[KR]
P0DTD1_nsp14	47	K	KFKTEGLCVDIPGIPKDMTYRRLISMMGFKM	0.870376	Methylation[KR]
P0DTD1_nsp14	61	K	PKDMTYRRLISMMGFKMNYQVNGYPNMFITR	0.990347	Methylation[KR]
P0DTD1_nsp14	147	K	DFSRVSAKPPPGDQFKHLIPLMYKGLPWNVV	0.633748	Methylation[KR]
P0DTD1_nsp14	165	K	IPLMYKGLPWNVVRIKIVQMLSDTLKNLSDR	0.559098	Methylation[KR]
P0DTD1_nsp14	175	K	NVVRIKIVQMLSDTLKNLSDRVVFVLWAHGF	0.807185	Methylation[KR]
P0DTD1_nsp14	200	K	LWAHGFELTSMKYFVKIGPERTCCLCDRRAT	0.712636	Methylation[KR]
P0DTD1_nsp14	311	K	YPIIGDELKINAACRKVQHMVVKAALLADKF	0.577244	Methylation[KR]
P0DTD1_nsp14	318	K	LKINAACRKVQHMVVKAALLADKFPVLHDIG	0.535213	Methylation[KR]
P0DTD1_nsp14	325	K	RKVQHMVVKAALLADKFPVLHDIGNPKAIKC	0.5248	Methylation[KR]
P0DTD1_nsp14	336	K	LLADKFPVLHDIGNPKAIKCVPQADVEWKFY	0.643091	Methylation[KR]
P0DTD1_nsp14	349	K	NPKAIKCVPQADVEWKFYDAQPCSDKAYKIE	0.568489	Methylation[KR]
P0DTD1_nsp14	433	K	SLYVNKHAFHTPAFDKSAFVNLKQLPFFYYS	0.566593	Methylation[KR]
P0DTD1_nsp14	440	K	AFHTPAFDKSAFVNLKQLPFFYYSDSPCESH	0.608412	Methylation[KR]
P0DTD1_nsp14	457	K	LPFFYYSDSPCESHGKQVVSDIDYVPLKSAT	0.694253	Methylation[KR]
P0DTD1_nsp14	469	K	SHGKQVVSDIDYVPLKSATCITRCNLGGAVC	0.985979	Methylation[KR]
P0DTD1_nsp14	512	K	AYNMMISAGFSLWVYKQFDTYNLWNTFTRLQ	0.965126	Methylation[KR]
P0DTD1_nsp15	226	K	IDFLELAMDEFIERYKLEGYAFEHIVYGDFS	0.610465	Methylation[KR]
P0DTD1_nsp15	259	K	QLGGLHLLIGLAKRFKESPFELEDFIPMDST	0.591909	Methylation[KR]
P0DTD1_nsp15	334	K	KVTIDYTEISFMLWCKDGHVETFYPKLQXXX	0.502986	Methylation[KR]
P0DTD1_nsp16	16	K	SSQAWQPGVAMPNLYKMQRMLLEKCDLQNYG	0.94572	Methylation[KR]
P0DTD1_nsp16	24	K	VAMPNLYKMQRMLLEKCDLQNYGDSATLPKG	0.875498	Methylation[KR]
P0DTD1_nsp16	38	K	EKCDLQNYGDSATLPKGIMMNVAKYTQLCQY	0.922028	Methylation[KR]
P0DTD1_nsp16	46	K	GDSATLPKGIMMNVAKYTQLCQYLNTLTLAV	0.927391	Methylation[KR]
P0DTD1_nsp16	182	K	VAIKITEHSWNADLYKLMGHFAWWTAFVTNV	0.805854	Methylation[KR]
P0DTD1_nsp16	214	K	ASSSEAFLIGCNYLGKPREQIDGYVMHANYI	0.713707	Methylation[KR]
P0DTD1_nsp16	249	K	TNPIQLSSYSLFDMSKFPLKLRGTAVMSLKE	0.987959	Methylation[KR]
P0DTD1_nsp16	253	K	QLSSYSLFDMSKFPLKLRGTAVMSLKEGQIN	0.987622	Methylation[KR]
P0DTD1_nsp16	263	K	SKFPLKLRGTAVMSLKEGQINDMILSLLSKG	0.969734	Methylation[KR]
P0DTD1_nsp16	277	K	LKEGQINDMILSLLSKGRLIIRENNRVVISS	0.881028	Methylation[KR]
P0DTD1_nsp2	22	K	DNNFCGPDGYPLECIKDLLARAGKASCTLSE	0.578407	Methylation[KR]
P0DTD1_nsp2	110	K	FPLNSIIKTIQPRVEKKKLDGFMGRIRSVYP	0.522454	Methylation[KR]
P0DTD1_nsp2	111	K	PLNSIIKTIQPRVEKKKLDGFMGRIRSVYPV	0.616942	Methylation[KR]
P0DTD1_nsp2	112	K	LNSIIKTIQPRVEKKKLDGFMGRIRSVYPVA	0.621667	Methylation[KR]
P0DTD1_nsp2	142	K	ASPNECNQMCLSTLMKCDHCGETSWQTGDFV	0.823347	Methylation[KR]
P0DTD1_nsp2	214	K	GPEHSLAEYHNESGLKTILRKGGRTIAFGGC	0.600423	Methylation[KR]
P0DTD1_nsp2	219	K	LAEYHNESGLKTILRKGGRTIAFGGCVFSYV	0.917841	Methylation[KR]
P0DTD1_nsp2	239	K	IAFGGCVFSYVGCHNKCAYWVPRASANIGCN	0.653566	Methylation[KR]
P0DTD1_nsp2	312	K	LASFSASTSAFVETVKGLDYKAFKQIVESCG	0.537586	Methylation[KR]
P0DTD1_nsp2	317	K	ASTSAFVETVKGLDYKAFKQIVESCGNFKVT	0.589028	Methylation[KR]
P0DTD1_nsp2	320	K	SAFVETVKGLDYKAFKQIVESCGNFKVTKGK	0.782799	Methylation[KR]
P0DTD1_nsp2	330	K	DYKAFKQIVESCGNFKVTKGKAKKGAWNIGE	0.962266	Methylation[KR]
P0DTD1_nsp2	333	K	AFKQIVESCGNFKVTKGKAKKGAWNIGEQKS	0.923657	Methylation[KR]
P0DTD1_nsp2	335	K	KQIVESCGNFKVTKGKAKKGAWNIGEQKSIL	0.887798	Methylation[KR]
P0DTD1_nsp2	337	K	IVESCGNFKVTKGKAKKGAWNIGEQKSILSP	0.887723	Methylation[KR]
P0DTD1_nsp2	338	K	VESCGNFKVTKGKAKKGAWNIGEQKSILSPL	0.924092	Methylation[KR]
P0DTD1_nsp2	347	K	TKGKAKKGAWNIGEQKSILSPLYAFASEAAR	0.919396	Methylation[KR]
P0DTD1_nsp2	384	K	SRTLETAQNSVRVLQKAAITILDGISQYSLR	0.724976	Methylation[KR]
P0DTD1_nsp2	519	K	KFLALCADSIIIGGAKLKALNLGETFVTHSK	0.558215	Methylation[KR]
P0DTD1_nsp2	521	K	LALCADSIIIGGAKLKALNLGETFVTHSKGL	0.706097	Methylation[KR]
P0DTD1_nsp2	534	K	KLKALNLGETFVTHSKGLYRKCVKSREETGL	0.907553	Methylation[KR]
P0DTD1_nsp2	539	K	NLGETFVTHSKGLYRKCVKSREETGLLMPLK	0.962514	Methylation[KR]
P0DTD1_nsp2	542	K	ETFVTHSKGLYRKCVKSREETGLLMPLKAPK	0.966735	Methylation[KR]
P0DTD1_nsp2	554	K	KCVKSREETGLLMPLKAPKEIIFLEGETLPT	0.958346	Methylation[KR]
P0DTD1_nsp2	557	K	KSREETGLLMPLKAPKEIIFLEGETLPTEVL	0.938543	Methylation[KR]
P0DTD1_nsp2	636	K	ALAPNMMVTNNTFTLKGGXXXXXXXXXXXXX	0.979698	Methylation[KR]
P0DTD1_nsp3	235	K	VYIKNADIVEEAKKVKPTVVVNAANVYLKHG	0.517584	Methylation[KR]
P0DTD1_nsp3	248	K	KVKPTVVVNAANVYLKHGGGVAGALNKATNN	0.909656	Methylation[KR]
P0DTD1_nsp3	259	K	NVYLKHGGGVAGALNKATNNAMQVESDDYIA	0.704783	Methylation[KR]
P0DTD1_nsp3	280	K	MQVESDDYIATNGPLKVGGSCVLSGHNLAKH	0.684017	Methylation[KR]
P0DTD1_nsp3	306	K	NLAKHCLHVVGPNVNKGEDIQLLKSAYENFN	0.562874	Methylation[KR]
P0DTD1_nsp3	314	K	VVGPNVNKGEDIQLLKSAYENFNQHEVLLAP	0.925518	Methylation[KR]
P0DTD1_nsp3	362	K	CVDTVRTNVYLAVFDKNLYDKLVSSFLEMKS	0.776313	Methylation[KR]
P0DTD1_nsp3	367	K	RTNVYLAVFDKNLYDKLVSSFLEMKSEKQVE	0.752493	Methylation[KR]
P0DTD1_nsp3	376	K	DKNLYDKLVSSFLEMKSEKQVEQKIAEIPKE	0.882814	Methylation[KR]
P0DTD1_nsp3	379	K	LYDKLVSSFLEMKSEKQVEQKIAEIPKEEVK	0.880414	Methylation[KR]
P0DTD1_nsp3	384	K	VSSFLEMKSEKQVEQKIAEIPKEEVKPFITE	0.915083	Methylation[KR]
P0DTD1_nsp3	390	K	MKSEKQVEQKIAEIPKEEVKPFITESKPSVE	0.87614	Methylation[KR]
P0DTD1_nsp3	394	K	KQVEQKIAEIPKEEVKPFITESKPSVEQRKQ	0.845374	Methylation[KR]
P0DTD1_nsp3	401	K	AEIPKEEVKPFITESKPSVEQRKQDDKKIKA	0.550621	Methylation[KR]
P0DTD1_nsp3	408	K	VKPFITESKPSVEQRKQDDKKIKACVEEVTT	0.658625	Methylation[KR]
P0DTD1_nsp3	486	K	DVVQEGVLTAVVIPTKKAGGTTEMLAKALRK	0.812613	Methylation[KR]
P0DTD1_nsp3	487	K	VVQEGVLTAVVIPTKKAGGTTEMLAKALRKV	0.832112	Methylation[KR]
P0DTD1_nsp3	497	K	VIPTKKAGGTTEMLAKALRKVPTDNYITTYP	0.581309	Methylation[KR]
P0DTD1_nsp3	501	K	KKAGGTTEMLAKALRKVPTDNYITTYPGQGL	0.587419	Methylation[KR]
P0DTD1_nsp3	525	K	TYPGQGLNGYTVEEAKTVLKKCKSAFYILPS	0.582968	Methylation[KR]
P0DTD1_nsp3	529	K	QGLNGYTVEEAKTVLKKCKSAFYILPSIISN	0.672737	Methylation[KR]
P0DTD1_nsp3	530	K	GLNGYTVEEAKTVLKKCKSAFYILPSIISNE	0.690538	Methylation[KR]
P0DTD1_nsp3	532	K	NGYTVEEAKTVLKKCKSAFYILPSIISNEKQ	0.798063	Methylation[KR]
P0DTD1_nsp3	546	K	CKSAFYILPSIISNEKQEILGTVSWNLREML	0.807796	Methylation[KR]
P0DTD1_nsp3	569	K	SWNLREMLAHAEETRKLMPVCVETKAIVSTI	0.916304	Methylation[KR]
P0DTD1_nsp3	578	K	HAEETRKLMPVCVETKAIVSTIQRKYKGIKI	0.55876	Methylation[KR]
P0DTD1_nsp3	587	K	PVCVETKAIVSTIQRKYKGIKIQEGVVDYGA	0.722675	Methylation[KR]
P0DTD1_nsp3	589	K	CVETKAIVSTIQRKYKGIKIQEGVVDYGARF	0.646026	Methylation[KR]
P0DTD1_nsp3	610	K	EGVVDYGARFYFYTSKTTVASLINTLNDLNE	0.659855	Methylation[KR]
P0DTD1_nsp3	652	K	HGLNLEEAARYMRSLKVPATVSVSSPDAVTA	0.630343	Methylation[KR]
P0DTD1_nsp3	694	K	PEEHFIETISLAGSYKDWSYSGQSTQLGIEF	0.660124	Methylation[KR]
P0DTD1_nsp3	711	K	WSYSGQSTQLGIEFLKRGDKSVYYTSNPTTF	0.66926	Methylation[KR]
P0DTD1_nsp3	715	K	GQSTQLGIEFLKRGDKSVYYTSNPTTFHLDG	0.659169	Methylation[KR]
P0DTD1_nsp3	836	K	DPSFLGRYMSALNHTKKWKYPQVNGLTSIKW	0.847112	Methylation[KR]
P0DTD1_nsp3	837	K	PSFLGRYMSALNHTKKWKYPQVNGLTSIKWA	0.8329	Methylation[KR]
P0DTD1_nsp3	839	K	FLGRYMSALNHTKKWKYPQVNGLTSIKWADN	0.673746	Methylation[KR]
P0DTD1_nsp3	927	K	ETMSYLFQHANLDSCKRVLNVVCKTCGQQQT	0.650888	Methylation[KR]
P0DTD1_nsp3	935	K	HANLDSCKRVLNVVCKTCGQQQTTLKGVEAV	0.797083	Methylation[KR]
P0DTD1_nsp3	945	K	LNVVCKTCGQQQTTLKGVEAVMYMGTLSYEQ	0.883705	Methylation[KR]
P0DTD1_nsp3	962	K	VEAVMYMGTLSYEQFKKGVQIPCTCGKQATK	0.977928	Methylation[KR]
P0DTD1_nsp3	963	K	EAVMYMGTLSYEQFKKGVQIPCTCGKQATKY	0.969735	Methylation[KR]
P0DTD1_nsp3	973	K	YEQFKKGVQIPCTCGKQATKYLVQQESPFVM	0.922288	Methylation[KR]
P0DTD1_nsp3	977	K	KKGVQIPCTCGKQATKYLVQQESPFVMMSAP	0.882124	Methylation[KR]
P0DTD1_nsp3	999	K	SPFVMMSAPPAQYELKHGTFTCASEYTGNYQ	0.669623	Methylation[KR]
P0DTD1_nsp3	1042	K	LYCIDGALLTKSSEYKGPITDVFYKENSYTT	0.685025	Methylation[KR]
P0DTD1_nsp3	1051	K	TKSSEYKGPITDVFYKENSYTTTIKPVTYKL	0.549553	Methylation[KR]
P0DTD1_nsp3	1077	K	VTYKLDGVVCTEIDPKLDNYYKKDNSYFTEQ	0.507077	Methylation[KR]
P0DTD1_nsp3	1083	K	GVVCTEIDPKLDNYYKKDNSYFTEQPIDLVP	0.755943	Methylation[KR]
P0DTD1_nsp3	1084	K	VVCTEIDPKLDNYYKKDNSYFTEQPIDLVPN	0.770938	Methylation[KR]
P0DTD1_nsp3	1130	K	DNIKFADDLNQLTGYKKPASRELKVTFFPDL	0.503211	Methylation[KR]
P0DTD1_nsp3	1138	K	LNQLTGYKKPASRELKVTFFPDLNGDVVAID	0.63762	Methylation[KR]
P0DTD1_nsp3	1155	K	TFFPDLNGDVVAIDYKHYTPSFKKGAKLLHK	0.655386	Methylation[KR]
P0DTD1_nsp3	1162	K	GDVVAIDYKHYTPSFKKGAKLLHKPIVWHVN	0.888729	Methylation[KR]
P0DTD1_nsp3	1163	K	DVVAIDYKHYTPSFKKGAKLLHKPIVWHVNN	0.922064	Methylation[KR]
P0DTD1_nsp3	1166	K	AIDYKHYTPSFKKGAKLLHKPIVWHVNNATN	0.873074	Methylation[KR]
P0DTD1_nsp3	1170	K	KHYTPSFKKGAKLLHKPIVWHVNNATNKATY	0.702583	Methylation[KR]
P0DTD1_nsp3	1182	K	LLHKPIVWHVNNATNKATYKPNTWCIRCLWS	0.52931	Methylation[KR]
P0DTD1_nsp3	1290	K	TDLMAAYVDNSSLTIKKPNELSRVLGLKTLA	0.562147	Methylation[KR]
P0DTD1_nsp3	1291	K	DLMAAYVDNSSLTIKKPNELSRVLGLKTLAT	0.526635	Methylation[KR]
P0DTD1_nsp3	1302	K	LTIKKPNELSRVLGLKTLATHGLAAVNSVPW	0.766681	Methylation[KR]
P0DTD1_nsp3	1373	K	LLQLCTFTRSTNSRIKASMPTTIAKNTVKSV	0.937743	Methylation[KR]
P0DTD1_nsp3	1382	K	STNSRIKASMPTTIAKNTVKSVGKFCLEASF	0.904805	Methylation[KR]
P0DTD1_nsp3	1386	K	RIKASMPTTIAKNTVKSVGKFCLEASFNYLK	0.904997	Methylation[KR]
P0DTD1_nsp3	1390	K	SMPTTIAKNTVKSVGKFCLEASFNYLKSPNF	0.925744	Methylation[KR]
P0DTD1_nsp3	1401	K	KSVGKFCLEASFNYLKSPNFSKLINIIIWFL	0.987264	Methylation[KR]
P0DTD1_nsp3	1407	K	CLEASFNYLKSPNFSKLINIIIWFLLLSVCL	0.890452	Methylation[KR]
P0DTD1_nsp3	1577	K	MVRMYIFFASFYYVWKSYVHVVDGCNSSTCM	0.98469	Methylation[KR]
P0DTD1_nsp3	1596	K	HVVDGCNSSTCMMCYKRNRATRVECTTIVNG	0.975069	Methylation[KR]
P0DTD1_nsp3	1624	K	VNGVRRSFYVYANGGKGFCKLHNWNCVNCDT	0.675768	Methylation[KR]
P0DTD1_nsp3	1715	K	LSHFVNLDNLRANNTKGSLPINVIVFDGKSK	0.679881	Methylation[KR]
P0DTD1_nsp3	1887	K	ACIDCSARHINAQVAKSHNIALIWNVKDFMS	0.612084	Methylation[KR]
P0DTD1_nsp3	1898	K	AQVAKSHNIALIWNVKDFMSLSEQLRKQIRS	0.897562	Methylation[KR]
P0DTD1_nsp3	1909	K	IWNVKDFMSLSEQLRKQIRSAAKKNNLPFKL	0.993638	Methylation[KR]
P0DTD1_nsp3	1916	K	MSLSEQLRKQIRSAAKKNNLPFKLTCATTRQ	0.988808	Methylation[KR]
P0DTD1_nsp3	1917	K	SLSEQLRKQIRSAAKKNNLPFKLTCATTRQV	0.981185	Methylation[KR]
P0DTD1_nsp3	1923	K	RKQIRSAAKKNNLPFKLTCATTRQVVNVVTT	0.996731	Methylation[KR]
P0DTD1_nsp3	1939	K	LTCATTRQVVNVVTTKIALKGGXXXXXXXXX	0.960324	Methylation[KR]
P0DTD1_nsp3	1943	K	TTRQVVNVVTTKIALKGGXXXXXXXXXXXXX	0.96855	Methylation[KR]
P0DTD1_nsp4	1	K	XXXXXXXXXXXXXXXKIVNNWLKQLIKVTLV	0.741982	Methylation[KR]
P0DTD1_nsp4	8	K	XXXXXXXXKIVNNWLKQLIKVTLVFLFVAAI	0.677792	Methylation[KR]
P0DTD1_nsp4	12	K	XXXXKIVNNWLKQLIKVTLVFLFVAAIFYLI	0.820732	Methylation[KR]
P0DTD1_nsp4	35	K	VAAIFYLITPVHVMSKHTDFSSEIIGYKAID	0.524421	Methylation[KR]
P0DTD1_nsp4	138	K	PRVFSAVGNICYTPSKLIEYTDFATSACVLA	0.695275	Methylation[KR]
P0DTD1_nsp4	160	K	FATSACVLAAECTIFKDASGKPVPYCYDTNV	0.56138	Methylation[KR]
P0DTD1_nsp4	424	K	FSTFEEAALCTFLLNKEMYLKLRSDVLLPLT	0.592927	Methylation[KR]
P0DTD1_nsp4	429	K	EAALCTFLLNKEMYLKLRSDVLLPLTQYNRY	0.862937	Methylation[KR]
P0DTD1_nsp4	450	K	LLPLTQYNRYLALYNKYKYFSGAMDTTSYRE	0.978381	Methylation[KR]
P0DTD1_nsp4	452	K	PLTQYNRYLALYNKYKYFSGAMDTTSYREAA	0.972086	Methylation[KR]
P0DTD1_nsp4	473	K	MDTTSYREAACCHLAKALNDFSNSGSDVLYQ	0.699852	Methylation[KR]
P0DTD1_nsp5	5	K	XXXXXXXXXXXSGFRKMAFPSGKVEGCMVQV	0.960891	Methylation[KR]
P0DTD1_nsp5	12	K	XXXXSGFRKMAFPSGKVEGCMVQVTCGTTTL	0.900314	Methylation[KR]
P0DTD1_nsp5	61	K	SEDMLNPNYEDLLIRKSNHNFLVQAGNVQLR	0.985067	Methylation[KR]
P0DTD1_nsp5	88	K	VQLRVIGHSMQNCVLKLKVDTANPKTPKYKF	0.925025	Methylation[KR]
P0DTD1_nsp5	90	K	LRVIGHSMQNCVLKLKVDTANPKTPKYKFVR	0.807351	Methylation[KR]
P0DTD1_nsp5	97	K	MQNCVLKLKVDTANPKTPKYKFVRIQPGQTF	0.613744	Methylation[KR]
P0DTD1_nsp5	102	K	LKLKVDTANPKTPKYKFVRIQPGQTFSVLAC	0.501382	Methylation[KR]
P0DTD1_nsp5	137	K	PSGVYQCAMRPNFTIKGSFLNGSCGSVGFNI	0.820756	Methylation[KR]
P0DTD1_nsp5	236	K	NRFTTTLNDFNLVAMKYNYEPLTQDHVDILG	0.838049	Methylation[KR]
P0DTD1_nsp5	269	K	SAQTGIAVLDMCASLKELLQNGMNGRTILGS	0.577695	Methylation[KR]
P0DTD1_nsp6	4	K	XXXXXXXXXXXXSAVKRTIKGTHHWLLLTIL	0.694734	Methylation[KR]
P0DTD1_nsp6	8	K	XXXXXXXXSAVKRTIKGTHHWLLLTILTSLL	0.713089	Methylation[KR]
P0DTD1_nsp6	61	K	AMGIIAMSAFAMMFVKHKHAFLCLFLLPSLA	0.952949	Methylation[KR]
P0DTD1_nsp6	63	K	GIIAMSAFAMMFVKHKHAFLCLFLLPSLATV	0.937044	Methylation[KR]
P0DTD1_nsp6	109	K	IMTWLDMVDTSLSGFKLKDCVMYASAVVLLI	0.950778	Methylation[KR]
P0DTD1_nsp6	111	K	TWLDMVDTSLSGFKLKDCVMYASAVVLLILM	0.941941	Methylation[KR]
P0DTD1_nsp6	151	K	ARRVWTLMNVLTLVYKVYYGNALDQAISMWA	0.95738	Methylation[KR]
P0DTD1_nsp6	263	K	TQEFRYMNSQGLLPPKNSIDAFKLNIKLLGV	0.712784	Methylation[KR]
P0DTD1_nsp6	270	K	NSQGLLPPKNSIDAFKLNIKLLGVGGKPCIK	0.590631	Methylation[KR]
P0DTD1_nsp6	281	K	IDAFKLNIKLLGVGGKPCIKVATVQXXXXXX	0.696998	Methylation[KR]
P0DTD1_nsp6	285	K	KLNIKLLGVGGKPCIKVATVQXXXXXXXXXX	0.552583	Methylation[KR]
P0DTD1_nsp7	2	K	XXXXXXXXXXXXXXSKMSDVKCTSVVLLSVL	0.884379	Methylation[KR]
P0DTD1_nsp7	7	K	XXXXXXXXXSKMSDVKCTSVVLLSVLQQLRV	0.853056	Methylation[KR]
P0DTD1_nsp7	70	K	LLSVLLSMQGAVDINKLCEEMLDNRATLQXX	0.690498	Methylation[KR]
P0DTD1_nsp8	36	K	AYEQAVANGDSEVVLKKLKKSLNVAKSEFDR	0.572666	Methylation[KR]
P0DTD1_nsp8	37	K	YEQAVANGDSEVVLKKLKKSLNVAKSEFDRD	0.637355	Methylation[KR]
P0DTD1_nsp8	39	K	QAVANGDSEVVLKKLKKSLNVAKSEFDRDAA	0.688753	Methylation[KR]
P0DTD1_nsp8	40	K	AVANGDSEVVLKKLKKSLNVAKSEFDRDAAM	0.728969	Methylation[KR]
P0DTD1_nsp8	46	K	SEVVLKKLKKSLNVAKSEFDRDAAMQRKLEK	0.919994	Methylation[KR]
P0DTD1_nsp8	58	K	NVAKSEFDRDAAMQRKLEKMADQAMTQMYKQ	0.960891	Methylation[KR]
P0DTD1_nsp8	61	K	KSEFDRDAAMQRKLEKMADQAMTQMYKQARS	0.983173	Methylation[KR]
P0DTD1_nsp8	72	K	RKLEKMADQAMTQMYKQARSEDKRAKVTSAM	0.992373	Methylation[KR]
P0DTD1_nsp8	79	K	DQAMTQMYKQARSEDKRAKVTSAMQTMLFTM	0.981036	Methylation[KR]
P0DTD1_nsp8	82	K	MTQMYKQARSEDKRAKVTSAMQTMLFTMLRK	0.983321	Methylation[KR]
P0DTD1_nsp8	97	K	KVTSAMQTMLFTMLRKLDNDALNNIINNARD	0.969497	Methylation[KR]
P0DTD1_nsp8	196	K	AWPLIVTALRANSAVKLQXXXXXXXXXXXXX	0.764557	Methylation[KR]
P0DTD1_nsp9	36	K	TACTDDNALAYYNTTKGGRFVLALLSDLQDL	0.63401	Methylation[KR]
P0DTD1_nsp9	92	K	TDTPKGPKVKYLYFIKGLNNLNRGMVLGSLA	0.782371	Methylation[KR]
P0DTD2_orf9b	4	K	XXXXXXXXXXXXMDPKISEMHPALRLVDPQI	0.889153	Methylation[KR]
P0DTD2_orf9b	40	K	RMENAVGRDQNNVGPKVYPIILRLGSPLSLN	0.620006	Methylation[KR]
P0DTD2_orf9b	59	K	IILRLGSPLSLNMARKTLNSLEDKAFQLTPI	0.898502	Methylation[KR]
P0DTD2_orf9b	67	K	LSLNMARKTLNSLEDKAFQLTPIAVQMTKLA	0.641316	Methylation[KR]
P0DTD2_orf9b	80	K	EDKAFQLTPIAVQMTKLATTEELPDEFVVVT	0.606799	Methylation[KR]
P0DTD3_orf14	10	K	XXXXXXMLQSCYNFLKEQHCQKASTQKGAEA	0.985579	Methylation[KR]
P0DTD3_orf14	16	K	MLQSCYNFLKEQHCQKASTQKGAEAAVKPLL	0.971472	Methylation[KR]
P0DTD3_orf14	21	K	YNFLKEQHCQKASTQKGAEAAVKPLLVPHHV	0.911057	Methylation[KR]
P0DTD3_orf14	28	K	HCQKASTQKGAEAAVKPLLVPHHVVATVQEI	0.550041	Methylation[KR]
P0DTC2_s	41	K	PAYTNSFTRGVYYPDKVFRSSVLHSTQDLFL	0.666948	Sumoylation[K]
P0DTC2_s	206	K	EFVFKNIDGYFKIYSKHTPINLVRDLPQGFS	0.730969	Sumoylation[K]
P0DTC2_s	300	K	ITDAVDCALDPLSETKCTLKSFTVEKGIYQT	0.979849	Sumoylation[K]
P0DTC2_s	304	K	VDCALDPLSETKCTLKSFTVEKGIYQTSNFR	0.747064	Sumoylation[K]
P0DTC2_s	310	K	PLSETKCTLKSFTVEKGIYQTSNFRVQPTES	0.920984	Sumoylation[K]
P0DTC2_s	417	K	IRGDEVRQIAPGQTGKIADYNYKLPDDFTGC	0.866215	Sumoylation[K]
P0DTC2_s	424	K	QIAPGQTGKIADYNYKLPDDFTGCVIAWNSN	0.816411	Sumoylation[K]
P0DTC2_s	444	K	FTGCVIAWNSNNLDSKVGGNYNYLYRLFRKS	0.968259	Sumoylation[K]
P0DTC2_s	462	K	GNYNYLYRLFRKSNLKPFERDISTEIYQAGS	0.754973	Sumoylation[K]
P0DTC2_s	537	K	ATVCGPKKSTNLVKNKCVNFNFNGLTGTGVL	0.907223	Sumoylation[K]
P0DTC2_s	557	K	NFNGLTGTGVLTESNKKFLPFQQFGRDIADT	0.819447	Sumoylation[K]
P0DTC2_s	558	K	FNGLTGTGVLTESNKKFLPFQQFGRDIADTT	0.989345	Sumoylation[K]
P0DTC2_s	776	K	TQLNRALTGIAVEQDKNTQEVFAQVKQIYKT	0.567155	Sumoylation[K]
P0DTC2_s	786	K	AVEQDKNTQEVFAQVKQIYKTPPIKDFGGFN	0.930991	Sumoylation[K]
P0DTC2_s	790	K	DKNTQEVFAQVKQIYKTPPIKDFGGFNFSQI	0.904776	Sumoylation[K]
P0DTC2_s	795	K	EVFAQVKQIYKTPPIKDFGGFNFSQILPDPS	0.970189	Sumoylation[K]
P0DTC2_s	811	K	DFGGFNFSQILPDPSKPSKRSFIEDLLFNKV	0.988442	Sumoylation[K]
P0DTC2_s	814	K	GFNFSQILPDPSKPSKRSFIEDLLFNKVTLA	0.808928	Sumoylation[K]
P0DTC2_s	825	K	SKPSKRSFIEDLLFNKVTLADAGFIKQYGDC	0.717692	Sumoylation[K]
P0DTC2_s	835	K	DLLFNKVTLADAGFIKQYGDCLGDIAARDLI	0.960877	Sumoylation[K]
P0DTC2_s	933	K	ENQKLIANQFNSAIGKIQDSLSSTASALGKL	0.826497	Sumoylation[K]
P0DTC2_s	986	K	GAISSVLNDILSRLDKVEAEVQIDRLITGRL	0.867927	Sumoylation[K]
P0DTC2_s	1028	K	IRAAEIRASANLAATKMSECVLGQSKRVDFC	0.953709	Sumoylation[K]
P0DTC2_s	1038	K	NLAATKMSECVLGQSKRVDFCGKGYHLMSFP	0.598891	Sumoylation[K]
P0DTC2_s	1086	K	QEKNFTTAPAICHDGKAHFPREGVFVSNGTH	0.759103	Sumoylation[K]
P0DTC2_s	1149	K	NNTVYDPLQPELDSFKEELDKYFKNHTSPDV	0.669292	Sumoylation[K]
P0DTC2_s	1157	K	QPELDSFKEELDKYFKNHTSPDVDLGDISGI	0.871069	Sumoylation[K]
P0DTC2_s	1255	K	CCSCLKGCCSCGSCCKFDEDDSEPVLKGVKL	0.534746	Sumoylation[K]
P0DTC2_s	1266	K	GSCCKFDEDDSEPVLKGVKLHYTXXXXXXXX	0.945747	Sumoylation[K]
P0DTC2_s	1269	K	CKFDEDDSEPVLKGVKLHYTXXXXXXXXXXX	0.836436	Sumoylation[K]
P0DTC3_orf3a	16	K	MDLFMRIFTIGTVTLKQGEIKDATPSDFVRA	0.852396	Sumoylation[K]
P0DTC3_orf3a	21	K	RIFTIGTVTLKQGEIKDATPSDFVRATATIP	0.957373	Sumoylation[K]
P0DTC5_m	14	K	XXMADSNGTITVEELKKLLEQWNLVIGFLFL	0.739862	Sumoylation[K]
P0DTC5_m	162	K	GHLRIAGHHLGRCDIKDLPKEITVATSRTLS	0.889661	Sumoylation[K]
P0DTC5_m	166	K	IAGHHLGRCDIKDLPKEITVATSRTLSYYKL	0.753319	Sumoylation[K]
P0DTC5_m	180	K	PKEITVATSRTLSYYKLGASQRVAGDSGFAA	0.921638	Sumoylation[K]
P0DTC5_m	205	K	DSGFAAYSRYRIGNYKLNTDHSSSSDNIALL	0.905829	Sumoylation[K]
P0DTC6_orf6	42	K	WNLDYIINLIIKNLSKSLTENKYSQLDEEQP	0.550916	Sumoylation[K]
P0DTC6_orf6	48	K	INLIIKNLSKSLTENKYSQLDEEQPMEIDXX	0.98786	Sumoylation[K]
P0DTC7_orf7a	85	K	GVKHVYQLRARSVSPKLFIRQEEVQELYSPI	0.669984	Sumoylation[K]
P0DTC9_nc	61	K	PNNTASWFTALTQHGKEDLKFPRGQGVPINT	0.786286	Sumoylation[K]
P0DTC9_nc	65	K	ASWFTALTQHGKEDLKFPRGQGVPINTNSSP	0.812241	Sumoylation[K]
P0DTC9_nc	143	K	DGIIWVATEGALNTPKDHIGTRNPANNAAIV	0.704637	Sumoylation[K]
P0DTC9_nc	169	K	NAAIVLQLPQGTTLPKGFYAEGSRGGSQASS	0.779495	Sumoylation[K]
P0DTC9_nc	233	K	ALALLLLDRLNQLESKMSGKGQQQQGQTVTK	0.978676	Sumoylation[K]
P0DTC9_nc	237	K	LLLDRLNQLESKMSGKGQQQQGQTVTKKSAA	0.706866	Sumoylation[K]
P0DTC9_nc	248	K	KMSGKGQQQQGQTVTKKSAAEASKKPRQKRT	0.825872	Sumoylation[K]
P0DTC9_nc	249	K	MSGKGQQQQGQTVTKKSAAEASKKPRQKRTA	0.525468	Sumoylation[K]
P0DTC9_nc	266	K	AAEASKKPRQKRTATKAYNVTQAFGRRGPEQ	0.89408	Sumoylation[K]
P0DTC9_nc	299	K	GNFGDQELIRQGTDYKHWPQIAQFAPSASAF	0.926394	Sumoylation[K]
P0DTC9_nc	338	K	EVTPSGTWLTYTGAIKLDDKDPNFKDQVILL	0.872084	Sumoylation[K]
P0DTC9_nc	342	K	SGTWLTYTGAIKLDDKDPNFKDQVILLNKHI	0.644558	Sumoylation[K]
P0DTC9_nc	347	K	TYTGAIKLDDKDPNFKDQVILLNKHIDAYKT	0.918713	Sumoylation[K]
P0DTC9_nc	375	K	YKTFPPTEPKKDKKKKADETQALPQRQKKQQ	0.823321	Sumoylation[K]
P0DTC9_nc	388	K	KKKADETQALPQRQKKQQTVTLLPAADLDDF	0.968991	Sumoylation[K]
P0DTC9_nc	405	K	QTVTLLPAADLDDFSKQLQQSMSSADSTQAX	0.95686	Sumoylation[K]
P0DTD1_nsp1	11	K	XXXXXMESLVPGFNEKTHVQLSLPVLQVRDV	0.96697	Sumoylation[K]
P0DTD1_nsp1	47	K	GDSVEEVLSEARQHLKDGTCGLVEVEKGVLP	0.992854	Sumoylation[K]
P0DTD1_nsp1	58	K	RQHLKDGTCGLVEVEKGVLPQLEQPYVFIKR	0.964412	Sumoylation[K]
P0DTD1_nsp1	72	K	EKGVLPQLEQPYVFIKRSDARTAPHGHVMVE	0.981393	Sumoylation[K]
P0DTD1_nsp1	129	K	IPVAYRKVLLRKNGNKGAGGHSYGADLKSFD	0.580759	Sumoylation[K]
P0DTD1_nsp1	141	K	NGNKGAGGHSYGADLKSFDLGDELGTDPYED	0.996259	Sumoylation[K]
P0DTD1_nsp1	164	K	LGTDPYEDFQENWNTKHSSGVTRELMRELNG	0.982465	Sumoylation[K]
P0DTD1_nsp10	93	K	RCHIDHPNPKGFCDLKGKYVQIPTTCANDPV	0.811123	Sumoylation[K]
P0DTD1_nsp10	95	K	HIDHPNPKGFCDLKGKYVQIPTTCANDPVGF	0.940443	Sumoylation[K]
P0DTD1_nsp12	41	K	TSTDVVYRAFDIYNDKVAGFAKFLKTNCCRF	0.595495	Sumoylation[K]
P0DTD1_nsp12	47	K	YRAFDIYNDKVAGFAKFLKTNCCRFQEKDED	0.598463	Sumoylation[K]
P0DTD1_nsp12	59	K	GFAKFLKTNCCRFQEKDEDDNLIDSYFVVKR	0.965853	Sumoylation[K]
P0DTD1_nsp12	73	K	EKDEDDNLIDSYFVVKRHTFSNYQHEETIYN	0.792583	Sumoylation[K]
P0DTD1_nsp12	98	K	EETIYNLLKDCPAVAKHDFFKFRIDGDMVPH	0.711361	Sumoylation[K]
P0DTD1_nsp12	121	K	IDGDMVPHISRQRLTKYTMADLVYALRHFDE	0.91127	Sumoylation[K]
P0DTD1_nsp12	160	K	ILVTYNCCDDDYFNKKDWYDFVENPDILRVY	0.804424	Sumoylation[K]
P0DTD1_nsp12	263	K	TRALTAESHVDTDLTKPYIKWDLLKYDFTEE	0.825619	Sumoylation[K]
P0DTD1_nsp12	267	K	TAESHVDTDLTKPYIKWDLLKYDFTEERLKL	0.942265	Sumoylation[K]
P0DTD1_nsp12	272	K	VDTDLTKPYIKWDLLKYDFTEERLKLFDRYF	0.744075	Sumoylation[K]
P0DTD1_nsp12	288	K	YDFTEERLKLFDRYFKYWDQTYHPNCVNCLD	0.54355	Sumoylation[K]
P0DTD1_nsp12	411	K	FSVAALTNNVAFQTVKPGNFNKDFYDFAVSK	0.897651	Sumoylation[K]
P0DTD1_nsp12	426	K	KPGNFNKDFYDFAVSKGFFKEGSSVELKHFF	0.956552	Sumoylation[K]
P0DTD1_nsp12	430	K	FNKDFYDFAVSKGFFKEGSSVELKHFFFAQD	0.950592	Sumoylation[K]
P0DTD1_nsp12	438	K	AVSKGFFKEGSSVELKHFFFAQDGNAAISDY	0.809261	Sumoylation[K]
P0DTD1_nsp12	508	K	VIVNNLDKSAGFPFNKWGKARLYYDSMSYED	0.63638	Sumoylation[K]
P0DTD1_nsp12	532	K	DSMSYEDQDALFAYTKRNVIPTITQMNLKYA	0.927273	Sumoylation[K]
P0DTD1_nsp12	545	K	YTKRNVIPTITQMNLKYAISAKNRARTVAGV	0.908342	Sumoylation[K]
P0DTD1_nsp12	551	K	IPTITQMNLKYAISAKNRARTVAGVSICSTM	0.669604	Sumoylation[K]
P0DTD1_nsp12	577	K	ICSTMTNRQFHQKLLKSIAATRGATVVIGTS	0.64718	Sumoylation[K]
P0DTD1_nsp12	621	K	YSDVENPHLMGWDYPKCDRAMPNMLRIMASL	0.878641	Sumoylation[K]
P0DTD1_nsp12	798	K	KSVLYYQNNVFMSEAKCWTETDLTKGPHEFC	0.590633	Sumoylation[K]
P0DTD1_nsp12	821	K	TKGPHEFCSQHTMLVKQGDDYVYLPYPDPSR	0.599579	Sumoylation[K]
P0DTD1_nsp13	76	K	TQLYLGGMSYYCKSHKPPISFPLCANGQVFG	0.531629	Sumoylation[K]
P0DTD1_nsp13	131	K	NAGDYILANTCTERLKLFAAETLKATEETFK	0.774805	Sumoylation[K]
P0DTD1_nsp13	139	K	NTCTERLKLFAAETLKATEETFKLSYGIATV	0.697176	Sumoylation[K]
P0DTD1_nsp13	146	K	KLFAAETLKATEETFKLSYGIATVREVLSDR	0.598064	Sumoylation[K]
P0DTD1_nsp13	171	K	EVLSDRELHLSWEVGKPRPPLNRNYVFTGYR	0.856891	Sumoylation[K]
P0DTD1_nsp13	192	K	NRNYVFTGYRVTKNSKVQIGEYTFEKGDYGD	0.977648	Sumoylation[K]
P0DTD1_nsp13	202	K	VTKNSKVQIGEYTFEKGDYGDAVVYRGTTTY	0.93489	Sumoylation[K]
P0DTD1_nsp13	276	K	EFSSNVANYQKVGMQKYSTLQGPPGTGKSHF	0.520691	Sumoylation[K]
P0DTD1_nsp13	323	K	ACSHAAVDALCEKALKYLPIDKCSRIIPARA	0.956983	Sumoylation[K]
P0DTD1_nsp13	414	K	IGDPAQLPAPRTLLTKGTLEPEYFNSVCRLM	0.977048	Sumoylation[K]
P0DTD1_nsp13	430	K	GTLEPEYFNSVCRLMKTIGPDMFLGTCRRCP	0.783019	Sumoylation[K]
P0DTD1_nsp13	460	K	PAEIVDTVSALVYDNKLKAHKDKSAQCFKMF	0.754105	Sumoylation[K]
P0DTD1_nsp13	508	K	IGVVREFLTRNPAWRKAVFISPYNSQNAVAS	0.905229	Sumoylation[K]
P0DTD1_nsp13	584	K	KVGILCIMSDRDLYDKLQFTSLEIPRRNVAT	0.581611	Sumoylation[K]
P0DTD1_nsp14	9	K	XXXXXXXAENVTGLFKDCSKVITGLHPTQAP	0.863526	Sumoylation[K]
P0DTD1_nsp14	13	K	XXXAENVTGLFKDCSKVITGLHPTQAPTHLS	0.741107	Sumoylation[K]
P0DTD1_nsp14	32	K	GLHPTQAPTHLSVDTKFKTEGLCVDIPGIPK	0.952065	Sumoylation[K]
P0DTD1_nsp14	34	K	HPTQAPTHLSVDTKFKTEGLCVDIPGIPKDM	0.982785	Sumoylation[K]
P0DTD1_nsp14	139	K	YVDTPNNTDFSRVSAKPPPGDQFKHLIPLMY	0.861913	Sumoylation[K]
P0DTD1_nsp14	147	K	DFSRVSAKPPPGDQFKHLIPLMYKGLPWNVV	0.74183	Sumoylation[K]
P0DTD1_nsp14	304	K	RVDWTIEYPIIGDELKINAACRKVQHMVVKA	0.819207	Sumoylation[K]
P0DTD1_nsp14	336	K	LLADKFPVLHDIGNPKAIKCVPQADVEWKFY	0.580533	Sumoylation[K]
P0DTD1_nsp14	339	K	DKFPVLHDIGNPKAIKCVPQADVEWKFYDAQ	0.653541	Sumoylation[K]
P0DTD1_nsp14	349	K	NPKAIKCVPQADVEWKFYDAQPCSDKAYKIE	0.526337	Sumoylation[K]
P0DTD1_nsp14	359	K	ADVEWKFYDAQPCSDKAYKIEELFYSYATHS	0.535063	Sumoylation[K]
P0DTD1_nsp14	362	K	EWKFYDAQPCSDKAYKIEELFYSYATHSDKF	0.900279	Sumoylation[K]
P0DTD1_nsp14	440	K	AFHTPAFDKSAFVNLKQLPFFYYSDSPCESH	0.841058	Sumoylation[K]
P0DTD1_nsp14	469	K	SHGKQVVSDIDYVPLKSATCITRCNLGGAVC	0.920041	Sumoylation[K]
P0DTD1_nsp15	12	K	XXXXSLENVAFNVVNKGHFDGQQGEVPVSII	0.676519	Sumoylation[K]
P0DTD1_nsp15	60	K	NKTTLPVNVAFELWAKRNIKPVPEVKILNNL	0.569015	Sumoylation[K]
P0DTD1_nsp15	64	K	LPVNVAFELWAKRNIKPVPEVKILNNLGVDI	0.993942	Sumoylation[K]
P0DTD1_nsp15	70	K	FELWAKRNIKPVPEVKILNNLGVDIAANTVI	0.957643	Sumoylation[K]
P0DTD1_nsp15	89	K	NLGVDIAANTVIWDYKRDAPAHISTIGVCSM	0.757067	Sumoylation[K]
P0DTD1_nsp15	110	K	HISTIGVCSMTDIAKKPTETICAPLTVFFDG	0.664499	Sumoylation[K]
P0DTD1_nsp15	149	K	FRNARNGVLITEGSVKGLQPSVGPKQASLNG	0.942	Sumoylation[K]
P0DTD1_nsp15	158	K	ITEGSVKGLQPSVGPKQASLNGVTLIGEAVK	0.945926	Sumoylation[K]
P0DTD1_nsp15	173	K	KQASLNGVTLIGEAVKTQFNYYKKVDGVVQQ	0.923738	Sumoylation[K]
P0DTD1_nsp15	181	K	TLIGEAVKTQFNYYKKVDGVVQQLPETYFTQ	0.980726	Sumoylation[K]
P0DTD1_nsp15	204	K	LPETYFTQSRNLQEFKPRSQMEIDFLELAMD	0.988213	Sumoylation[K]
P0DTD1_nsp15	259	K	QLGGLHLLIGLAKRFKESPFELEDFIPMDST	0.973008	Sumoylation[K]
P0DTD1_nsp15	344	K	FMLWCKDGHVETFYPKLQXXXXXXXXXXXXX	0.978886	Sumoylation[K]
P0DTD1_nsp16	16	K	SSQAWQPGVAMPNLYKMQRMLLEKCDLQNYG	0.979293	Sumoylation[K]
P0DTD1_nsp16	24	K	VAMPNLYKMQRMLLEKCDLQNYGDSATLPKG	0.981535	Sumoylation[K]
P0DTD1_nsp16	135	K	TANKWDLIISDMYDPKTKNVTKENDSKEGFF	0.569615	Sumoylation[K]
P0DTD1_nsp16	146	K	MYDPKTKNVTKENDSKEGFFTYICGFIQQKL	0.726309	Sumoylation[K]
P0DTD1_nsp16	249	K	TNPIQLSSYSLFDMSKFPLKLRGTAVMSLKE	0.774771	Sumoylation[K]
P0DTD1_nsp16	263	K	SKFPLKLRGTAVMSLKEGQINDMILSLLSKG	0.589733	Sumoylation[K]
P0DTD1_nsp2	22	K	DNNFCGPDGYPLECIKDLLARAGKASCTLSE	0.959059	Sumoylation[K]
P0DTD1_nsp2	30	K	GYPLECIKDLLARAGKASCTLSEQLDFIDTK	0.932644	Sumoylation[K]
P0DTD1_nsp2	45	K	KASCTLSEQLDFIDTKRGVYCCREHEHEIAW	0.964492	Sumoylation[K]
P0DTD1_nsp2	78	K	ERSEKSYELQTPFEIKLAKKFDTFNGECPNF	0.965782	Sumoylation[K]
P0DTD1_nsp2	82	K	KSYELQTPFEIKLAKKFDTFNGECPNFVFPL	0.946616	Sumoylation[K]
P0DTD1_nsp2	102	K	NGECPNFVFPLNSIIKTIQPRVEKKKLDGFM	0.752938	Sumoylation[K]
P0DTD1_nsp2	112	K	LNSIIKTIQPRVEKKKLDGFMGRIRSVYPVA	0.795448	Sumoylation[K]
P0DTD1_nsp2	214	K	GPEHSLAEYHNESGLKTILRKGGRTIAFGGC	0.649136	Sumoylation[K]
P0DTD1_nsp2	320	K	SAFVETVKGLDYKAFKQIVESCGNFKVTKGK	0.628606	Sumoylation[K]
P0DTD1_nsp2	338	K	VESCGNFKVTKGKAKKGAWNIGEQKSILSPL	0.804788	Sumoylation[K]
P0DTD1_nsp2	347	K	TKGKAKKGAWNIGEQKSILSPLYAFASEAAR	0.788598	Sumoylation[K]
P0DTD1_nsp2	445	K	SQWLTNIFGTVYEKLKPVLDWLEEKFKEGVE	0.586343	Sumoylation[K]
P0DTD1_nsp2	454	K	TVYEKLKPVLDWLEEKFKEGVEFLRDGWEIV	0.567412	Sumoylation[K]
P0DTD1_nsp2	456	K	YEKLKPVLDWLEEKFKEGVEFLRDGWEIVKF	0.841278	Sumoylation[K]
P0DTD1_nsp2	492	K	CEIVGGQIVTCAKEIKESVQTFFKLVNKFLA	0.602698	Sumoylation[K]
P0DTD1_nsp2	521	K	LALCADSIIIGGAKLKALNLGETFVTHSKGL	0.906044	Sumoylation[K]
P0DTD1_nsp2	534	K	KLKALNLGETFVTHSKGLYRKCVKSREETGL	0.779906	Sumoylation[K]
P0DTD1_nsp2	554	K	KCVKSREETGLLMPLKAPKEIIFLEGETLPT	0.956039	Sumoylation[K]
P0DTD1_nsp2	557	K	KSREETGLLMPLKAPKEIIFLEGETLPTEVL	0.662451	Sumoylation[K]
P0DTD1_nsp2	636	K	ALAPNMMVTNNTFTLKGGXXXXXXXXXXXXX	0.899754	Sumoylation[K]
P0DTD1_nsp3	4	K	XXXXXXXXXXXXAPTKVTFGDDTVIEVQGYK	0.996358	Sumoylation[K]
P0DTD1_nsp3	19	K	KVTFGDDTVIEVQGYKSVNITFELDERIDKV	0.609634	Sumoylation[K]
P0DTD1_nsp3	223	K	NSFSGYLKLTDNVYIKNADIVEEAKKVKPTV	0.98193	Sumoylation[K]
P0DTD1_nsp3	232	K	TDNVYIKNADIVEEAKKVKPTVVVNAANVYL	0.946633	Sumoylation[K]
P0DTD1_nsp3	233	K	DNVYIKNADIVEEAKKVKPTVVVNAANVYLK	0.870192	Sumoylation[K]
P0DTD1_nsp3	235	K	VYIKNADIVEEAKKVKPTVVVNAANVYLKHG	0.992105	Sumoylation[K]
P0DTD1_nsp3	248	K	KVKPTVVVNAANVYLKHGGGVAGALNKATNN	0.93856	Sumoylation[K]
P0DTD1_nsp3	259	K	NVYLKHGGGVAGALNKATNNAMQVESDDYIA	0.733187	Sumoylation[K]
P0DTD1_nsp3	280	K	MQVESDDYIATNGPLKVGGSCVLSGHNLAKH	0.622998	Sumoylation[K]
P0DTD1_nsp3	306	K	NLAKHCLHVVGPNVNKGEDIQLLKSAYENFN	0.633654	Sumoylation[K]
P0DTD1_nsp3	376	K	DKNLYDKLVSSFLEMKSEKQVEQKIAEIPKE	0.985176	Sumoylation[K]
P0DTD1_nsp3	379	K	LYDKLVSSFLEMKSEKQVEQKIAEIPKEEVK	0.57892	Sumoylation[K]
P0DTD1_nsp3	384	K	VSSFLEMKSEKQVEQKIAEIPKEEVKPFITE	0.881651	Sumoylation[K]
P0DTD1_nsp3	390	K	MKSEKQVEQKIAEIPKEEVKPFITESKPSVE	0.991749	Sumoylation[K]
P0DTD1_nsp3	394	K	KQVEQKIAEIPKEEVKPFITESKPSVEQRKQ	0.991248	Sumoylation[K]
P0DTD1_nsp3	401	K	AEIPKEEVKPFITESKPSVEQRKQDDKKIKA	0.974621	Sumoylation[K]
P0DTD1_nsp3	415	K	SKPSVEQRKQDDKKIKACVEEVTTTLEETKF	0.631938	Sumoylation[K]
P0DTD1_nsp3	486	K	DVVQEGVLTAVVIPTKKAGGTTEMLAKALRK	0.904353	Sumoylation[K]
P0DTD1_nsp3	487	K	VVQEGVLTAVVIPTKKAGGTTEMLAKALRKV	0.955832	Sumoylation[K]
P0DTD1_nsp3	497	K	VIPTKKAGGTTEMLAKALRKVPTDNYITTYP	0.988441	Sumoylation[K]
P0DTD1_nsp3	501	K	KKAGGTTEMLAKALRKVPTDNYITTYPGQGL	0.991037	Sumoylation[K]
P0DTD1_nsp3	525	K	TYPGQGLNGYTVEEAKTVLKKCKSAFYILPS	0.973117	Sumoylation[K]
P0DTD1_nsp3	546	K	CKSAFYILPSIISNEKQEILGTVSWNLREML	0.640942	Sumoylation[K]
P0DTD1_nsp3	569	K	SWNLREMLAHAEETRKLMPVCVETKAIVSTI	0.836341	Sumoylation[K]
P0DTD1_nsp3	578	K	HAEETRKLMPVCVETKAIVSTIQRKYKGIKI	0.812932	Sumoylation[K]
P0DTD1_nsp3	592	K	TKAIVSTIQRKYKGIKIQEGVVDYGARFYFY	0.649259	Sumoylation[K]
P0DTD1_nsp3	711	K	WSYSGQSTQLGIEFLKRGDKSVYYTSNPTTF	0.637831	Sumoylation[K]
P0DTD1_nsp3	715	K	GQSTQLGIEFLKRGDKSVYYTSNPTTFHLDG	0.598544	Sumoylation[K]
P0DTD1_nsp3	790	K	QFGPTYLDGADVTKIKPHNSHEGKTFYVLPN	0.558153	Sumoylation[K]
P0DTD1_nsp3	798	K	GADVTKIKPHNSHEGKTFYVLPNDDTLRVEA	0.942167	Sumoylation[K]
P0DTD1_nsp3	839	K	FLGRYMSALNHTKKWKYPQVNGLTSIKWADN	0.500733	Sumoylation[K]
P0DTD1_nsp3	927	K	ETMSYLFQHANLDSCKRVLNVVCKTCGQQQT	0.603384	Sumoylation[K]
P0DTD1_nsp3	935	K	HANLDSCKRVLNVVCKTCGQQQTTLKGVEAV	0.799344	Sumoylation[K]
P0DTD1_nsp3	963	K	EAVMYMGTLSYEQFKKGVQIPCTCGKQATKY	0.848156	Sumoylation[K]
P0DTD1_nsp3	973	K	YEQFKKGVQIPCTCGKQATKYLVQQESPFVM	0.73248	Sumoylation[K]
P0DTD1_nsp3	977	K	KKGVQIPCTCGKQATKYLVQQESPFVMMSAP	0.912534	Sumoylation[K]
P0DTD1_nsp3	999	K	SPFVMMSAPPAQYELKHGTFTCASEYTGNYQ	0.8413	Sumoylation[K]
P0DTD1_nsp3	1042	K	LYCIDGALLTKSSEYKGPITDVFYKENSYTT	0.949308	Sumoylation[K]
P0DTD1_nsp3	1051	K	TKSSEYKGPITDVFYKENSYTTTIKPVTYKL	0.691139	Sumoylation[K]
P0DTD1_nsp3	1060	K	ITDVFYKENSYTTTIKPVTYKLDGVVCTEID	0.968105	Sumoylation[K]
P0DTD1_nsp3	1065	K	YKENSYTTTIKPVTYKLDGVVCTEIDPKLDN	0.829049	Sumoylation[K]
P0DTD1_nsp3	1077	K	VTYKLDGVVCTEIDPKLDNYYKKDNSYFTEQ	0.993164	Sumoylation[K]
P0DTD1_nsp3	1083	K	GVVCTEIDPKLDNYYKKDNSYFTEQPIDLVP	0.905656	Sumoylation[K]
P0DTD1_nsp3	1084	K	VVCTEIDPKLDNYYKKDNSYFTEQPIDLVPN	0.978275	Sumoylation[K]
P0DTD1_nsp3	1111	K	LVPNQPYPNASFDNFKFVCDNIKFADDLNQL	0.730114	Sumoylation[K]
P0DTD1_nsp3	1118	K	PNASFDNFKFVCDNIKFADDLNQLTGYKKPA	0.94853	Sumoylation[K]
P0DTD1_nsp3	1130	K	DNIKFADDLNQLTGYKKPASRELKVTFFPDL	0.916801	Sumoylation[K]
P0DTD1_nsp3	1131	K	NIKFADDLNQLTGYKKPASRELKVTFFPDLN	0.634219	Sumoylation[K]
P0DTD1_nsp3	1138	K	LNQLTGYKKPASRELKVTFFPDLNGDVVAID	0.912545	Sumoylation[K]
P0DTD1_nsp3	1155	K	TFFPDLNGDVVAIDYKHYTPSFKKGAKLLHK	0.704005	Sumoylation[K]
P0DTD1_nsp3	1162	K	GDVVAIDYKHYTPSFKKGAKLLHKPIVWHVN	0.510024	Sumoylation[K]
P0DTD1_nsp3	1166	K	AIDYKHYTPSFKKGAKLLHKPIVWHVNNATN	0.620471	Sumoylation[K]
P0DTD1_nsp3	1170	K	KHYTPSFKKGAKLLHKPIVWHVNNATNKATY	0.899163	Sumoylation[K]
P0DTD1_nsp3	1182	K	LLHKPIVWHVNNATNKATYKPNTWCIRCLWS	0.614893	Sumoylation[K]
P0DTD1_nsp3	1186	K	PIVWHVNNATNKATYKPNTWCIRCLWSTKPV	0.739892	Sumoylation[K]
P0DTD1_nsp3	1211	K	WSTKPVETSNSFDVLKSEDAQGMDNLACEDL	0.977378	Sumoylation[K]
P0DTD1_nsp3	1227	K	SEDAQGMDNLACEDLKPVSEEVVENPTIQKD	0.984197	Sumoylation[K]
P0DTD1_nsp3	1249	K	VENPTIQKDVLECNVKTTEVVGDIILKPANN	0.733671	Sumoylation[K]
P0DTD1_nsp3	1260	K	ECNVKTTEVVGDIILKPANNSLKITEEVGHT	0.791991	Sumoylation[K]
P0DTD1_nsp3	1267	K	EVVGDIILKPANNSLKITEEVGHTDLMAAYV	0.563868	Sumoylation[K]
P0DTD1_nsp3	1290	K	TDLMAAYVDNSSLTIKKPNELSRVLGLKTLA	0.89732	Sumoylation[K]
P0DTD1_nsp3	1291	K	DLMAAYVDNSSLTIKKPNELSRVLGLKTLAT	0.790989	Sumoylation[K]
P0DTD1_nsp3	1302	K	LTIKKPNELSRVLGLKTLATHGLAAVNSVPW	0.813058	Sumoylation[K]
P0DTD1_nsp3	1325	K	AAVNSVPWDTIANYAKPFLNKVVSTTTNIVT	0.857243	Sumoylation[K]
P0DTD1_nsp3	1373	K	LLQLCTFTRSTNSRIKASMPTTIAKNTVKSV	0.85578	Sumoylation[K]
P0DTD1_nsp3	1382	K	STNSRIKASMPTTIAKNTVKSVGKFCLEASF	0.609343	Sumoylation[K]
P0DTD1_nsp3	1624	K	VNGVRRSFYVYANGGKGFCKLHNWNCVNCDT	0.578372	Sumoylation[K]
P0DTD1_nsp3	1660	K	TFISDEVARDLSLQFKRPINPTDQSSYIVDS	0.795437	Sumoylation[K]
P0DTD1_nsp3	1679	K	NPTDQSSYIVDSVTVKNGSIHLYFDKAGQKT	0.653423	Sumoylation[K]
P0DTD1_nsp3	1715	K	LSHFVNLDNLRANNTKGSLPINVIVFDGKSK	0.967814	Sumoylation[K]
P0DTD1_nsp3	1728	K	NTKGSLPINVIVFDGKSKCEESSAKSASVYY	0.778877	Sumoylation[K]
P0DTD1_nsp3	1730	K	KGSLPINVIVFDGKSKCEESSAKSASVYYSQ	0.889749	Sumoylation[K]
P0DTD1_nsp3	1790	K	AYVNTFSSTFNVPMEKLKTLVATAEAELAKN	0.620693	Sumoylation[K]
P0DTD1_nsp3	1792	K	VNTFSSTFNVPMEKLKTLVATAEAELAKNVS	0.941508	Sumoylation[K]
P0DTD1_nsp3	1804	K	EKLKTLVATAEAELAKNVSLDNVLSTFISAA	0.623785	Sumoylation[K]
P0DTD1_nsp3	1831	K	ISAARQGFVDSDVETKDVVECLKLSHQSDIE	0.778339	Sumoylation[K]
P0DTD1_nsp3	1861	K	EVTGDSCNNYMLTYNKVENMTPRDLGACIDC	0.570207	Sumoylation[K]
P0DTD1_nsp3	1917	K	SLSEQLRKQIRSAAKKNNLPFKLTCATTRQV	0.547891	Sumoylation[K]
P0DTD1_nsp3	1923	K	RKQIRSAAKKNNLPFKLTCATTRQVVNVVTT	0.922637	Sumoylation[K]
P0DTD1_nsp3	1939	K	LTCATTRQVVNVVTTKIALKGGXXXXXXXXX	0.936808	Sumoylation[K]
P0DTD1_nsp3	1943	K	TTRQVVNVVTTKIALKGGXXXXXXXXXXXXX	0.806763	Sumoylation[K]
P0DTD1_nsp4	1	K	XXXXXXXXXXXXXXXKIVNNWLKQLIKVTLV	0.659583	Sumoylation[K]
P0DTD1_nsp4	47	K	VMSKHTDFSSEIIGYKAIDGGVTRDIASTDT	0.501413	Sumoylation[K]
P0DTD1_nsp4	67	K	GVTRDIASTDTCFANKHADFDTWFSQRGGSY	0.901831	Sumoylation[K]
P0DTD1_nsp4	165	K	CVLAAECTIFKDASGKPVPYCYDTNVLEGSV	0.818736	Sumoylation[K]
P0DTD1_nsp4	452	K	PLTQYNRYLALYNKYKYFSGAMDTTSYREAA	0.721591	Sumoylation[K]
P0DTD1_nsp5	5	K	XXXXXXXXXXXSGFRKMAFPSGKVEGCMVQV	0.843664	Sumoylation[K]
P0DTD1_nsp5	12	K	XXXXSGFRKMAFPSGKVEGCMVQVTCGTTTL	0.514432	Sumoylation[K]
P0DTD1_nsp5	61	K	SEDMLNPNYEDLLIRKSNHNFLVQAGNVQLR	0.721589	Sumoylation[K]
P0DTD1_nsp5	88	K	VQLRVIGHSMQNCVLKLKVDTANPKTPKYKF	0.593227	Sumoylation[K]
P0DTD1_nsp5	90	K	LRVIGHSMQNCVLKLKVDTANPKTPKYKFVR	0.697321	Sumoylation[K]
P0DTD1_nsp5	97	K	MQNCVLKLKVDTANPKTPKYKFVRIQPGQTF	0.724363	Sumoylation[K]
P0DTD1_nsp6	263	K	TQEFRYMNSQGLLPPKNSIDAFKLNIKLLGV	0.525994	Sumoylation[K]
P0DTD1_nsp6	270	K	NSQGLLPPKNSIDAFKLNIKLLGVGGKPCIK	0.634813	Sumoylation[K]
P0DTD1_nsp6	274	K	LLPPKNSIDAFKLNIKLLGVGGKPCIKVATV	0.864477	Sumoylation[K]
P0DTD1_nsp6	281	K	IDAFKLNIKLLGVGGKPCIKVATVQXXXXXX	0.951844	Sumoylation[K]
P0DTD1_nsp6	285	K	KLNIKLLGVGGKPCIKVATVQXXXXXXXXXX	0.945794	Sumoylation[K]
P0DTD1_nsp7	7	K	XXXXXXXXXSKMSDVKCTSVVLLSVLQQLRV	0.770128	Sumoylation[K]
P0DTD1_nsp8	36	K	AYEQAVANGDSEVVLKKLKKSLNVAKSEFDR	0.539391	Sumoylation[K]
P0DTD1_nsp8	40	K	AVANGDSEVVLKKLKKSLNVAKSEFDRDAAM	0.660843	Sumoylation[K]
P0DTD1_nsp8	46	K	SEVVLKKLKKSLNVAKSEFDRDAAMQRKLEK	0.993634	Sumoylation[K]
P0DTD1_nsp8	61	K	KSEFDRDAAMQRKLEKMADQAMTQMYKQARS	0.952991	Sumoylation[K]
P0DTD1_nsp8	72	K	RKLEKMADQAMTQMYKQARSEDKRAKVTSAM	0.928792	Sumoylation[K]
P0DTD1_nsp8	82	K	MTQMYKQARSEDKRAKVTSAMQTMLFTMLRK	0.833218	Sumoylation[K]
P0DTD1_nsp8	97	K	KVTSAMQTMLFTMLRKLDNDALNNIINNARD	0.973887	Sumoylation[K]
P0DTD1_nsp8	196	K	AWPLIVTALRANSAVKLQXXXXXXXXXXXXX	0.877566	Sumoylation[K]
P0DTD1_nsp9	52	K	GGRFVLALLSDLQDLKWARFPKSDGTGTIYT	0.960817	Sumoylation[K]
P0DTD1_nsp9	58	K	ALLSDLQDLKWARFPKSDGTGTIYTELEPPC	0.983969	Sumoylation[K]
P0DTD1_nsp9	92	K	TDTPKGPKVKYLYFIKGLNNLNRGMVLGSLA	0.704115	Sumoylation[K]
P0DTD2_orf9b	4	K	XXXXXXXXXXXXMDPKISEMHPALRLVDPQI	0.990665	Sumoylation[K]
P0DTD2_orf9b	67	K	LSLNMARKTLNSLEDKAFQLTPIAVQMTKLA	0.931864	Sumoylation[K]
P0DTD2_orf9b	80	K	EDKAFQLTPIAVQMTKLATTEELPDEFVVVT	0.680688	Sumoylation[K]
P0DTD2_orf9b	97	K	ATTEELPDEFVVVTVKXXXXXXXXXXXXXXX	0.785388	Sumoylation[K]
P0DTD3_orf14	10	K	XXXXXXMLQSCYNFLKEQHCQKASTQKGAEA	0.651963	Sumoylation[K]
P0DTC2_s	313	Y	ETKCTLKSFTVEKGIYQTSNFRVQPTESIVR	0.814172	Phosphorylation[STY]
P0DTC2_s	789	Y	QDKNTQEVFAQVKQIYKTPPIKDFGGFNFSQ	0.915604	Phosphorylation[STY]
P0DTC5_m	196	Y	LGASQRVAGDSGFAAYSRYRIGNYKLNTDHS	0.98622	Phosphorylation[STY]
P0DTC6_orf6	49	Y	NLIIKNLSKSLTENKYSQLDEEQPMEIDXXX	0.982034	Phosphorylation[STY]
P0DTC7_orf7a	40	Y	RGTTVLLKEPCSSGTYEGNSPFHPLADNKFA	0.556965	Phosphorylation[STY]
P0DTC8_orf8	111	Y	GSLVVRCSFYEDFLEYHDVRVVLDFIXXXXX	0.566422	Phosphorylation[STY]
P0DTC9_nc	86	Y	GVPINTNSSPDDQIGYYRRATRRIRGGDGKM	0.85981	Phosphorylation[STY]
P0DTC9_nc	87	Y	VPINTNSSPDDQIGYYRRATRRIRGGDGKMK	0.541571	Phosphorylation[STY]
P0DTC9_nc	172	Y	IVLQLPQGTTLPKGFYAEGSRGGSQASSRSS	0.593476	Phosphorylation[STY]
P0DTC9_nc	268	Y	EASKKPRQKRTATKAYNVTQAFGRRGPEQTQ	0.913622	Phosphorylation[STY]
P0DTC9_nc	360	Y	NFKDQVILLNKHIDAYKTFPPTEPKKDKKKK	0.711296	Phosphorylation[STY]
P0DTD1_nsp1	68	Y	LVEVEKGVLPQLEQPYVFIKRSDARTAPHGH	0.728771	Phosphorylation[STY]
P0DTD1_nsp1	136	Y	VLLRKNGNKGAGGHSYGADLKSFDLGDELGT	0.956443	Phosphorylation[STY]
P0DTD1_nsp1	154	Y	DLKSFDLGDELGTDPYEDFQENWNTKHSSGV	0.990276	Phosphorylation[STY]
P0DTD1_nsp10	30	Y	SFCAFAVDAAKAYKDYLASGGQPITNCVKML	0.54397	Phosphorylation[STY]
P0DTD1_nsp12	38	Y	GTGTSTDVVYRAFDIYNDKVAGFAKFLKTNC	0.556598	Phosphorylation[STY]
P0DTD1_nsp12	69	Y	CRFQEKDEDDNLIDSYFVVKRHTFSNYQHEE	0.775909	Phosphorylation[STY]
P0DTD1_nsp12	87	Y	VKRHTFSNYQHEETIYNLLKDCPAVAKHDFF	0.596527	Phosphorylation[STY]
P0DTD1_nsp12	122	Y	DGDMVPHISRQRLTKYTMADLVYALRHFDEG	0.568294	Phosphorylation[STY]
P0DTD1_nsp12	129	Y	ISRQRLTKYTMADLVYALRHFDEGNCDTLKE	0.931117	Phosphorylation[STY]
P0DTD1_nsp12	420	Y	VAFQTVKPGNFNKDFYDFAVSKGFFKEGSSV	0.675637	Phosphorylation[STY]
P0DTD1_nsp12	515	Y	KSAGFPFNKWGKARLYYDSMSYEDQDALFAY	0.668049	Phosphorylation[STY]
P0DTD1_nsp12	516	Y	SAGFPFNKWGKARLYYDSMSYEDQDALFAYT	0.502757	Phosphorylation[STY]
P0DTD1_nsp12	521	Y	FNKWGKARLYYDSMSYEDQDALFAYTKRNVI	0.822676	Phosphorylation[STY]
P0DTD1_nsp12	606	Y	TSKFYGGWHNMLKTVYSDVENPHLMGWDYPK	0.70171	Phosphorylation[STY]
P0DTD1_nsp12	826	Y	EFCSQHTMLVKQGDDYVYLPYPDPSRILGAG	0.991267	Phosphorylation[STY]
P0DTD1_nsp12	828	Y	CSQHTMLVKQGDDYVYLPYPDPSRILGAGCF	0.991569	Phosphorylation[STY]
P0DTD1_nsp12	831	Y	HTMLVKQGDDYVYLPYPDPSRILGAGCFVDD	0.972841	Phosphorylation[STY]
P0DTD1_nsp13	180	Y	LSWEVGKPRPPLNRNYVFTGYRVTKNSKVQI	0.719685	Phosphorylation[STY]
P0DTD1_nsp13	185	Y	GKPRPPLNRNYVFTGYRVTKNSKVQIGEYTF	0.620728	Phosphorylation[STY]
P0DTD1_nsp13	198	Y	TGYRVTKNSKVQIGEYTFEKGDYGDAVVYRG	0.954011	Phosphorylation[STY]
P0DTD1_nsp13	205	Y	NSKVQIGEYTFEKGDYGDAVVYRGTTTYKLN	0.983741	Phosphorylation[STY]
P0DTD1_nsp13	211	Y	GEYTFEKGDYGDAVVYRGTTTYKLNVGDYFV	0.947342	Phosphorylation[STY]
P0DTD1_nsp13	277	Y	FSSNVANYQKVGMQKYSTLQGPPGTGKSHFA	0.818917	Phosphorylation[STY]
P0DTD1_nsp13	396	Y	NYDLSVVNARLRAKHYVYIGDPAQLPAPRTL	0.735066	Phosphorylation[STY]
P0DTD1_nsp13	398	Y	DLSVVNARLRAKHYVYIGDPAQLPAPRTLLT	0.67052	Phosphorylation[STY]
P0DTD1_nsp13	421	Y	PAPRTLLTKGTLEPEYFNSVCRLMKTIGPDM	0.649903	Phosphorylation[STY]
P0DTD1_nsp13	515	Y	LTRNPAWRKAVFISPYNSQNAVASKILGLPT	0.917746	Phosphorylation[STY]
P0DTD1_nsp13	582	Y	RAKVGILCIMSDRDLYDKLQFTSLEIPRRNV	0.571861	Phosphorylation[STY]
P0DTD1_nsp14	465	Y	SPCESHGKQVVSDIDYVPLKSATCITRCNLG	0.930703	Phosphorylation[STY]
P0DTD1_nsp15	32	Y	GQQGEVPVSIINNTVYTKVDGVDVELFENKT	0.524254	Phosphorylation[STY]
P0DTD1_nsp15	342	Y	ISFMLWCKDGHVETFYPKLQXXXXXXXXXXX	0.608366	Phosphorylation[STY]
P0DTD1_nsp16	30	Y	YKMQRMLLEKCDLQNYGDSATLPKGIMMNVA	0.706713	Phosphorylation[STY]
P0DTD1_nsp2	5	Y	XXXXXXXXXXXAYTRYVDNNFCGPDGYPLEC	0.559823	Phosphorylation[STY]
P0DTD1_nsp2	69	Y	HEHEIAWYTERSEKSYELQTPFEIKLAKKFD	0.962211	Phosphorylation[STY]
P0DTD1_nsp2	207	Y	ACHNSEVGPEHSLAEYHNESGLKTILRKGGR	0.637691	Phosphorylation[STY]
P0DTD1_nsp2	354	Y	GAWNIGEQKSILSPLYAFASEAARVVRSIFS	0.682769	Phosphorylation[STY]
P0DTD1_nsp2	619	Y	CINGLMLLEIKDTEKYCALAPNMMVTNNTFT	0.797351	Phosphorylation[STY]
P0DTD1_nsp3	221	Y	EVNSFSGYLKLTDNVYIKNADIVEEAKKVKP	0.976508	Phosphorylation[STY]
P0DTD1_nsp3	246	Y	AKKVKPTVVVNAANVYLKHGGGVAGALNKAT	0.999538	Phosphorylation[STY]
P0DTD1_nsp3	272	Y	LNKATNNAMQVESDDYIATNGPLKVGGSCVL	0.985389	Phosphorylation[STY]
P0DTD1_nsp3	600	Y	QRKYKGIKIQEGVVDYGARFYFYTSKTTVAS	0.942057	Phosphorylation[STY]
P0DTD1_nsp3	1102	Y	SYFTEQPIDLVPNQPYPNASFDNFKFVCDNI	0.621538	Phosphorylation[STY]
P0DTD1_nsp3	1129	Y	CDNIKFADDLNQLTGYKKPASRELKVTFFPD	0.561959	Phosphorylation[STY]
P0DTD1_nsp3	1617	Y	RVECTTIVNGVRRSFYVYANGGKGFCKLHNW	0.892832	Phosphorylation[STY]
P0DTD1_nsp3	1619	Y	ECTTIVNGVRRSFYVYANGGKGFCKLHNWNC	0.885668	Phosphorylation[STY]
P0DTD1_nsp3	1695	Y	NGSIHLYFDKAGQKTYERHSLSHFVNLDNLR	0.61722	Phosphorylation[STY]
P0DTD1_nsp4	134	Y	LHFLPRVFSAVGNICYTPSKLIEYTDFATSA	0.853052	Phosphorylation[STY]
P0DTD1_nsp4	487	Y	AKALNDFSNSGSDVLYQPPQTSITSAVLQXX	0.529264	Phosphorylation[STY]
P0DTD1_nsp9	66	Y	LKWARFPKSDGTGTIYTELEPPCRFVTDTPK	0.945423	Phosphorylation[STY]
A0A663DJA2_orf10	20	R	NVFAFPFTIYSLLLCRMNSRNYIAQVDVVNF	0.990936	Methylation[KR]
A0A663DJA2_orf10	24	R	FPFTIYSLLLCRMNSRNYIAQVDVVNFNLTX	0.989171	Methylation[KR]
P0DTC2_s	21	R	VLLPLVSSQCVNLTTRTQLPPAYTNSFTRGV	0.707567	Methylation[KR]
P0DTC2_s	34	R	TTRTQLPPAYTNSFTRGVYYPDKVFRSSVLH	0.997782	Methylation[KR]
P0DTC2_s	44	R	TNSFTRGVYYPDKVFRSSVLHSTQDLFLPFF	0.854931	Methylation[KR]
P0DTC2_s	102	R	NDGVYFASTEKSNIIRGWIFGTTLDSKTQSL	0.78067	Methylation[KR]
P0DTC2_s	273	R	WTAGAAAYYVGYLQPRTFLLKYNENGTITDA	0.986801	Methylation[KR]
P0DTC2_s	346	R	NITNLCPFGEVFNATRFASVYAWNRKRISNC	0.695398	Methylation[KR]
P0DTC2_s	355	R	EVFNATRFASVYAWNRKRISNCVADYSVLYN	0.646004	Methylation[KR]
P0DTC2_s	357	R	FNATRFASVYAWNRKRISNCVADYSVLYNSA	0.578475	Methylation[KR]
P0DTC2_s	403	R	NDLCFTNVYADSFVIRGDEVRQIAPGQTGKI	0.809338	Methylation[KR]
P0DTC2_s	408	R	TNVYADSFVIRGDEVRQIAPGQTGKIADYNY	0.606017	Methylation[KR]
P0DTC2_s	509	R	SYGFQPTNGVGYQPYRVVVLSFELLHAPATV	0.537298	Methylation[KR]
P0DTC2_s	646	R	PTWRVYSTGSNVFQTRAGCLIGAEHVNNSYE	0.611352	Methylation[KR]
P0DTC2_s	682	R	GAGICASYQTQTNSPRRARSVASQSIIAYTM	0.521439	Methylation[KR]
P0DTC2_s	905	R	AGAALQIPFAMQMAYRFNGIGVTQNVLYENQ	0.863203	Methylation[KR]
P0DTC2_s	995	R	ILSRLDKVEAEVQIDRLITGRLQSLQTYVTQ	0.965133	Methylation[KR]
P0DTC2_s	1000	R	DKVEAEVQIDRLITGRLQSLQTYVTQQLIRA	0.648765	Methylation[KR]
P0DTC2_s	1019	R	LQTYVTQQLIRAAEIRASANLAATKMSECVL	0.606423	Methylation[KR]
P0DTC2_s	1107	R	EGVFVSNGTHWFVTQRNFYEPQIITTDNTFV	0.523464	Methylation[KR]
P0DTC2_s	1185	R	SGINASVVNIQKEIDRLNEVAKNLNESLIDL	0.500938	Methylation[KR]
P0DTC3_orf3a	6	R	XXXXXXXXXXMDLFMRIFTIGTVTLKQGEIK	0.796163	Methylation[KR]
P0DTC3_orf3a	122	R	YLYALVYFLQSINFVRIIMRLWLCWKCRSKN	0.877879	Methylation[KR]
P0DTC3_orf3a	126	R	LVYFLQSINFVRIIMRLWLCWKCRSKNPLLY	0.885973	Methylation[KR]
P0DTC4_e	61	R	IVNVSLVKPSFYVYSRVKNLNSSRVPDLLVX	0.511269	Methylation[KR]
P0DTC4_e	69	R	PSFYVYSRVKNLNSSRVPDLLVXXXXXXXXX	0.808654	Methylation[KR]
P0DTC5_m	42	R	LFLTWICLLQFAYANRNRFLYIIKLIFLWLL	0.987613	Methylation[KR]
P0DTC5_m	44	R	LTWICLLQFAYANRNRFLYIIKLIFLWLLWP	0.967608	Methylation[KR]
P0DTC5_m	146	R	RPLLESELVIGAVILRGHLRIAGHHLGRCDI	0.991919	Methylation[KR]
P0DTC5_m	150	R	ESELVIGAVILRGHLRIAGHHLGRCDIKDLP	0.932497	Methylation[KR]
P0DTC5_m	158	R	VILRGHLRIAGHHLGRCDIKDLPKEITVATS	0.76744	Methylation[KR]
P0DTC5_m	174	R	CDIKDLPKEITVATSRTLSYYKLGASQRVAG	0.861761	Methylation[KR]
P0DTC5_m	186	R	ATSRTLSYYKLGASQRVAGDSGFAAYSRYRI	0.791404	Methylation[KR]
P0DTC5_m	198	R	ASQRVAGDSGFAAYSRYRIGNYKLNTDHSSS	0.973262	Methylation[KR]
P0DTC5_m	200	R	QRVAGDSGFAAYSRYRIGNYKLNTDHSSSSD	0.98046	Methylation[KR]
P0DTC7_orf7a	78	R	FAFACPDGVKHVYQLRARSVSPKLFIRQEEV	0.95501	Methylation[KR]
P0DTC7_orf7a	80	R	FACPDGVKHVYQLRARSVSPKLFIRQEEVQE	0.936756	Methylation[KR]
P0DTC8_orf8	115	R	VRCSFYEDFLEYHDVRVVLDFIXXXXXXXXX	0.927959	Methylation[KR]
P0DTC9_nc	10	R	XXXXXXMSDNGPQNQRNAPRITFGGPSDSTG	0.790711	Methylation[KR]
P0DTC9_nc	14	R	XXMSDNGPQNQRNAPRITFGGPSDSTGSNQN	0.956949	Methylation[KR]
P0DTC9_nc	32	R	FGGPSDSTGSNQNGERSGARSKQRRPQGLPN	0.51273	Methylation[KR]
P0DTC9_nc	68	R	FTALTQHGKEDLKFPRGQGVPINTNSSPDDQ	0.971035	Methylation[KR]
P0DTC9_nc	88	R	PINTNSSPDDQIGYYRRATRRIRGGDGKMKD	0.943575	Methylation[KR]
P0DTC9_nc	89	R	INTNSSPDDQIGYYRRATRRIRGGDGKMKDL	0.850181	Methylation[KR]
P0DTC9_nc	92	R	NSSPDDQIGYYRRATRRIRGGDGKMKDLSPR	0.529034	Methylation[KR]
P0DTC9_nc	93	R	SSPDDQIGYYRRATRRIRGGDGKMKDLSPRW	0.535185	Methylation[KR]
P0DTC9_nc	95	R	PDDQIGYYRRATRRIRGGDGKMKDLSPRWYF	0.877955	Methylation[KR]
P0DTC9_nc	107	R	RRIRGGDGKMKDLSPRWYFYYLGTGPEAGLP	0.884626	Methylation[KR]
P0DTC9_nc	149	R	ATEGALNTPKDHIGTRNPANNAAIVLQLPQG	0.75068	Methylation[KR]
P0DTC9_nc	177	R	PQGTTLPKGFYAEGSRGGSQASSRSSSRSRN	0.999903	Methylation[KR]
P0DTC9_nc	185	R	GFYAEGSRGGSQASSRSSSRSRNSSRNSTPG	0.987582	Methylation[KR]
P0DTC9_nc	189	R	EGSRGGSQASSRSSSRSRNSSRNSTPGSSRG	0.541313	Methylation[KR]
P0DTC9_nc	191	R	SRGGSQASSRSSSRSRNSSRNSTPGSSRGTS	0.649459	Methylation[KR]
P0DTC9_nc	195	R	SQASSRSSSRSRNSSRNSTPGSSRGTSPARM	0.554424	Methylation[KR]
P0DTC9_nc	203	R	SRSRNSSRNSTPGSSRGTSPARMAGNGGDAA	0.995808	Methylation[KR]
P0DTC9_nc	209	R	SRNSTPGSSRGTSPARMAGNGGDAALALLLL	0.842158	Methylation[KR]
P0DTC9_nc	226	R	AGNGGDAALALLLLDRLNQLESKMSGKGQQQ	0.995086	Methylation[KR]
P0DTC9_nc	276	R	KRTATKAYNVTQAFGRRGPEQTQGNFGDQEL	0.642979	Methylation[KR]
P0DTC9_nc	277	R	RTATKAYNVTQAFGRRGPEQTQGNFGDQELI	0.763409	Methylation[KR]
P0DTD1_nsp1	24	R	NEKTHVQLSLPVLQVRDVLVRGFGDSVEEVL	0.576571	Methylation[KR]
P0DTD1_nsp1	29	R	VQLSLPVLQVRDVLVRGFGDSVEEVLSEARQ	0.935401	Methylation[KR]
P0DTD1_nsp1	119	R	LGVLVPHVGEIPVAYRKVLLRKNGNKGAGGH	0.562515	Methylation[KR]
P0DTD1_nsp1	171	R	DFQENWNTKHSSGVTRELMRELNGGXXXXXX	0.534235	Methylation[KR]
P0DTD1_nsp1	175	R	NWNTKHSSGVTRELMRELNGGXXXXXXXXXX	0.551412	Methylation[KR]
P0DTD1_nsp10	134	R	VCGMWKGYGCSCDQLREPMLQXXXXXXXXXX	0.807158	Methylation[KR]
P0DTD1_nsp12	10	R	XXXXXXSADAQSFLNRVCGVSAARLTPCGTG	0.980361	Methylation[KR]
P0DTD1_nsp12	18	R	DAQSFLNRVCGVSAARLTPCGTGTSTDVVYR	0.774016	Methylation[KR]
P0DTD1_nsp12	33	R	RLTPCGTGTSTDVVYRAFDIYNDKVAGFAKF	0.712969	Methylation[KR]
P0DTD1_nsp12	105	R	LKDCPAVAKHDFFKFRIDGDMVPHISRQRLT	0.582204	Methylation[KR]
P0DTD1_nsp12	116	R	FFKFRIDGDMVPHISRQRLTKYTMADLVYAL	0.750872	Methylation[KR]
P0DTD1_nsp12	118	R	KFRIDGDMVPHISRQRLTKYTMADLVYALRH	0.920454	Methylation[KR]
P0DTD1_nsp12	132	R	QRLTKYTMADLVYALRHFDEGNCDTLKEILV	0.959479	Methylation[KR]
P0DTD1_nsp12	173	R	NKKDWYDFVENPDILRVYANLGERVRQALLK	0.825616	Methylation[KR]
P0DTD1_nsp12	181	R	VENPDILRVYANLGERVRQALLKTVQFCDAM	0.634877	Methylation[KR]
P0DTD1_nsp12	183	R	NPDILRVYANLGERVRQALLKTVQFCDAMRN	0.659692	Methylation[KR]
P0DTD1_nsp12	197	R	VRQALLKTVQFCDAMRNAGIVGVLTLDNQDL	0.864816	Methylation[KR]
P0DTD1_nsp12	285	R	LLKYDFTEERLKLFDRYFKYWDQTYHPNCVN	0.803603	Methylation[KR]
P0DTD1_nsp12	305	R	WDQTYHPNCVNCLDDRCILHCANFNVLFSTV	0.889077	Methylation[KR]
P0DTD1_nsp12	331	R	LFSTVFPPTSFGPLVRKIFVDGVPFVVSTGY	0.509479	Methylation[KR]
P0DTD1_nsp12	349	R	FVDGVPFVVSTGYHFRELGVVHNQDVNLHSS	0.515924	Methylation[KR]
P0DTD1_nsp12	457	R	FAQDGNAAISDYDYYRYNLPTMCDIRQLLFV	0.553635	Methylation[KR]
P0DTD1_nsp12	467	R	DYDYYRYNLPTMCDIRQLLFVVEVVDKYFDC	0.554322	Methylation[KR]
P0DTD1_nsp12	569	R	ARTVAGVSICSTMTNRQFHQKLLKSIAATRG	0.76015	Methylation[KR]
P0DTD1_nsp12	583	R	NRQFHQKLLKSIAATRGATVVIGTSKFYGGW	0.986634	Methylation[KR]
P0DTD1_nsp12	624	R	VENPHLMGWDYPKCDRAMPNMLRIMASLVLA	0.725186	Methylation[KR]
P0DTD1_nsp12	631	R	GWDYPKCDRAMPNMLRIMASLVLARKHTTCC	0.966818	Methylation[KR]
P0DTD1_nsp12	640	R	AMPNMLRIMASLVLARKHTTCCSLSHRFYRL	0.832974	Methylation[KR]
P0DTD1_nsp12	651	R	LVLARKHTTCCSLSHRFYRLANECAQVLSEM	0.923513	Methylation[KR]
P0DTD1_nsp12	654	R	ARKHTTCCSLSHRFYRLANECAQVLSEMVMC	0.911271	Methylation[KR]
P0DTD1_nsp12	721	R	ALLSTDGNKIADKYVRNLQHRLYECLYRNRD	0.777928	Methylation[KR]
P0DTD1_nsp12	726	R	DGNKIADKYVRNLQHRLYECLYRNRDVDTDF	0.7549	Methylation[KR]
P0DTD1_nsp12	733	R	KYVRNLQHRLYECLYRNRDVDTDFVNEFYAY	0.91188	Methylation[KR]
P0DTD1_nsp12	735	R	VRNLQHRLYECLYRNRDVDTDFVNEFYAYLR	0.952945	Methylation[KR]
P0DTD1_nsp12	836	R	KQGDDYVYLPYPDPSRILGAGCFVDDIVKTD	0.506789	Methylation[KR]
P0DTD1_nsp12	858	R	FVDDIVKTDGTLMIERFVSLAIDAYPLTKHP	0.834321	Methylation[KR]
P0DTD1_nsp12	914	R	MLDMYSVMLTNDNTSRYWEPEFYEAMYTPHT	0.566053	Methylation[KR]
P0DTD1_nsp13	15	R	XAVGACVLCNSQTSLRCGACIRRPFLCCKCC	0.943579	Methylation[KR]
P0DTD1_nsp13	21	R	VLCNSQTSLRCGACIRRPFLCCKCCYDHVIS	0.980968	Methylation[KR]
P0DTD1_nsp13	22	R	LCNSQTSLRCGACIRRPFLCCKCCYDHVIST	0.987301	Methylation[KR]
P0DTD1_nsp13	155	R	ATEETFKLSYGIATVREVLSDRELHLSWEVG	0.64835	Methylation[KR]
P0DTD1_nsp13	161	R	KLSYGIATVREVLSDRELHLSWEVGKPRPPL	0.997304	Methylation[KR]
P0DTD1_nsp13	173	R	LSDRELHLSWEVGKPRPPLNRNYVFTGYRVT	0.885362	Methylation[KR]
P0DTD1_nsp13	178	R	LHLSWEVGKPRPPLNRNYVFTGYRVTKNSKV	0.902148	Methylation[KR]
P0DTD1_nsp13	186	R	KPRPPLNRNYVFTGYRVTKNSKVQIGEYTFE	0.677568	Methylation[KR]
P0DTD1_nsp13	212	R	EYTFEKGDYGDAVVYRGTTTYKLNVGDYFVL	0.998959	Methylation[KR]
P0DTD1_nsp13	303	R	KSHFAIGLALYYPSARIVYTACSHAAVDALC	0.970024	Methylation[KR]
P0DTD1_nsp13	390	R	EISMATNYDLSVVNARLRAKHYVYIGDPAQL	0.875398	Methylation[KR]
P0DTD1_nsp13	392	R	SMATNYDLSVVNARLRAKHYVYIGDPAQLPA	0.770538	Methylation[KR]
P0DTD1_nsp13	409	R	KHYVYIGDPAQLPAPRTLLTKGTLEPEYFNS	0.996881	Methylation[KR]
P0DTD1_nsp13	427	R	LTKGTLEPEYFNSVCRLMKTIGPDMFLGTCR	0.550809	Methylation[KR]
P0DTD1_nsp13	490	R	FYKGVITHDVSSAINRPQIGVVREFLTRNPA	0.919534	Methylation[KR]
P0DTD1_nsp13	497	R	HDVSSAINRPQIGVVREFLTRNPAWRKAVFI	0.909523	Methylation[KR]
P0DTD1_nsp13	502	R	AINRPQIGVVREFLTRNPAWRKAVFISPYNS	0.867843	Methylation[KR]
P0DTD1_nsp13	579	R	AITRAKVGILCIMSDRDLYDKLQFTSLEIPR	0.97767	Methylation[KR]
P0DTD1_nsp13	594	R	RDLYDKLQFTSLEIPRRNVATLQXXXXXXXX	0.979225	Methylation[KR]
P0DTD1_nsp13	595	R	DLYDKLQFTSLEIPRRNVATLQXXXXXXXXX	0.934805	Methylation[KR]
P0DTD1_nsp14	76	R	KMNYQVNGYPNMFITREEAIRHVRAWIGFDV	0.74806	Methylation[KR]
P0DTD1_nsp14	81	R	VNGYPNMFITREEAIRHVRAWIGFDVEGCHA	0.876624	Methylation[KR]
P0DTD1_nsp14	84	R	YPNMFITREEAIRHVRAWIGFDVEGCHATRE	0.752949	Methylation[KR]
P0DTD1_nsp14	135	R	VPTGYVDTPNNTDFSRVSAKPPPGDQFKHLI	0.707226	Methylation[KR]
P0DTD1_nsp14	180	R	KIVQMLSDTLKNLSDRVVFVLWAHGFELTSM	0.965855	Methylation[KR]
P0DTD1_nsp14	205	R	FELTSMKYFVKIGPERTCCLCDRRATCFSTA	0.749109	Methylation[KR]
P0DTD1_nsp14	212	R	YFVKIGPERTCCLCDRRATCFSTASDTYACW	0.982355	Methylation[KR]
P0DTD1_nsp14	213	R	FVKIGPERTCCLCDRRATCFSTASDTYACWH	0.964875	Methylation[KR]
P0DTD1_nsp14	391	R	KFTDGVCLFWNCNVDRYPANSIVCRFDTRVL	0.960801	Methylation[KR]
P0DTD1_nsp14	400	R	WNCNVDRYPANSIVCRFDTRVLSNLNLPGCD	0.690422	Methylation[KR]
P0DTD1_nsp14	404	R	VDRYPANSIVCRFDTRVLSNLNLPGCDGGSL	0.764408	Methylation[KR]
P0DTD1_nsp14	476	R	SDIDYVPLKSATCITRCNLGGAVCRHHANEY	0.609483	Methylation[KR]
P0DTD1_nsp14	485	R	SATCITRCNLGGAVCRHHANEYRLYLDAYNM	0.699933	Methylation[KR]
P0DTD1_nsp14	492	R	CNLGGAVCRHHANEYRLYLDAYNMMISAGFS	0.979013	Methylation[KR]
P0DTD1_nsp14	525	R	VYKQFDTYNLWNTFTRLQXXXXXXXXXXXXX	0.757338	Methylation[KR]
P0DTD1_nsp16	66	R	CQYLNTLTLAVPYNMRVIHFGAGSDKGVAPG	0.913663	Methylation[KR]
P0DTD1_nsp16	86	R	GAGSDKGVAPGTAVLRQWLPTGTLLVDSDLN	0.995711	Methylation[KR]
P0DTD1_nsp16	232	R	EQIDGYVMHANYIFWRNTNPIQLSSYSLFDM	0.926375	Methylation[KR]
P0DTD1_nsp16	255	R	SSYSLFDMSKFPLKLRGTAVMSLKEGQINDM	0.960139	Methylation[KR]
P0DTD1_nsp16	287	R	LSLLSKGRLIIRENNRVVISSDVLVNNXXXX	0.518635	Methylation[KR]
P0DTD1_nsp2	4	R	XXXXXXXXXXXXAYTRYVDNNFCGPDGYPLE	0.871135	Methylation[KR]
P0DTD1_nsp2	107	R	NFVFPLNSIIKTIQPRVEKKKLDGFMGRIRS	0.518322	Methylation[KR]
P0DTD1_nsp2	119	R	IQPRVEKKKLDGFMGRIRSVYPVASPNECNQ	0.87915	Methylation[KR]
P0DTD1_nsp2	121	R	PRVEKKKLDGFMGRIRSVYPVASPNECNQMC	0.828147	Methylation[KR]
P0DTD1_nsp2	222	R	YHNESGLKTILRKGGRTIAFGGCVFSYVGCH	0.731367	Methylation[KR]
P0DTD1_nsp2	246	R	FSYVGCHNKCAYWVPRASANIGCNHTGVVGE	0.923745	Methylation[KR]
P0DTD1_nsp2	362	R	KSILSPLYAFASEAARVVRSIFSRTLETAQN	0.541528	Methylation[KR]
P0DTD1_nsp2	370	R	AFASEAARVVRSIFSRTLETAQNSVRVLQKA	0.610875	Methylation[KR]
P0DTD1_nsp2	380	R	RSIFSRTLETAQNSVRVLQKAAITILDGISQ	0.934537	Methylation[KR]
P0DTD1_nsp2	399	R	KAAITILDGISQYSLRLIDAMMFTSDLATNN	0.898483	Methylation[KR]
P0DTD1_nsp3	30	R	VQGYKSVNITFELDERIDKVLNEKCSAYTVE	0.711645	Methylation[KR]
P0DTD1_nsp3	603	R	YKGIKIQEGVVDYGARFYFYTSKTTVASLIN	0.778326	Methylation[KR]
P0DTD1_nsp3	810	R	HEGKTFYVLPNDDTLRVEAFEYYHTTDPSFL	0.825134	Methylation[KR]
P0DTD1_nsp3	827	R	EAFEYYHTTDPSFLGRYMSALNHTKKWKYPQ	0.670186	Methylation[KR]
P0DTD1_nsp3	883	R	IELKFNPPALQDAYYRARAGEAANFCALILA	0.721007	Methylation[KR]
P0DTD1_nsp3	885	R	LKFNPPALQDAYYRARAGEAANFCALILAYC	0.848253	Methylation[KR]
P0DTD1_nsp3	1597	R	VVDGCNSSTCMMCYKRNRATRVECTTIVNGV	0.924503	Methylation[KR]
P0DTD1_nsp3	1599	R	DGCNSSTCMMCYKRNRATRVECTTIVNGVRR	0.827292	Methylation[KR]
P0DTD1_nsp3	1602	R	NSSTCMMCYKRNRATRVECTTIVNGVRRSFY	0.762495	Methylation[KR]
P0DTD1_nsp3	1613	R	NRATRVECTTIVNGVRRSFYVYANGGKGFCK	0.945639	Methylation[KR]
P0DTD1_nsp3	1614	R	RATRVECTTIVNGVRRSFYVYANGGKGFCKL	0.963607	Methylation[KR]
P0DTD1_nsp3	1908	R	LIWNVKDFMSLSEQLRKQIRSAAKKNNLPFK	0.970868	Methylation[KR]
P0DTD1_nsp3	1912	R	VKDFMSLSEQLRKQIRSAAKKNNLPFKLTCA	0.859178	Methylation[KR]
P0DTD1_nsp3	1930	R	AKKNNLPFKLTCATTRQVVNVVTTKIALKGG	0.770374	Methylation[KR]
P0DTD1_nsp4	78	R	CFANKHADFDTWFSQRGGSYTNDKACPLIAA	0.998411	Methylation[KR]
P0DTD1_nsp4	97	R	YTNDKACPLIAAVITREVGFVVPGLPGTILR	0.617164	Methylation[KR]
P0DTD1_nsp4	112	R	REVGFVVPGLPGTILRTTNGDFLHFLPRVFS	0.535933	Methylation[KR]
P0DTD1_nsp4	124	R	TILRTTNGDFLHFLPRVFSAVGNICYTPSKL	0.741958	Methylation[KR]
P0DTD1_nsp4	240	R	TCERSEAGVCVSTSGRWVLNNDYYRSLPGVF	0.683564	Methylation[KR]
P0DTD1_nsp4	303	R	GIVAIVVTCLAYYFMRFRRAFGEYSHVVAFN	0.651171	Methylation[KR]
P0DTD1_nsp4	431	R	ALCTFLLNKEMYLKLRSDVLLPLTQYNRYLA	0.55191	Methylation[KR]
P0DTD1_nsp4	443	R	LKLRSDVLLPLTQYNRYLALYNKYKYFSGAM	0.952875	Methylation[KR]
P0DTD1_nsp4	464	R	NKYKYFSGAMDTTSYREAACCHLAKALNDFS	0.734835	Methylation[KR]
P0DTD1_nsp5	4	R	XXXXXXXXXXXXSGFRKMAFPSGKVEGCMVQ	0.527235	Methylation[KR]
P0DTD1_nsp5	188	R	AGTDLEGNFYGPFVDRQTAQAAGTDTTITVN	0.983513	Methylation[KR]
P0DTD1_nsp5	217	R	VNVLAWLYAAVINGDRWFLNRFTTTLNDFNL	0.948623	Methylation[KR]
P0DTD1_nsp5	222	R	WLYAAVINGDRWFLNRFTTTLNDFNLVAMKY	0.708419	Methylation[KR]
P0DTD1_nsp6	129	R	VMYASAVVLLILMTARTVYDDGARRVWTLMN	0.698357	Methylation[KR]
P0DTD1_nsp6	138	R	LILMTARTVYDDGARRVWTLMNVLTLVYKVY	0.508739	Methylation[KR]
P0DTD1_nsp6	233	R	GYFCTCYFGLFCLLNRYFRLTLGVYDYLVST	0.703067	Methylation[KR]
P0DTD1_nsp6	236	R	CTCYFGLFCLLNRYFRLTLGVYDYLVSTQEF	0.631157	Methylation[KR]
P0DTD1_nsp6	252	R	LTLGVYDYLVSTQEFRYMNSQGLLPPKNSID	0.805085	Methylation[KR]
P0DTD1_nsp7	21	R	VKCTSVVLLSVLQQLRVESSSKLWAQCVQLH	0.609369	Methylation[KR]
P0DTD1_nsp7	79	R	GAVDINKLCEEMLDNRATLQXXXXXXXXXXX	0.940751	Methylation[KR]
P0DTD1_nsp8	51	R	KKLKKSLNVAKSEFDRDAAMQRKLEKMADQA	0.981102	Methylation[KR]
P0DTD1_nsp8	57	R	LNVAKSEFDRDAAMQRKLEKMADQAMTQMYK	0.538796	Methylation[KR]
P0DTD1_nsp8	96	R	AKVTSAMQTMLFTMLRKLDNDALNNIINNAR	0.595749	Methylation[KR]
P0DTD1_nsp9	10	R	XXXXXXNNELSPVALRQMSCAAGTTQTACTD	0.83057	Methylation[KR]
P0DTD1_nsp9	99	R	KVKYLYFIKGLNNLNRGMVLGSLAATVRLQX	0.997949	Methylation[KR]
P0DTD1_nsp9	111	R	NLNRGMVLGSLAATVRLQXXXXXXXXXXXXX	0.834119	Methylation[KR]
P0DTD2_orf9b	13	R	XXXMDPKISEMHPALRLVDPQIQLAVTRMEN	0.999321	Methylation[KR]
P0DTD2_orf9b	25	R	PALRLVDPQIQLAVTRMENAVGRDQNNVGPK	0.95882	Methylation[KR]
P0DTD2_orf9b	32	R	PQIQLAVTRMENAVGRDQNNVGPKVYPIILR	0.951212	Methylation[KR]
P0DTD2_orf9b	47	R	RDQNNVGPKVYPIILRLGSPLSLNMARKTLN	0.826562	Methylation[KR]
P0DTD2_orf9b	58	R	PIILRLGSPLSLNMARKTLNSLEDKAFQLTP	0.74921	Methylation[KR]
A0A663DJA2_orf10	36	N	MNSRNYIAQVDVVNFNLTXXXXXXXXXXXXX	0.981686	N-Glycosylation[N]
P0DTC2_s	17	N	FVFLVLLPLVSSQCVNLTTRTQLPPAYTNSF	0.891257	N-Glycosylation[N]
P0DTC2_s	61	N	SVLHSTQDLFLPFFSNVTWFHAIHVSGTNGT	0.908596	N-Glycosylation[N]
P0DTC2_s	74	N	FSNVTWFHAIHVSGTNGTKRFDNPVLPFNDG	0.898172	N-Glycosylation[N]
P0DTC2_s	122	N	GTTLDSKTQSLLIVNNATNVVIKVCEFQFCN	0.975914	N-Glycosylation[N]
P0DTC2_s	149	N	QFCNDPFLGVYYHKNNKSWMESEFRVYSSAN	0.886804	N-Glycosylation[N]
P0DTC2_s	165	N	KSWMESEFRVYSSANNCTFEYVSQPFLMDLE	0.959696	N-Glycosylation[N]
P0DTC2_s	234	N	GFSALEPLVDLPIGINITRFQTLLALHRSYL	0.929242	N-Glycosylation[N]
P0DTC2_s	282	N	VGYLQPRTFLLKYNENGTITDAVDCALDPLS	0.921145	N-Glycosylation[N]
P0DTC2_s	331	N	SNFRVQPTESIVRFPNITNLCPFGEVFNATR	0.96171	N-Glycosylation[N]
P0DTC2_s	343	N	RFPNITNLCPFGEVFNATRFASVYAWNRKRI	0.975934	N-Glycosylation[N]
P0DTC2_s	616	N	GTNTSNQVAVLYQDVNCTEVPVAIHADQLTP	0.667801	N-Glycosylation[N]
P0DTC2_s	657	N	VFQTRAGCLIGAEHVNNSYECDIPIGAGICA	0.67192	N-Glycosylation[N]
P0DTC2_s	801	N	KQIYKTPPIKDFGGFNFSQILPDPSKPSKRS	0.986355	N-Glycosylation[N]
P0DTC2_s	1074	N	GVVFLHVTYVPAQEKNFTTAPAICHDGKAHF	0.978243	N-Glycosylation[N]
P0DTC2_s	1098	N	HDGKAHFPREGVFVSNGTHWFVTQRNFYEPQ	0.980042	N-Glycosylation[N]
P0DTC2_s	1134	N	NTFVSGNCDVVIGIVNNTVYDPLQPELDSFK	0.64351	N-Glycosylation[N]
P0DTC2_s	1158	N	PELDSFKEELDKYFKNHTSPDVDLGDISGIN	0.900498	N-Glycosylation[N]
P0DTC2_s	1173	N	NHTSPDVDLGDISGINASVVNIQKEIDRLNE	0.955681	N-Glycosylation[N]
P0DTC2_s	1194	N	IQKEIDRLNEVAKNLNESLIDLQELGKYEQY	0.983357	N-Glycosylation[N]
P0DTC4_e	48	N	ILTALRLCAYCCNIVNVSLVKPSFYVYSRVK	0.972447	N-Glycosylation[N]
P0DTC4_e	66	N	LVKPSFYVYSRVKNLNSSRVPDLLVXXXXXX	0.958471	N-Glycosylation[N]
P0DTC5_m	5	N	XXXXXXXXXXXMADSNGTITVEELKKLLEQW	0.984724	N-Glycosylation[N]
P0DTC6_orf6	39	N	VSIWNLDYIINLIIKNLSKSLTENKYSQLDE	0.947732	N-Glycosylation[N]
P0DTC8_orf8	78	N	DEAGSKSPIQYIDIGNYTVSCLPFTINCQEP	0.85675	N-Glycosylation[N]
P0DTC9_nc	47	N	RSGARSKQRRPQGLPNNTASWFTALTQHGKE	0.982197	N-Glycosylation[N]
P0DTC9_nc	77	N	EDLKFPRGQGVPINTNSSPDDQIGYYRRATR	0.976791	N-Glycosylation[N]
P0DTC9_nc	192	N	RGGSQASSRSSSRSRNSSRNSTPGSSRGTSP	0.951154	N-Glycosylation[N]
P0DTC9_nc	196	N	QASSRSSSRSRNSSRNSTPGSSRGTSPARMA	0.972224	N-Glycosylation[N]
P0DTC9_nc	269	N	ASKKPRQKRTATKAYNVTQAFGRRGPEQTQG	0.988728	N-Glycosylation[N]
P0DTD1_nsp10	3	N	XXXXXXXXXXXXXAGNATEVPANSTVLSFCA	0.947693	N-Glycosylation[N]
P0DTD1_nsp10	10	N	XXXXXXAGNATEVPANSTVLSFCAFAVDAAK	0.95732	N-Glycosylation[N]
P0DTD1_nsp12	767	N	HFSMMILSDDAVVCFNSTYASQGLVASIKNF	0.948338	N-Glycosylation[N]
P0DTD1_nsp12	911	N	TGHMLDMYSVMLTNDNTSRYWEPEFYEAMYT	0.892596	N-Glycosylation[N]
P0DTD1_nsp13	102	N	GQVFGLYKNTCVGSDNVTDFNAIATCDWTNA	0.681212	N-Glycosylation[N]
P0DTD1_nsp13	257	N	PQEHYVRITGLYPTLNISDEFSSNVANYQKV	0.959677	N-Glycosylation[N]
P0DTD1_nsp13	349	N	IPARARVECFDKFKVNSTLEQYVFCTVNALP	0.893204	N-Glycosylation[N]
P0DTD1_nsp14	3	N	XXXXXXXXXXXXXAENVTGLFKDCSKVITGL	0.981676	N-Glycosylation[N]
P0DTD1_nsp14	129	N	GVNLVAVPTGYVDTPNNTDFSRVSAKPPPGD	0.911872	N-Glycosylation[N]
P0DTD1_nsp14	176	N	VVRIKIVQMLSDTLKNLSDRVVFVLWAHGFE	0.94342	N-Glycosylation[N]
P0DTD1_nsp15	28	N	GHFDGQQGEVPVSIINNTVYTKVDGVDVELF	0.949417	N-Glycosylation[N]
P0DTD1_nsp15	45	N	TVYTKVDGVDVELFENKTTLPVNVAFELWAK	0.951743	N-Glycosylation[N]
P0DTD1_nsp16	138	N	KWDLIISDMYDPKTKNVTKENDSKEGFFTYI	0.945309	N-Glycosylation[N]
P0DTD1_nsp16	143	N	ISDMYDPKTKNVTKENDSKEGFFTYICGFIQ	0.959184	N-Glycosylation[N]
P0DTD1_nsp16	198	N	LMGHFAWWTAFVTNVNASSSEAFLIGCNYLG	0.968994	N-Glycosylation[N]
P0DTD1_nsp2	168	N	TGDFVKATCEFCGTENLTKEGATTCGYLPQN	0.935621	N-Glycosylation[N]
P0DTD1_nsp2	209	N	HNSEVGPEHSLAEYHNESGLKTILRKGGRTI	0.979831	N-Glycosylation[N]
P0DTD1_nsp2	254	N	KCAYWVPRASANIGCNHTGVVGEGSEGLNDN	0.94042	N-Glycosylation[N]
P0DTD1_nsp2	630	N	DTEKYCALAPNMMVTNNTFTLKGGXXXXXXX	0.980713	N-Glycosylation[N]
P0DTD1_nsp3	22	N	FGDDTVIEVQGYKSVNITFELDERIDKVLNE	0.986162	N-Glycosylation[N]
P0DTD1_nsp3	624	N	SKTTVASLINTLNDLNETLVTMPLGYVTHGL	0.711764	N-Glycosylation[N]
P0DTD1_nsp3	833	N	HTTDPSFLGRYMSALNHTKKWKYPQVNGLTS	0.963631	N-Glycosylation[N]
P0DTD1_nsp3	901	N	AGEAANFCALILAYCNKTVGELGDVRETMSY	0.971843	N-Glycosylation[N]
P0DTD1_nsp3	1104	N	FTEQPIDLVPNQPYPNASFDNFKFVCDNIKF	0.961493	N-Glycosylation[N]
P0DTD1_nsp3	1178	N	KGAKLLHKPIVWHVNNATNKATYKPNTWCIR	0.978815	N-Glycosylation[N]
P0DTD1_nsp3	1263	N	VKTTEVVGDIILKPANNSLKITEEVGHTDLM	0.911648	N-Glycosylation[N]
P0DTD1_nsp3	1284	N	TEEVGHTDLMAAYVDNSSLTIKKPNELSRVL	0.959823	N-Glycosylation[N]
P0DTD1_nsp3	1404	N	GKFCLEASFNYLKSPNFSKLINIIIWFLLLS	0.932069	N-Glycosylation[N]
P0DTD1_nsp3	1454	N	LGMPSYCTGYREGYLNSTNVTIATYCTGSIP	0.726213	N-Glycosylation[N]
P0DTD1_nsp3	1457	N	PSYCTGYREGYLNSTNVTIATYCTGSIPCSV	0.595841	N-Glycosylation[N]
P0DTD1_nsp3	1587	N	FYYVWKSYVHVVDGCNSSTCMMCYKRNRATR	0.984915	N-Glycosylation[N]
P0DTD1_nsp3	1680	N	PTDQSSYIVDSVTVKNGSIHLYFDKAGQKTY	0.983147	N-Glycosylation[N]
P0DTD1_nsp3	1712	N	RHSLSHFVNLDNLRANNTKGSLPINVIVFDG	0.962752	N-Glycosylation[N]
P0DTD1_nsp3	1805	N	KLKTLVATAEAELAKNVSLDNVLSTFISAAR	0.976994	N-Glycosylation[N]
P0DTD1_nsp3	1864	N	GDSCNNYMLTYNKVENMTPRDLGACIDCSAR	0.774855	N-Glycosylation[N]
P0DTD1_nsp5	119	N	VRIQPGQTFSVLACYNGSPSGVYQCAMRPNF	0.968443	N-Glycosylation[N]
P0DTD1_nsp5	133	N	YNGSPSGVYQCAMRPNFTIKGSFLNGSCGSV	0.820509	N-Glycosylation[N]
P0DTD1_nsp5	142	N	QCAMRPNFTIKGSFLNGSCGSVGFNIDYDCV	0.729157	N-Glycosylation[N]
P0DTD1_nsp6	174	N	DQAISMWALIISVTSNYSGVVTTVMFLARGI	0.891253	N-Glycosylation[N]
P0DTD1_nsp9	33	N	TTQTACTDDNALAYYNTTKGGRFVLALLSDL	0.937523	N-Glycosylation[N]
P0DTD8_orf7b	38	N	IMLIIFWFSLELQDHNETCHAXXXXXXXXXX	0.884447	N-Glycosylation[N]
P0DTC1_nsp11	1	S	XXXXXXXXXXXXXXXSADAQSFLNGFAVXXX	0.980357	Phosphorylation[STY]
P0DTC1_nsp11	6	S	XXXXXXXXXXSADAQSFLNGFAVXXXXXXXX	0.971566	Phosphorylation[STY]
P0DTC2_s	31	S	VNLTTRTQLPPAYTNSFTRGVYYPDKVFRSS	0.657615	Phosphorylation[STY]
P0DTC2_s	637	S	VAIHADQLTPTWRVYSTGSNVFQTRAGCLIG	0.63182	Phosphorylation[STY]
P0DTC2_s	638	T	AIHADQLTPTWRVYSTGSNVFQTRAGCLIGA	0.597307	Phosphorylation[STY]
P0DTC2_s	640	S	HADQLTPTWRVYSTGSNVFQTRAGCLIGAEH	0.809138	Phosphorylation[STY]
P0DTC2_s	680	S	PIGAGICASYQTQTNSPRRARSVASQSIIAY	0.613596	Phosphorylation[STY]
P0DTC2_s	791	T	KNTQEVFAQVKQIYKTPPIKDFGGFNFSQIL	0.869547	Phosphorylation[STY]
P0DTC2_s	803	S	IYKTPPIKDFGGFNFSQILPDPSKPSKRSFI	0.924388	Phosphorylation[STY]
P0DTC2_s	810	S	KDFGGFNFSQILPDPSKPSKRSFIEDLLFNK	0.673698	Phosphorylation[STY]
P0DTC2_s	813	S	GGFNFSQILPDPSKPSKRSFIEDLLFNKVTL	0.738527	Phosphorylation[STY]
P0DTC2_s	816	S	NFSQILPDPSKPSKRSFIEDLLFNKVTLADA	0.986453	Phosphorylation[STY]
P0DTC2_s	929	S	NVLYENQKLIANQFNSAIGKIQDSLSSTASA	0.969503	Phosphorylation[STY]
P0DTC2_s	937	S	LIANQFNSAIGKIQDSLSSTASALGKLQDVV	0.907961	Phosphorylation[STY]
P0DTC2_s	939	S	ANQFNSAIGKIQDSLSSTASALGKLQDVVNQ	0.865305	Phosphorylation[STY]
P0DTC2_s	940	S	NQFNSAIGKIQDSLSSTASALGKLQDVVNQN	0.900043	Phosphorylation[STY]
P0DTC2_s	941	T	QFNSAIGKIQDSLSSTASALGKLQDVVNQNA	0.783801	Phosphorylation[STY]
P0DTC2_s	943	S	NSAIGKIQDSLSSTASALGKLQDVVNQNAQA	0.855075	Phosphorylation[STY]
P0DTC2_s	1160	T	LDSFKEELDKYFKNHTSPDVDLGDISGINAS	0.984805	Phosphorylation[STY]
P0DTC2_s	1161	S	DSFKEELDKYFKNHTSPDVDLGDISGINASV	0.991822	Phosphorylation[STY]
P0DTC2_s	1170	S	YFKNHTSPDVDLGDISGINASVVNIQKEIDR	0.826622	Phosphorylation[STY]
P0DTC2_s	1175	S	TSPDVDLGDISGINASVVNIQKEIDRLNEVA	0.53143	Phosphorylation[STY]
P0DTC2_s	1196	S	KEIDRLNEVAKNLNESLIDLQELGKYEQYIK	0.838893	Phosphorylation[STY]
P0DTC2_s	1252	S	MTSCCSCLKGCCSCGSCCKFDEDDSEPVLKG	0.896394	Phosphorylation[STY]
P0DTC2_s	1261	S	GCCSCGSCCKFDEDDSEPVLKGVKLHYTXXX	0.9876	Phosphorylation[STY]
P0DTC3_orf3a	9	T	XXXXXXXMDLFMRIFTIGTVTLKQGEIKDAT	0.577133	Phosphorylation[STY]
P0DTC3_orf3a	12	T	XXXXMDLFMRIFTIGTVTLKQGEIKDATPSD	0.623511	Phosphorylation[STY]
P0DTC5_m	4	S	XXXXXXXXXXXXMADSNGTITVEELKKLLEQ	0.870789	Phosphorylation[STY]
P0DTC5_m	7	T	XXXXXXXXXMADSNGTITVEELKKLLEQWNL	0.746209	Phosphorylation[STY]
P0DTC5_m	9	T	XXXXXXXMADSNGTITVEELKKLLEQWNLVI	0.538834	Phosphorylation[STY]
P0DTC5_m	191	S	LSYYKLGASQRVAGDSGFAAYSRYRIGNYKL	0.652222	Phosphorylation[STY]
P0DTC5_m	197	S	GASQRVAGDSGFAAYSRYRIGNYKLNTDHSS	0.730676	Phosphorylation[STY]
P0DTC5_m	208	T	FAAYSRYRIGNYKLNTDHSSSSDNIALLVQX	0.703465	Phosphorylation[STY]
P0DTC5_m	211	S	YSRYRIGNYKLNTDHSSSSDNIALLVQXXXX	0.987376	Phosphorylation[STY]
P0DTC5_m	212	S	SRYRIGNYKLNTDHSSSSDNIALLVQXXXXX	0.991378	Phosphorylation[STY]
P0DTC5_m	213	S	RYRIGNYKLNTDHSSSSDNIALLVQXXXXXX	0.992868	Phosphorylation[STY]
P0DTC5_m	214	S	YRIGNYKLNTDHSSSSDNIALLVQXXXXXXX	0.989716	Phosphorylation[STY]
P0DTC6_orf6	43	S	NLDYIINLIIKNLSKSLTENKYSQLDEEQPM	0.540476	Phosphorylation[STY]
P0DTC6_orf6	50	S	LIIKNLSKSLTENKYSQLDEEQPMEIDXXXX	0.928347	Phosphorylation[STY]
P0DTC7_orf7a	44	S	VLLKEPCSSGTYEGNSPFHPLADNKFALTCF	0.915452	Phosphorylation[STY]
P0DTC8_orf8	54	S	IHFYSKWYIRVGARKSAPLIELCVDEAGSKS	0.757353	Phosphorylation[STY]
P0DTC9_nc	2	S	XXXXXXXXXXXXXXMSDNGPQNQRNAPRITF	0.951207	Phosphorylation[STY]
P0DTC9_nc	16	T	MSDNGPQNQRNAPRITFGGPSDSTGSNQNGE	0.82333	Phosphorylation[STY]
P0DTC9_nc	21	S	PQNQRNAPRITFGGPSDSTGSNQNGERSGAR	0.869732	Phosphorylation[STY]
P0DTC9_nc	23	S	NQRNAPRITFGGPSDSTGSNQNGERSGARSK	0.946965	Phosphorylation[STY]
P0DTC9_nc	24	T	QRNAPRITFGGPSDSTGSNQNGERSGARSKQ	0.934283	Phosphorylation[STY]
P0DTC9_nc	26	S	NAPRITFGGPSDSTGSNQNGERSGARSKQRR	0.934498	Phosphorylation[STY]
P0DTC9_nc	76	T	KEDLKFPRGQGVPINTNSSPDDQIGYYRRAT	0.897125	Phosphorylation[STY]
P0DTC9_nc	78	S	DLKFPRGQGVPINTNSSPDDQIGYYRRATRR	0.978584	Phosphorylation[STY]
P0DTC9_nc	79	S	LKFPRGQGVPINTNSSPDDQIGYYRRATRRI	0.989094	Phosphorylation[STY]
P0DTC9_nc	141	T	NKDGIIWVATEGALNTPKDHIGTRNPANNAA	0.642285	Phosphorylation[STY]
P0DTC9_nc	176	S	LPQGTTLPKGFYAEGSRGGSQASSRSSSRSR	0.818964	Phosphorylation[STY]
P0DTC9_nc	180	S	TTLPKGFYAEGSRGGSQASSRSSSRSRNSSR	0.694769	Phosphorylation[STY]
P0DTC9_nc	183	S	PKGFYAEGSRGGSQASSRSSSRSRNSSRNST	0.656237	Phosphorylation[STY]
P0DTC9_nc	184	S	KGFYAEGSRGGSQASSRSSSRSRNSSRNSTP	0.515549	Phosphorylation[STY]
P0DTC9_nc	194	S	GSQASSRSSSRSRNSSRNSTPGSSRGTSPAR	0.589611	Phosphorylation[STY]
P0DTC9_nc	197	S	ASSRSSSRSRNSSRNSTPGSSRGTSPARMAG	0.947825	Phosphorylation[STY]
P0DTC9_nc	198	T	SSRSSSRSRNSSRNSTPGSSRGTSPARMAGN	0.94849	Phosphorylation[STY]
P0DTC9_nc	201	S	SSSRSRNSSRNSTPGSSRGTSPARMAGNGGD	0.876799	Phosphorylation[STY]
P0DTC9_nc	202	S	SSRSRNSSRNSTPGSSRGTSPARMAGNGGDA	0.831328	Phosphorylation[STY]
P0DTC9_nc	205	T	SRNSSRNSTPGSSRGTSPARMAGNGGDAALA	0.935468	Phosphorylation[STY]
P0DTC9_nc	206	S	RNSSRNSTPGSSRGTSPARMAGNGGDAALAL	0.949878	Phosphorylation[STY]
P0DTC9_nc	410	S	LPAADLDDFSKQLQQSMSSADSTQAXXXXXX	0.981547	Phosphorylation[STY]
P0DTC9_nc	412	S	AADLDDFSKQLQQSMSSADSTQAXXXXXXXX	0.989306	Phosphorylation[STY]
P0DTC9_nc	413	S	ADLDDFSKQLQQSMSSADSTQAXXXXXXXXX	0.946862	Phosphorylation[STY]
P0DTC9_nc	416	S	DDFSKQLQQSMSSADSTQAXXXXXXXXXXXX	0.981743	Phosphorylation[STY]
P0DTC9_nc	417	T	DFSKQLQQSMSSADSTQAXXXXXXXXXXXXX	0.935585	Phosphorylation[STY]
P0DTD1_nsp1	17	S	ESLVPGFNEKTHVQLSLPVLQVRDVLVRGFG	0.858637	Phosphorylation[STY]
P0DTD1_nsp1	34	S	PVLQVRDVLVRGFGDSVEEVLSEARQHLKDG	0.741467	Phosphorylation[STY]
P0DTD1_nsp1	135	S	KVLLRKNGNKGAGGHSYGADLKSFDLGDELG	0.971993	Phosphorylation[STY]
P0DTD1_nsp1	142	S	GNKGAGGHSYGADLKSFDLGDELGTDPYEDF	0.957851	Phosphorylation[STY]
P0DTD1_nsp1	151	T	YGADLKSFDLGDELGTDPYEDFQENWNTKHS	0.857747	Phosphorylation[STY]
P0DTD1_nsp10	129	S	NTVCTVCGMWKGYGCSCDQLREPMLQXXXXX	0.548881	Phosphorylation[STY]
P0DTD1_nsp12	1	S	XXXXXXXXXXXXXXXSADAQSFLNRVCGVSA	0.969499	Phosphorylation[STY]
P0DTD1_nsp12	6	S	XXXXXXXXXXSADAQSFLNRVCGVSAARLTP	0.797937	Phosphorylation[STY]
P0DTD1_nsp12	15	S	XSADAQSFLNRVCGVSAARLTPCGTGTSTDV	0.53812	Phosphorylation[STY]
P0DTD1_nsp12	20	T	QSFLNRVCGVSAARLTPCGTGTSTDVVYRAF	0.962437	Phosphorylation[STY]
P0DTD1_nsp12	433	S	DFYDFAVSKGFFKEGSSVELKHFFFAQDGNA	0.571997	Phosphorylation[STY]
P0DTD1_nsp12	434	S	FYDFAVSKGFFKEGSSVELKHFFFAQDGNAA	0.543547	Phosphorylation[STY]
P0DTD1_nsp12	561	S	YAISAKNRARTVAGVSICSTMTNRQFHQKLL	0.566796	Phosphorylation[STY]
P0DTD1_nsp12	564	S	SAKNRARTVAGVSICSTMTNRQFHQKLLKSI	0.607113	Phosphorylation[STY]
P0DTD1_nsp12	607	S	SKFYGGWHNMLKTVYSDVENPHLMGWDYPKC	0.781901	Phosphorylation[STY]
P0DTD1_nsp13	10	S	XXXXXXAVGACVLCNSQTSLRCGACIRRPFL	0.874338	Phosphorylation[STY]
P0DTD1_nsp13	12	T	XXXXAVGACVLCNSQTSLRCGACIRRPFLCC	0.742548	Phosphorylation[STY]
P0DTD1_nsp13	13	S	XXXAVGACVLCNSQTSLRCGACIRRPFLCCK	0.774422	Phosphorylation[STY]
P0DTD1_nsp13	159	S	TFKLSYGIATVREVLSDRELHLSWEVGKPRP	0.542562	Phosphorylation[STY]
P0DTD1_nsp13	166	S	IATVREVLSDRELHLSWEVGKPRPPLNRNYV	0.788474	Phosphorylation[STY]
P0DTD1_nsp13	424	S	RTLLTKGTLEPEYFNSVCRLMKTIGPDMFLG	0.581917	Phosphorylation[STY]
P0DTD1_nsp13	513	S	EFLTRNPAWRKAVFISPYNSQNAVASKILGL	0.887507	Phosphorylation[STY]
P0DTD1_nsp13	517	S	RNPAWRKAVFISPYNSQNAVASKILGLPTQT	0.832618	Phosphorylation[STY]
P0DTD1_nsp13	588	T	LCIMSDRDLYDKLQFTSLEIPRRNVATLQXX	0.755756	Phosphorylation[STY]
P0DTD1_nsp13	589	S	CIMSDRDLYDKLQFTSLEIPRRNVATLQXXX	0.937556	Phosphorylation[STY]
P0DTD1_nsp14	28	S	KVITGLHPTQAPTHLSVDTKFKTEGLCVDIP	0.790408	Phosphorylation[STY]
P0DTD1_nsp14	407	S	YPANSIVCRFDTRVLSNLNLPGCDGGSLYVN	0.62221	Phosphorylation[STY]
P0DTD1_nsp14	418	S	TRVLSNLNLPGCDGGSLYVNKHAFHTPAFDK	0.670139	Phosphorylation[STY]
P0DTD1_nsp14	428	T	GCDGGSLYVNKHAFHTPAFDKSAFVNLKQLP	0.522009	Phosphorylation[STY]
P0DTD1_nsp14	450	S	AFVNLKQLPFFYYSDSPCESHGKQVVSDIDY	0.653095	Phosphorylation[STY]
P0DTD1_nsp14	461	S	YYSDSPCESHGKQVVSDIDYVPLKSATCITR	0.507235	Phosphorylation[STY]
P0DTD1_nsp15	1	S	XXXXXXXXXXXXXXXSLENVAFNVVNKGHFD	0.977913	Phosphorylation[STY]
P0DTD1_nsp15	103	S	YKRDAPAHISTIGVCSMTDIAKKPTETICAP	0.54693	Phosphorylation[STY]
P0DTD1_nsp15	147	S	DLFRNARNGVLITEGSVKGLQPSVGPKQASL	0.948407	Phosphorylation[STY]
P0DTD1_nsp15	161	S	GSVKGLQPSVGPKQASLNGVTLIGEAVKTQF	0.68516	Phosphorylation[STY]
P0DTD1_nsp16	1	S	XXXXXXXXXXXXXXXSSQAWQPGVAMPNLYK	0.746822	Phosphorylation[STY]
P0DTD1_nsp16	2	S	XXXXXXXXXXXXXXSSQAWQPGVAMPNLYKM	0.775509	Phosphorylation[STY]
P0DTD1_nsp16	33	S	QRMLLEKCDLQNYGDSATLPKGIMMNVAKYT	0.647707	Phosphorylation[STY]
P0DTD1_nsp16	35	T	MLLEKCDLQNYGDSATLPKGIMMNVAKYTQL	0.60908	Phosphorylation[STY]
P0DTD1_nsp16	74	S	LAVPYNMRVIHFGAGSDKGVAPGTAVLRQWL	0.782893	Phosphorylation[STY]
P0DTD1_nsp16	291	S	SKGRLIIRENNRVVISSDVLVNNXXXXXXXX	0.642965	Phosphorylation[STY]
P0DTD1_nsp16	292	S	KGRLIIRENNRVVISSDVLVNNXXXXXXXXX	0.674561	Phosphorylation[STY]
P0DTD1_nsp2	68	S	EHEHEIAWYTERSEKSYELQTPFEIKLAKKF	0.524133	Phosphorylation[STY]
P0DTD1_nsp2	128	S	LDGFMGRIRSVYPVASPNECNQMCLSTLMKC	0.842391	Phosphorylation[STY]
P0DTD1_nsp2	325	S	TVKGLDYKAFKQIVESCGNFKVTKGKAKKGA	0.544172	Phosphorylation[STY]
P0DTD1_nsp2	348	S	KGKAKKGAWNIGEQKSILSPLYAFASEAARV	0.859722	Phosphorylation[STY]
P0DTD1_nsp2	351	S	AKKGAWNIGEQKSILSPLYAFASEAARVVRS	0.948248	Phosphorylation[STY]
P0DTD1_nsp2	632	T	EKYCALAPNMMVTNNTFTLKGGXXXXXXXXX	0.646123	Phosphorylation[STY]
P0DTD1_nsp2	634	T	YCALAPNMMVTNNTFTLKGGXXXXXXXXXXX	0.600726	Phosphorylation[STY]
P0DTD1_nsp3	269	S	AGALNKATNNAMQVESDDYIATNGPLKVGGS	0.836771	Phosphorylation[STY]
P0DTD1_nsp3	288	S	IATNGPLKVGGSCVLSGHNLAKHCLHVVGPN	0.697164	Phosphorylation[STY]
P0DTD1_nsp3	400	S	IAEIPKEEVKPFITESKPSVEQRKQDDKKIK	0.622029	Phosphorylation[STY]
P0DTD1_nsp3	403	S	IPKEEVKPFITESKPSVEQRKQDDKKIKACV	0.857911	Phosphorylation[STY]
P0DTD1_nsp3	533	S	GYTVEEAKTVLKKCKSAFYILPSIISNEKQE	0.588066	Phosphorylation[STY]
P0DTD1_nsp3	583	T	RKLMPVCVETKAIVSTIQRKYKGIKIQEGVV	0.635074	Phosphorylation[STY]
P0DTD1_nsp3	660	S	ARYMRSLKVPATVSVSSPDAVTAYNGYLTSS	0.741097	Phosphorylation[STY]
P0DTD1_nsp3	661	S	RYMRSLKVPATVSVSSPDAVTAYNGYLTSSS	0.880679	Phosphorylation[STY]
P0DTD1_nsp3	794	S	TYLDGADVTKIKPHNSHEGKTFYVLPNDDTL	0.860038	Phosphorylation[STY]
P0DTD1_nsp3	1054	S	SEYKGPITDVFYKENSYTTTIKPVTYKLDGV	0.878107	Phosphorylation[STY]
P0DTD1_nsp3	1087	S	TEIDPKLDNYYKKDNSYFTEQPIDLVPNQPY	0.581688	Phosphorylation[STY]
P0DTD1_nsp3	1106	S	EQPIDLVPNQPYPNASFDNFKFVCDNIKFAD	0.768686	Phosphorylation[STY]
P0DTD1_nsp3	1203	T	NTWCIRCLWSTKPVETSNSFDVLKSEDAQGM	0.651072	Phosphorylation[STY]
P0DTD1_nsp3	1204	S	TWCIRCLWSTKPVETSNSFDVLKSEDAQGMD	0.807674	Phosphorylation[STY]
P0DTD1_nsp3	1206	S	CIRCLWSTKPVETSNSFDVLKSEDAQGMDNL	0.967523	Phosphorylation[STY]
P0DTD1_nsp3	1230	S	AQGMDNLACEDLKPVSEEVVENPTIQKDVLE	0.696981	Phosphorylation[STY]
P0DTD1_nsp3	1265	S	TTEVVGDIILKPANNSLKITEEVGHTDLMAA	0.611138	Phosphorylation[STY]
P0DTD1_nsp3	1285	S	EEVGHTDLMAAYVDNSSLTIKKPNELSRVLG	0.869587	Phosphorylation[STY]
P0DTD1_nsp3	1286	S	EVGHTDLMAAYVDNSSLTIKKPNELSRVLGL	0.861903	Phosphorylation[STY]
P0DTD1_nsp3	1288	T	GHTDLMAAYVDNSSLTIKKPNELSRVLGLKT	0.522508	Phosphorylation[STY]
P0DTD1_nsp3	1615	S	ATRVECTTIVNGVRRSFYVYANGGKGFCKLH	0.656723	Phosphorylation[STY]
P0DTD1_nsp3	1699	S	HLYFDKAGQKTYERHSLSHFVNLDNLRANNT	0.870026	Phosphorylation[STY]
P0DTD1_nsp3	1701	S	YFDKAGQKTYERHSLSHFVNLDNLRANNTKG	0.758206	Phosphorylation[STY]
P0DTD1_nsp3	1717	S	HFVNLDNLRANNTKGSLPINVIVFDGKSKCE	0.662075	Phosphorylation[STY]
P0DTD1_nsp3	1807	S	KTLVATAEAELAKNVSLDNVLSTFISAARQG	0.825134	Phosphorylation[STY]
P0DTD1_nsp3	1826	S	VLSTFISAARQGFVDSDVETKDVVECLKLSH	0.84262	Phosphorylation[STY]
P0DTD1_nsp3	1843	S	VETKDVVECLKLSHQSDIEVTGDSCNNYMLT	0.547745	Phosphorylation[STY]
P0DTD1_nsp4	59	S	IGYKAIDGGVTRDIASTDTCFANKHADFDTW	0.570082	Phosphorylation[STY]
P0DTD1_nsp4	76	S	DTCFANKHADFDTWFSQRGGSYTNDKACPLI	0.583108	Phosphorylation[STY]
P0DTD1_nsp4	81	S	NKHADFDTWFSQRGGSYTNDKACPLIAAVIT	0.717625	Phosphorylation[STY]
P0DTD1_nsp4	83	T	HADFDTWFSQRGGSYTNDKACPLIAAVITRE	0.540044	Phosphorylation[STY]
P0DTD1_nsp4	127	S	RTTNGDFLHFLPRVFSAVGNICYTPSKLIEY	0.859443	Phosphorylation[STY]
P0DTD1_nsp4	135	T	HFLPRVFSAVGNICYTPSKLIEYTDFATSAC	0.807226	Phosphorylation[STY]
P0DTD1_nsp5	98	T	QNCVLKLKVDTANPKTPKYKFVRIQPGQTFS	0.535407	Phosphorylation[STY]
P0DTD1_nsp5	301	S	LLEDEFTPFDVVRQCSGVTFQXXXXXXXXXX	0.864594	Phosphorylation[STY]
P0DTD1_nsp6	265	S	EFRYMNSQGLLPPKNSIDAFKLNIKLLGVGG	0.568941	Phosphorylation[STY]
P0DTD1_nsp9	5	S	XXXXXXXXXXXNNELSPVALRQMSCAAGTTQ	0.983209	Phosphorylation[STY]
P0DTD1_nsp9	13	S	XXXNNELSPVALRQMSCAAGTTQTACTDDNA	0.632624	Phosphorylation[STY]
P0DTD2_orf9b	50	S	NNVGPKVYPIILRLGSPLSLNMARKTLNSLE	0.962648	Phosphorylation[STY]
P0DTD2_orf9b	53	S	GPKVYPIILRLGSPLSLNMARKTLNSLEDKA	0.658543	Phosphorylation[STY]
P0DTD2_orf9b	63	S	LGSPLSLNMARKTLNSLEDKAFQLTPIAVQM	0.641629	Phosphorylation[STY]
P0DTD2_orf9b	72	T	ARKTLNSLEDKAFQLTPIAVQMTKLATTEEL	0.628337	Phosphorylation[STY]
P0DTC2_s	41	K	PAYTNSFTRGVYYPDKVFRSSVLHSTQDLFL	0.998456	Ubiquitination[K]
P0DTC2_s	97	K	PVLPFNDGVYFASTEKSNIIRGWIFGTTLDS	0.706617	Ubiquitination[K]
P0DTC2_s	150	K	FCNDPFLGVYYHKNNKSWMESEFRVYSSANN	0.979538	Ubiquitination[K]
P0DTC2_s	182	K	TFEYVSQPFLMDLEGKQGNFKNLREFVFKNI	0.857728	Ubiquitination[K]
P0DTC2_s	206	K	EFVFKNIDGYFKIYSKHTPINLVRDLPQGFS	0.997529	Ubiquitination[K]
P0DTC2_s	300	K	ITDAVDCALDPLSETKCTLKSFTVEKGIYQT	0.99044	Ubiquitination[K]
P0DTC2_s	304	K	VDCALDPLSETKCTLKSFTVEKGIYQTSNFR	0.992707	Ubiquitination[K]
P0DTC2_s	310	K	PLSETKCTLKSFTVEKGIYQTSNFRVQPTES	0.999364	Ubiquitination[K]
P0DTC2_s	417	K	IRGDEVRQIAPGQTGKIADYNYKLPDDFTGC	0.993799	Ubiquitination[K]
P0DTC2_s	458	K	SKVGGNYNYLYRLFRKSNLKPFERDISTEIY	0.903662	Ubiquitination[K]
P0DTC2_s	462	K	GNYNYLYRLFRKSNLKPFERDISTEIYQAGS	0.999437	Ubiquitination[K]
P0DTC2_s	528	K	LSFELLHAPATVCGPKKSTNLVKNKCVNFNF	0.550551	Ubiquitination[K]
P0DTC2_s	529	K	SFELLHAPATVCGPKKSTNLVKNKCVNFNFN	0.895322	Ubiquitination[K]
P0DTC2_s	535	K	APATVCGPKKSTNLVKNKCVNFNFNGLTGTG	0.951234	Ubiquitination[K]
P0DTC2_s	537	K	ATVCGPKKSTNLVKNKCVNFNFNGLTGTGVL	0.922151	Ubiquitination[K]
P0DTC2_s	558	K	FNGLTGTGVLTESNKKFLPFQQFGRDIADTT	0.970143	Ubiquitination[K]
P0DTC2_s	776	K	TQLNRALTGIAVEQDKNTQEVFAQVKQIYKT	0.926805	Ubiquitination[K]
P0DTC2_s	786	K	AVEQDKNTQEVFAQVKQIYKTPPIKDFGGFN	0.99629	Ubiquitination[K]
P0DTC2_s	790	K	DKNTQEVFAQVKQIYKTPPIKDFGGFNFSQI	0.650465	Ubiquitination[K]
P0DTC2_s	795	K	EVFAQVKQIYKTPPIKDFGGFNFSQILPDPS	0.88665	Ubiquitination[K]
P0DTC2_s	811	K	DFGGFNFSQILPDPSKPSKRSFIEDLLFNKV	0.956031	Ubiquitination[K]
P0DTC2_s	814	K	GFNFSQILPDPSKPSKRSFIEDLLFNKVTLA	0.786375	Ubiquitination[K]
P0DTC2_s	825	K	SKPSKRSFIEDLLFNKVTLADAGFIKQYGDC	0.946049	Ubiquitination[K]
P0DTC2_s	835	K	DLLFNKVTLADAGFIKQYGDCLGDIAARDLI	0.99656	Ubiquitination[K]
P0DTC2_s	947	K	GKIQDSLSSTASALGKLQDVVNQNAQALNTL	0.599864	Ubiquitination[K]
P0DTC2_s	986	K	GAISSVLNDILSRLDKVEAEVQIDRLITGRL	0.838623	Ubiquitination[K]
P0DTC2_s	1028	K	IRAAEIRASANLAATKMSECVLGQSKRVDFC	0.999474	Ubiquitination[K]
P0DTC2_s	1038	K	NLAATKMSECVLGQSKRVDFCGKGYHLMSFP	0.995614	Ubiquitination[K]
P0DTC2_s	1086	K	QEKNFTTAPAICHDGKAHFPREGVFVSNGTH	0.987532	Ubiquitination[K]
P0DTC2_s	1157	K	QPELDSFKEELDKYFKNHTSPDVDLGDISGI	0.670625	Ubiquitination[K]
P0DTC2_s	1181	K	LGDISGINASVVNIQKEIDRLNEVAKNLNES	0.860716	Ubiquitination[K]
P0DTC2_s	1191	K	VVNIQKEIDRLNEVAKNLNESLIDLQELGKY	0.991045	Ubiquitination[K]
P0DTC2_s	1205	K	AKNLNESLIDLQELGKYEQYIKWPWYIWLGF	0.941116	Ubiquitination[K]
P0DTC2_s	1255	K	CCSCLKGCCSCGSCCKFDEDDSEPVLKGVKL	0.92048	Ubiquitination[K]
P0DTC2_s	1266	K	GSCCKFDEDDSEPVLKGVKLHYTXXXXXXXX	0.999432	Ubiquitination[K]
P0DTC2_s	1269	K	CKFDEDDSEPVLKGVKLHYTXXXXXXXXXXX	0.998414	Ubiquitination[K]
P0DTC3_orf3a	16	K	MDLFMRIFTIGTVTLKQGEIKDATPSDFVRA	0.920066	Ubiquitination[K]
P0DTC3_orf3a	21	K	RIFTIGTVTLKQGEIKDATPSDFVRATATIP	0.994478	Ubiquitination[K]
P0DTC4_e	63	K	NVSLVKPSFYVYSRVKNLNSSRVPDLLVXXX	0.986959	Ubiquitination[K]
P0DTC5_m	14	K	XXMADSNGTITVEELKKLLEQWNLVIGFLFL	0.945834	Ubiquitination[K]
P0DTC5_m	15	K	XMADSNGTITVEELKKLLEQWNLVIGFLFLT	0.869104	Ubiquitination[K]
P0DTC5_m	162	K	GHLRIAGHHLGRCDIKDLPKEITVATSRTLS	0.956731	Ubiquitination[K]
P0DTC5_m	166	K	IAGHHLGRCDIKDLPKEITVATSRTLSYYKL	0.996125	Ubiquitination[K]
P0DTC5_m	180	K	PKEITVATSRTLSYYKLGASQRVAGDSGFAA	0.999419	Ubiquitination[K]
P0DTC5_m	205	K	DSGFAAYSRYRIGNYKLNTDHSSSSDNIALL	0.988314	Ubiquitination[K]
P0DTC6_orf6	42	K	WNLDYIINLIIKNLSKSLTENKYSQLDEEQP	0.998762	Ubiquitination[K]
P0DTC6_orf6	48	K	INLIIKNLSKSLTENKYSQLDEEQPMEIDXX	0.999827	Ubiquitination[K]
P0DTC7_orf7a	32	K	LYHYQECVRGTTVLLKEPCSSGTYEGNSPFH	0.965769	Ubiquitination[K]
P0DTC7_orf7a	85	K	GVKHVYQLRARSVSPKLFIRQEEVQELYSPI	0.980136	Ubiquitination[K]
P0DTC8_orf8	53	K	PIHFYSKWYIRVGARKSAPLIELCVDEAGSK	0.991203	Ubiquitination[K]
P0DTC9_nc	65	K	ASWFTALTQHGKEDLKFPRGQGVPINTNSSP	0.848819	Ubiquitination[K]
P0DTC9_nc	169	K	NAAIVLQLPQGTTLPKGFYAEGSRGGSQASS	0.857641	Ubiquitination[K]
P0DTC9_nc	233	K	ALALLLLDRLNQLESKMSGKGQQQQGQTVTK	0.990515	Ubiquitination[K]
P0DTC9_nc	237	K	LLLDRLNQLESKMSGKGQQQQGQTVTKKSAA	0.987452	Ubiquitination[K]
P0DTC9_nc	248	K	KMSGKGQQQQGQTVTKKSAAEASKKPRQKRT	0.985385	Ubiquitination[K]
P0DTC9_nc	249	K	MSGKGQQQQGQTVTKKSAAEASKKPRQKRTA	0.906751	Ubiquitination[K]
P0DTC9_nc	266	K	AAEASKKPRQKRTATKAYNVTQAFGRRGPEQ	0.992649	Ubiquitination[K]
P0DTC9_nc	299	K	GNFGDQELIRQGTDYKHWPQIAQFAPSASAF	0.523882	Ubiquitination[K]
P0DTC9_nc	342	K	SGTWLTYTGAIKLDDKDPNFKDQVILLNKHI	0.992696	Ubiquitination[K]
P0DTC9_nc	347	K	TYTGAIKLDDKDPNFKDQVILLNKHIDAYKT	0.977122	Ubiquitination[K]
P0DTC9_nc	355	K	DDKDPNFKDQVILLNKHIDAYKTFPPTEPKK	0.974777	Ubiquitination[K]
P0DTC9_nc	361	K	FKDQVILLNKHIDAYKTFPPTEPKKDKKKKA	0.966555	Ubiquitination[K]
P0DTC9_nc	375	K	YKTFPPTEPKKDKKKKADETQALPQRQKKQQ	0.566857	Ubiquitination[K]
P0DTC9_nc	388	K	KKKADETQALPQRQKKQQTVTLLPAADLDDF	0.85768	Ubiquitination[K]
P0DTC9_nc	405	K	QTVTLLPAADLDDFSKQLQQSMSSADSTQAX	0.675346	Ubiquitination[K]
P0DTD1_nsp1	11	K	XXXXXMESLVPGFNEKTHVQLSLPVLQVRDV	0.778176	Ubiquitination[K]
P0DTD1_nsp1	47	K	GDSVEEVLSEARQHLKDGTCGLVEVEKGVLP	0.97334	Ubiquitination[K]
P0DTD1_nsp1	58	K	RQHLKDGTCGLVEVEKGVLPQLEQPYVFIKR	0.902241	Ubiquitination[K]
P0DTD1_nsp1	72	K	EKGVLPQLEQPYVFIKRSDARTAPHGHVMVE	0.978919	Ubiquitination[K]
P0DTD1_nsp1	129	K	IPVAYRKVLLRKNGNKGAGGHSYGADLKSFD	0.979705	Ubiquitination[K]
P0DTD1_nsp1	141	K	NGNKGAGGHSYGADLKSFDLGDELGTDPYED	0.957112	Ubiquitination[K]
P0DTD1_nsp1	164	K	LGTDPYEDFQENWNTKHSSGVTRELMRELNG	0.999845	Ubiquitination[K]
P0DTD1_nsp10	28	K	VLSFCAFAVDAAKAYKDYLASGGQPITNCVK	0.99222	Ubiquitination[K]
P0DTD1_nsp10	87	K	SCCLYCRCHIDHPNPKGFCDLKGKYVQIPTT	0.91685	Ubiquitination[K]
P0DTD1_nsp10	93	K	RCHIDHPNPKGFCDLKGKYVQIPTTCANDPV	0.99428	Ubiquitination[K]
P0DTD1_nsp10	95	K	HIDHPNPKGFCDLKGKYVQIPTTCANDPVGF	0.997234	Ubiquitination[K]
P0DTD1_nsp12	41	K	TSTDVVYRAFDIYNDKVAGFAKFLKTNCCRF	0.999968	Ubiquitination[K]
P0DTD1_nsp12	47	K	YRAFDIYNDKVAGFAKFLKTNCCRFQEKDED	0.99826	Ubiquitination[K]
P0DTD1_nsp12	50	K	FDIYNDKVAGFAKFLKTNCCRFQEKDEDDNL	0.995057	Ubiquitination[K]
P0DTD1_nsp12	59	K	GFAKFLKTNCCRFQEKDEDDNLIDSYFVVKR	0.988412	Ubiquitination[K]
P0DTD1_nsp12	73	K	EKDEDDNLIDSYFVVKRHTFSNYQHEETIYN	0.996652	Ubiquitination[K]
P0DTD1_nsp12	91	K	TFSNYQHEETIYNLLKDCPAVAKHDFFKFRI	0.617815	Ubiquitination[K]
P0DTD1_nsp12	98	K	EETIYNLLKDCPAVAKHDFFKFRIDGDMVPH	0.996065	Ubiquitination[K]
P0DTD1_nsp12	103	K	NLLKDCPAVAKHDFFKFRIDGDMVPHISRQR	0.966309	Ubiquitination[K]
P0DTD1_nsp12	121	K	IDGDMVPHISRQRLTKYTMADLVYALRHFDE	0.842308	Ubiquitination[K]
P0DTD1_nsp12	143	K	VYALRHFDEGNCDTLKEILVTYNCCDDDYFN	0.532455	Ubiquitination[K]
P0DTD1_nsp12	159	K	EILVTYNCCDDDYFNKKDWYDFVENPDILRV	0.99321	Ubiquitination[K]
P0DTD1_nsp12	160	K	ILVTYNCCDDDYFNKKDWYDFVENPDILRVY	0.999806	Ubiquitination[K]
P0DTD1_nsp12	188	K	RVYANLGERVRQALLKTVQFCDAMRNAGIVG	0.994709	Ubiquitination[K]
P0DTD1_nsp12	263	K	TRALTAESHVDTDLTKPYIKWDLLKYDFTEE	0.999335	Ubiquitination[K]
P0DTD1_nsp12	267	K	TAESHVDTDLTKPYIKWDLLKYDFTEERLKL	0.998735	Ubiquitination[K]
P0DTD1_nsp12	272	K	VDTDLTKPYIKWDLLKYDFTEERLKLFDRYF	0.996561	Ubiquitination[K]
P0DTD1_nsp12	288	K	YDFTEERLKLFDRYFKYWDQTYHPNCVNCLD	0.898345	Ubiquitination[K]
P0DTD1_nsp12	332	K	FSTVFPPTSFGPLVRKIFVDGVPFVVSTGYH	0.694994	Ubiquitination[K]
P0DTD1_nsp12	369	K	VHNQDVNLHSSRLSFKELLVYAADPAMHAAS	0.614733	Ubiquitination[K]
P0DTD1_nsp12	391	K	ADPAMHAASGNLLLDKRTTCFSVAALTNNVA	0.799672	Ubiquitination[K]
P0DTD1_nsp12	426	K	KPGNFNKDFYDFAVSKGFFKEGSSVELKHFF	0.993395	Ubiquitination[K]
P0DTD1_nsp12	430	K	FNKDFYDFAVSKGFFKEGSSVELKHFFFAQD	0.99511	Ubiquitination[K]
P0DTD1_nsp12	438	K	AVSKGFFKEGSSVELKHFFFAQDGNAAISDY	0.518416	Ubiquitination[K]
P0DTD1_nsp12	508	K	VIVNNLDKSAGFPFNKWGKARLYYDSMSYED	0.970947	Ubiquitination[K]
P0DTD1_nsp12	532	K	DSMSYEDQDALFAYTKRNVIPTITQMNLKYA	0.931268	Ubiquitination[K]
P0DTD1_nsp12	545	K	YTKRNVIPTITQMNLKYAISAKNRARTVAGV	0.664176	Ubiquitination[K]
P0DTD1_nsp12	551	K	IPTITQMNLKYAISAKNRARTVAGVSICSTM	0.911889	Ubiquitination[K]
P0DTD1_nsp12	574	K	GVSICSTMTNRQFHQKLLKSIAATRGATVVI	0.760689	Ubiquitination[K]
P0DTD1_nsp12	577	K	ICSTMTNRQFHQKLLKSIAATRGATVVIGTS	0.98014	Ubiquitination[K]
P0DTD1_nsp12	621	K	YSDVENPHLMGWDYPKCDRAMPNMLRIMASL	0.973789	Ubiquitination[K]
P0DTD1_nsp12	718	K	NVNALLSTDGNKIADKYVRNLQHRLYECLYR	0.567453	Ubiquitination[K]
P0DTD1_nsp12	849	K	PSRILGAGCFVDDIVKTDGTLMIERFVSLAI	0.917808	Ubiquitination[K]
P0DTD1_nsp13	76	K	TQLYLGGMSYYCKSHKPPISFPLCANGQVFG	0.525343	Ubiquitination[K]
P0DTD1_nsp13	131	K	NAGDYILANTCTERLKLFAAETLKATEETFK	0.948835	Ubiquitination[K]
P0DTD1_nsp13	139	K	NTCTERLKLFAAETLKATEETFKLSYGIATV	0.910581	Ubiquitination[K]
P0DTD1_nsp13	171	K	EVLSDRELHLSWEVGKPRPPLNRNYVFTGYR	0.673384	Ubiquitination[K]
P0DTD1_nsp13	192	K	NRNYVFTGYRVTKNSKVQIGEYTFEKGDYGD	0.980781	Ubiquitination[K]
P0DTD1_nsp13	202	K	VTKNSKVQIGEYTFEKGDYGDAVVYRGTTTY	0.999774	Ubiquitination[K]
P0DTD1_nsp13	271	K	LNISDEFSSNVANYQKVGMQKYSTLQGPPGT	0.638601	Ubiquitination[K]
P0DTD1_nsp13	276	K	EFSSNVANYQKVGMQKYSTLQGPPGTGKSHF	0.992482	Ubiquitination[K]
P0DTD1_nsp13	320	K	VYTACSHAAVDALCEKALKYLPIDKCSRIIP	0.948301	Ubiquitination[K]
P0DTD1_nsp13	323	K	ACSHAAVDALCEKALKYLPIDKCSRIIPARA	0.999845	Ubiquitination[K]
P0DTD1_nsp13	329	K	VDALCEKALKYLPIDKCSRIIPARARVECFD	0.997267	Ubiquitination[K]
P0DTD1_nsp13	345	K	CSRIIPARARVECFDKFKVNSTLEQYVFCTV	0.956305	Ubiquitination[K]
P0DTD1_nsp13	394	K	ATNYDLSVVNARLRAKHYVYIGDPAQLPAPR	0.999138	Ubiquitination[K]
P0DTD1_nsp13	414	K	IGDPAQLPAPRTLLTKGTLEPEYFNSVCRLM	0.999806	Ubiquitination[K]
P0DTD1_nsp13	430	K	GTLEPEYFNSVCRLMKTIGPDMFLGTCRRCP	0.992646	Ubiquitination[K]
P0DTD1_nsp13	460	K	PAEIVDTVSALVYDNKLKAHKDKSAQCFKMF	0.96828	Ubiquitination[K]
P0DTD1_nsp13	462	K	EIVDTVSALVYDNKLKAHKDKSAQCFKMFYK	0.897314	Ubiquitination[K]
P0DTD1_nsp13	467	K	VSALVYDNKLKAHKDKSAQCFKMFYKGVITH	0.610834	Ubiquitination[K]
P0DTD1_nsp13	473	K	DNKLKAHKDKSAQCFKMFYKGVITHDVSSAI	0.812589	Ubiquitination[K]
P0DTD1_nsp13	508	K	IGVVREFLTRNPAWRKAVFISPYNSQNAVAS	0.814879	Ubiquitination[K]
P0DTD1_nsp13	569	K	HSCNVNRFNVAITRAKVGILCIMSDRDLYDK	0.634488	Ubiquitination[K]
P0DTD1_nsp13	584	K	KVGILCIMSDRDLYDKLQFTSLEIPRRNVAT	0.997815	Ubiquitination[K]
P0DTD1_nsp14	9	K	XXXXXXXAENVTGLFKDCSKVITGLHPTQAP	0.9881	Ubiquitination[K]
P0DTD1_nsp14	13	K	XXXAENVTGLFKDCSKVITGLHPTQAPTHLS	0.994893	Ubiquitination[K]
P0DTD1_nsp14	32	K	GLHPTQAPTHLSVDTKFKTEGLCVDIPGIPK	0.867723	Ubiquitination[K]
P0DTD1_nsp14	34	K	HPTQAPTHLSVDTKFKTEGLCVDIPGIPKDM	0.978839	Ubiquitination[K]
P0DTD1_nsp14	47	K	KFKTEGLCVDIPGIPKDMTYRRLISMMGFKM	0.705749	Ubiquitination[K]
P0DTD1_nsp14	139	K	YVDTPNNTDFSRVSAKPPPGDQFKHLIPLMY	0.998377	Ubiquitination[K]
P0DTD1_nsp14	147	K	DFSRVSAKPPPGDQFKHLIPLMYKGLPWNVV	0.952598	Ubiquitination[K]
P0DTD1_nsp14	155	K	PPPGDQFKHLIPLMYKGLPWNVVRIKIVQML	0.933879	Ubiquitination[K]
P0DTD1_nsp14	165	K	IPLMYKGLPWNVVRIKIVQMLSDTLKNLSDR	0.62295	Ubiquitination[K]
P0DTD1_nsp14	175	K	NVVRIKIVQMLSDTLKNLSDRVVFVLWAHGF	0.829908	Ubiquitination[K]
P0DTD1_nsp14	200	K	LWAHGFELTSMKYFVKIGPERTCCLCDRRAT	0.979065	Ubiquitination[K]
P0DTD1_nsp14	288	K	DAIMTRCLAVHECFVKRVDWTIEYPIIGDEL	0.995735	Ubiquitination[K]
P0DTD1_nsp14	304	K	RVDWTIEYPIIGDELKINAACRKVQHMVVKA	0.610548	Ubiquitination[K]
P0DTD1_nsp14	325	K	RKVQHMVVKAALLADKFPVLHDIGNPKAIKC	0.994873	Ubiquitination[K]
P0DTD1_nsp14	336	K	LLADKFPVLHDIGNPKAIKCVPQADVEWKFY	0.956679	Ubiquitination[K]
P0DTD1_nsp14	339	K	DKFPVLHDIGNPKAIKCVPQADVEWKFYDAQ	0.983557	Ubiquitination[K]
P0DTD1_nsp14	349	K	NPKAIKCVPQADVEWKFYDAQPCSDKAYKIE	0.680812	Ubiquitination[K]
P0DTD1_nsp14	359	K	ADVEWKFYDAQPCSDKAYKIEELFYSYATHS	0.999666	Ubiquitination[K]
P0DTD1_nsp14	362	K	EWKFYDAQPCSDKAYKIEELFYSYATHSDKF	0.979547	Ubiquitination[K]
P0DTD1_nsp14	423	K	NLNLPGCDGGSLYVNKHAFHTPAFDKSAFVN	0.969619	Ubiquitination[K]
P0DTD1_nsp14	433	K	SLYVNKHAFHTPAFDKSAFVNLKQLPFFYYS	0.999943	Ubiquitination[K]
P0DTD1_nsp14	440	K	AFHTPAFDKSAFVNLKQLPFFYYSDSPCESH	0.992339	Ubiquitination[K]
P0DTD1_nsp14	457	K	LPFFYYSDSPCESHGKQVVSDIDYVPLKSAT	0.566352	Ubiquitination[K]
P0DTD1_nsp14	469	K	SHGKQVVSDIDYVPLKSATCITRCNLGGAVC	0.99962	Ubiquitination[K]
P0DTD1_nsp15	12	K	XXXXSLENVAFNVVNKGHFDGQQGEVPVSII	0.854952	Ubiquitination[K]
P0DTD1_nsp15	60	K	NKTTLPVNVAFELWAKRNIKPVPEVKILNNL	0.668279	Ubiquitination[K]
P0DTD1_nsp15	64	K	LPVNVAFELWAKRNIKPVPEVKILNNLGVDI	0.989521	Ubiquitination[K]
P0DTD1_nsp15	89	K	NLGVDIAANTVIWDYKRDAPAHISTIGVCSM	0.554087	Ubiquitination[K]
P0DTD1_nsp15	149	K	FRNARNGVLITEGSVKGLQPSVGPKQASLNG	0.987969	Ubiquitination[K]
P0DTD1_nsp15	158	K	ITEGSVKGLQPSVGPKQASLNGVTLIGEAVK	0.875333	Ubiquitination[K]
P0DTD1_nsp15	180	K	VTLIGEAVKTQFNYYKKVDGVVQQLPETYFT	0.899005	Ubiquitination[K]
P0DTD1_nsp15	181	K	TLIGEAVKTQFNYYKKVDGVVQQLPETYFTQ	0.997062	Ubiquitination[K]
P0DTD1_nsp15	204	K	LPETYFTQSRNLQEFKPRSQMEIDFLELAMD	0.996737	Ubiquitination[K]
P0DTD1_nsp15	259	K	QLGGLHLLIGLAKRFKESPFELEDFIPMDST	0.996487	Ubiquitination[K]
P0DTD1_nsp15	316	K	DFVEIIKSQDLSVVSKVVKVTIDYTEISFML	0.986948	Ubiquitination[K]
P0DTD1_nsp15	344	K	FMLWCKDGHVETFYPKLQXXXXXXXXXXXXX	0.961587	Ubiquitination[K]
P0DTD1_nsp16	16	K	SSQAWQPGVAMPNLYKMQRMLLEKCDLQNYG	0.979155	Ubiquitination[K]
P0DTD1_nsp16	24	K	VAMPNLYKMQRMLLEKCDLQNYGDSATLPKG	0.998973	Ubiquitination[K]
P0DTD1_nsp16	38	K	EKCDLQNYGDSATLPKGIMMNVAKYTQLCQY	0.797924	Ubiquitination[K]
P0DTD1_nsp16	76	K	VPYNMRVIHFGAGSDKGVAPGTAVLRQWLPT	0.999179	Ubiquitination[K]
P0DTD1_nsp16	135	K	TANKWDLIISDMYDPKTKNVTKENDSKEGFF	0.679586	Ubiquitination[K]
P0DTD1_nsp16	137	K	NKWDLIISDMYDPKTKNVTKENDSKEGFFTY	0.618508	Ubiquitination[K]
P0DTD1_nsp16	141	K	LIISDMYDPKTKNVTKENDSKEGFFTYICGF	0.615064	Ubiquitination[K]
P0DTD1_nsp16	249	K	TNPIQLSSYSLFDMSKFPLKLRGTAVMSLKE	0.670889	Ubiquitination[K]
P0DTD1_nsp16	253	K	QLSSYSLFDMSKFPLKLRGTAVMSLKEGQIN	0.521453	Ubiquitination[K]
P0DTD1_nsp16	277	K	LKEGQINDMILSLLSKGRLIIRENNRVVISS	0.970144	Ubiquitination[K]
P0DTD1_nsp2	22	K	DNNFCGPDGYPLECIKDLLARAGKASCTLSE	0.998489	Ubiquitination[K]
P0DTD1_nsp2	30	K	GYPLECIKDLLARAGKASCTLSEQLDFIDTK	0.998333	Ubiquitination[K]
P0DTD1_nsp2	45	K	KASCTLSEQLDFIDTKRGVYCCREHEHEIAW	0.997316	Ubiquitination[K]
P0DTD1_nsp2	67	K	REHEHEIAWYTERSEKSYELQTPFEIKLAKK	0.998333	Ubiquitination[K]
P0DTD1_nsp2	78	K	ERSEKSYELQTPFEIKLAKKFDTFNGECPNF	0.997692	Ubiquitination[K]
P0DTD1_nsp2	81	K	EKSYELQTPFEIKLAKKFDTFNGECPNFVFP	0.750828	Ubiquitination[K]
P0DTD1_nsp2	82	K	KSYELQTPFEIKLAKKFDTFNGECPNFVFPL	0.966079	Ubiquitination[K]
P0DTD1_nsp2	102	K	NGECPNFVFPLNSIIKTIQPRVEKKKLDGFM	0.913599	Ubiquitination[K]
P0DTD1_nsp2	112	K	LNSIIKTIQPRVEKKKLDGFMGRIRSVYPVA	0.676073	Ubiquitination[K]
P0DTD1_nsp2	171	K	FVKATCEFCGTENLTKEGATTCGYLPQNAVV	0.861493	Ubiquitination[K]
P0DTD1_nsp2	214	K	GPEHSLAEYHNESGLKTILRKGGRTIAFGGC	0.929179	Ubiquitination[K]
P0DTD1_nsp2	239	K	IAFGGCVFSYVGCHNKCAYWVPRASANIGCN	0.509261	Ubiquitination[K]
P0DTD1_nsp2	276	K	EGSEGLNDNLLEILQKEKVNINIVGDFKLNE	0.635828	Ubiquitination[K]
P0DTD1_nsp2	278	K	SEGLNDNLLEILQKEKVNINIVGDFKLNEEI	0.808893	Ubiquitination[K]
P0DTD1_nsp2	317	K	ASTSAFVETVKGLDYKAFKQIVESCGNFKVT	0.944824	Ubiquitination[K]
P0DTD1_nsp2	320	K	SAFVETVKGLDYKAFKQIVESCGNFKVTKGK	0.934002	Ubiquitination[K]
P0DTD1_nsp2	330	K	DYKAFKQIVESCGNFKVTKGKAKKGAWNIGE	0.996246	Ubiquitination[K]
P0DTD1_nsp2	338	K	VESCGNFKVTKGKAKKGAWNIGEQKSILSPL	0.991173	Ubiquitination[K]
P0DTD1_nsp2	347	K	TKGKAKKGAWNIGEQKSILSPLYAFASEAAR	0.989767	Ubiquitination[K]
P0DTD1_nsp2	384	K	SRTLETAQNSVRVLQKAAITILDGISQYSLR	0.532317	Ubiquitination[K]
P0DTD1_nsp2	445	K	SQWLTNIFGTVYEKLKPVLDWLEEKFKEGVE	0.570095	Ubiquitination[K]
P0DTD1_nsp2	454	K	TVYEKLKPVLDWLEEKFKEGVEFLRDGWEIV	0.71721	Ubiquitination[K]
P0DTD1_nsp2	456	K	YEKLKPVLDWLEEKFKEGVEFLRDGWEIVKF	0.979535	Ubiquitination[K]
P0DTD1_nsp2	492	K	CEIVGGQIVTCAKEIKESVQTFFKLVNKFLA	0.84121	Ubiquitination[K]
P0DTD1_nsp2	500	K	VTCAKEIKESVQTFFKLVNKFLALCADSIII	0.704198	Ubiquitination[K]
P0DTD1_nsp2	521	K	LALCADSIIIGGAKLKALNLGETFVTHSKGL	0.961646	Ubiquitination[K]
P0DTD1_nsp2	534	K	KLKALNLGETFVTHSKGLYRKCVKSREETGL	0.998731	Ubiquitination[K]
P0DTD1_nsp2	554	K	KCVKSREETGLLMPLKAPKEIIFLEGETLPT	0.997619	Ubiquitination[K]
P0DTD1_nsp2	557	K	KSREETGLLMPLKAPKEIIFLEGETLPTEVL	0.928281	Ubiquitination[K]
P0DTD1_nsp2	618	K	VCINGLMLLEIKDTEKYCALAPNMMVTNNTF	0.520852	Ubiquitination[K]
P0DTD1_nsp2	636	K	ALAPNMMVTNNTFTLKGGXXXXXXXXXXXXX	0.690921	Ubiquitination[K]
P0DTD1_nsp3	4	K	XXXXXXXXXXXXAPTKVTFGDDTVIEVQGYK	0.775254	Ubiquitination[K]
P0DTD1_nsp3	223	K	NSFSGYLKLTDNVYIKNADIVEEAKKVKPTV	0.998557	Ubiquitination[K]
P0DTD1_nsp3	232	K	TDNVYIKNADIVEEAKKVKPTVVVNAANVYL	0.996198	Ubiquitination[K]
P0DTD1_nsp3	233	K	DNVYIKNADIVEEAKKVKPTVVVNAANVYLK	0.964444	Ubiquitination[K]
P0DTD1_nsp3	235	K	VYIKNADIVEEAKKVKPTVVVNAANVYLKHG	0.852408	Ubiquitination[K]
P0DTD1_nsp3	248	K	KVKPTVVVNAANVYLKHGGGVAGALNKATNN	0.591821	Ubiquitination[K]
P0DTD1_nsp3	259	K	NVYLKHGGGVAGALNKATNNAMQVESDDYIA	0.739098	Ubiquitination[K]
P0DTD1_nsp3	280	K	MQVESDDYIATNGPLKVGGSCVLSGHNLAKH	0.539905	Ubiquitination[K]
P0DTD1_nsp3	294	K	LKVGGSCVLSGHNLAKHCLHVVGPNVNKGED	0.656774	Ubiquitination[K]
P0DTD1_nsp3	306	K	NLAKHCLHVVGPNVNKGEDIQLLKSAYENFN	0.961971	Ubiquitination[K]
P0DTD1_nsp3	314	K	VVGPNVNKGEDIQLLKSAYENFNQHEVLLAP	0.644235	Ubiquitination[K]
P0DTD1_nsp3	362	K	CVDTVRTNVYLAVFDKNLYDKLVSSFLEMKS	0.873613	Ubiquitination[K]
P0DTD1_nsp3	367	K	RTNVYLAVFDKNLYDKLVSSFLEMKSEKQVE	0.981919	Ubiquitination[K]
P0DTD1_nsp3	376	K	DKNLYDKLVSSFLEMKSEKQVEQKIAEIPKE	0.96533	Ubiquitination[K]
P0DTD1_nsp3	379	K	LYDKLVSSFLEMKSEKQVEQKIAEIPKEEVK	0.72664	Ubiquitination[K]
P0DTD1_nsp3	384	K	VSSFLEMKSEKQVEQKIAEIPKEEVKPFITE	0.905627	Ubiquitination[K]
P0DTD1_nsp3	394	K	KQVEQKIAEIPKEEVKPFITESKPSVEQRKQ	0.90344	Ubiquitination[K]
P0DTD1_nsp3	401	K	AEIPKEEVKPFITESKPSVEQRKQDDKKIKA	0.687339	Ubiquitination[K]
P0DTD1_nsp3	415	K	SKPSVEQRKQDDKKIKACVEEVTTTLEETKF	0.858084	Ubiquitination[K]
P0DTD1_nsp3	463	K	DSATLVSDIDITFLKKDAPYIVGDVVQEGVL	0.850058	Ubiquitination[K]
P0DTD1_nsp3	486	K	DVVQEGVLTAVVIPTKKAGGTTEMLAKALRK	0.890939	Ubiquitination[K]
P0DTD1_nsp3	487	K	VVQEGVLTAVVIPTKKAGGTTEMLAKALRKV	0.991813	Ubiquitination[K]
P0DTD1_nsp3	497	K	VIPTKKAGGTTEMLAKALRKVPTDNYITTYP	0.997577	Ubiquitination[K]
P0DTD1_nsp3	501	K	KKAGGTTEMLAKALRKVPTDNYITTYPGQGL	0.992403	Ubiquitination[K]
P0DTD1_nsp3	525	K	TYPGQGLNGYTVEEAKTVLKKCKSAFYILPS	0.953612	Ubiquitination[K]
P0DTD1_nsp3	569	K	SWNLREMLAHAEETRKLMPVCVETKAIVSTI	0.985337	Ubiquitination[K]
P0DTD1_nsp3	578	K	HAEETRKLMPVCVETKAIVSTIQRKYKGIKI	0.752483	Ubiquitination[K]
P0DTD1_nsp3	592	K	TKAIVSTIQRKYKGIKIQEGVVDYGARFYFY	0.956554	Ubiquitination[K]
P0DTD1_nsp3	652	K	HGLNLEEAARYMRSLKVPATVSVSSPDAVTA	0.536525	Ubiquitination[K]
P0DTD1_nsp3	711	K	WSYSGQSTQLGIEFLKRGDKSVYYTSNPTTF	0.942223	Ubiquitination[K]
P0DTD1_nsp3	715	K	GQSTQLGIEFLKRGDKSVYYTSNPTTFHLDG	0.52981	Ubiquitination[K]
P0DTD1_nsp3	790	K	QFGPTYLDGADVTKIKPHNSHEGKTFYVLPN	0.969853	Ubiquitination[K]
P0DTD1_nsp3	798	K	GADVTKIKPHNSHEGKTFYVLPNDDTLRVEA	0.925573	Ubiquitination[K]
P0DTD1_nsp3	836	K	DPSFLGRYMSALNHTKKWKYPQVNGLTSIKW	0.592561	Ubiquitination[K]
P0DTD1_nsp3	927	K	ETMSYLFQHANLDSCKRVLNVVCKTCGQQQT	0.511804	Ubiquitination[K]
P0DTD1_nsp3	935	K	HANLDSCKRVLNVVCKTCGQQQTTLKGVEAV	0.972788	Ubiquitination[K]
P0DTD1_nsp3	963	K	EAVMYMGTLSYEQFKKGVQIPCTCGKQATKY	0.973295	Ubiquitination[K]
P0DTD1_nsp3	973	K	YEQFKKGVQIPCTCGKQATKYLVQQESPFVM	0.997528	Ubiquitination[K]
P0DTD1_nsp3	977	K	KKGVQIPCTCGKQATKYLVQQESPFVMMSAP	0.807421	Ubiquitination[K]
P0DTD1_nsp3	1024	K	YTGNYQCGHYKHITSKETLYCIDGALLTKSS	0.971827	Ubiquitination[K]
P0DTD1_nsp3	1037	K	TSKETLYCIDGALLTKSSEYKGPITDVFYKE	0.99471	Ubiquitination[K]
P0DTD1_nsp3	1042	K	LYCIDGALLTKSSEYKGPITDVFYKENSYTT	0.999287	Ubiquitination[K]
P0DTD1_nsp3	1051	K	TKSSEYKGPITDVFYKENSYTTTIKPVTYKL	0.939564	Ubiquitination[K]
P0DTD1_nsp3	1060	K	ITDVFYKENSYTTTIKPVTYKLDGVVCTEID	0.999614	Ubiquitination[K]
P0DTD1_nsp3	1065	K	YKENSYTTTIKPVTYKLDGVVCTEIDPKLDN	0.96832	Ubiquitination[K]
P0DTD1_nsp3	1077	K	VTYKLDGVVCTEIDPKLDNYYKKDNSYFTEQ	0.992488	Ubiquitination[K]
P0DTD1_nsp3	1083	K	GVVCTEIDPKLDNYYKKDNSYFTEQPIDLVP	0.754509	Ubiquitination[K]
P0DTD1_nsp3	1084	K	VVCTEIDPKLDNYYKKDNSYFTEQPIDLVPN	0.989029	Ubiquitination[K]
P0DTD1_nsp3	1118	K	PNASFDNFKFVCDNIKFADDLNQLTGYKKPA	0.98844	Ubiquitination[K]
P0DTD1_nsp3	1130	K	DNIKFADDLNQLTGYKKPASRELKVTFFPDL	0.99942	Ubiquitination[K]
P0DTD1_nsp3	1131	K	NIKFADDLNQLTGYKKPASRELKVTFFPDLN	0.998894	Ubiquitination[K]
P0DTD1_nsp3	1138	K	LNQLTGYKKPASRELKVTFFPDLNGDVVAID	0.594295	Ubiquitination[K]
P0DTD1_nsp3	1155	K	TFFPDLNGDVVAIDYKHYTPSFKKGAKLLHK	0.676708	Ubiquitination[K]
P0DTD1_nsp3	1162	K	GDVVAIDYKHYTPSFKKGAKLLHKPIVWHVN	0.924736	Ubiquitination[K]
P0DTD1_nsp3	1199	K	TYKPNTWCIRCLWSTKPVETSNSFDVLKSED	0.873787	Ubiquitination[K]
P0DTD1_nsp3	1249	K	VENPTIQKDVLECNVKTTEVVGDIILKPANN	0.609939	Ubiquitination[K]
P0DTD1_nsp3	1260	K	ECNVKTTEVVGDIILKPANNSLKITEEVGHT	0.982637	Ubiquitination[K]
P0DTD1_nsp3	1290	K	TDLMAAYVDNSSLTIKKPNELSRVLGLKTLA	0.92589	Ubiquitination[K]
P0DTD1_nsp3	1291	K	DLMAAYVDNSSLTIKKPNELSRVLGLKTLAT	0.967355	Ubiquitination[K]
P0DTD1_nsp3	1373	K	LLQLCTFTRSTNSRIKASMPTTIAKNTVKSV	0.995294	Ubiquitination[K]
P0DTD1_nsp3	1382	K	STNSRIKASMPTTIAKNTVKSVGKFCLEASF	0.994871	Ubiquitination[K]
P0DTD1_nsp3	1386	K	RIKASMPTTIAKNTVKSVGKFCLEASFNYLK	0.847038	Ubiquitination[K]
P0DTD1_nsp3	1624	K	VNGVRRSFYVYANGGKGFCKLHNWNCVNCDT	0.567598	Ubiquitination[K]
P0DTD1_nsp3	1660	K	TFISDEVARDLSLQFKRPINPTDQSSYIVDS	0.979757	Ubiquitination[K]
P0DTD1_nsp3	1715	K	LSHFVNLDNLRANNTKGSLPINVIVFDGKSK	0.960223	Ubiquitination[K]
P0DTD1_nsp3	1728	K	NTKGSLPINVIVFDGKSKCEESSAKSASVYY	0.924515	Ubiquitination[K]
P0DTD1_nsp3	1730	K	KGSLPINVIVFDGKSKCEESSAKSASVYYSQ	0.905344	Ubiquitination[K]
P0DTD1_nsp3	1792	K	VNTFSSTFNVPMEKLKTLVATAEAELAKNVS	0.941806	Ubiquitination[K]
P0DTD1_nsp3	1831	K	ISAARQGFVDSDVETKDVVECLKLSHQSDIE	0.928382	Ubiquitination[K]
P0DTD1_nsp3	1917	K	SLSEQLRKQIRSAAKKNNLPFKLTCATTRQV	0.915319	Ubiquitination[K]
P0DTD1_nsp3	1923	K	RKQIRSAAKKNNLPFKLTCATTRQVVNVVTT	0.99728	Ubiquitination[K]
P0DTD1_nsp3	1939	K	LTCATTRQVVNVVTTKIALKGGXXXXXXXXX	0.771244	Ubiquitination[K]
P0DTD1_nsp3	1943	K	TTRQVVNVVTTKIALKGGXXXXXXXXXXXXX	0.575783	Ubiquitination[K]
P0DTD1_nsp4	1	K	XXXXXXXXXXXXXXXKIVNNWLKQLIKVTLV	0.849736	Ubiquitination[K]
P0DTD1_nsp4	8	K	XXXXXXXXKIVNNWLKQLIKVTLVFLFVAAI	0.899687	Ubiquitination[K]
P0DTD1_nsp4	47	K	VMSKHTDFSSEIIGYKAIDGGVTRDIASTDT	0.999501	Ubiquitination[K]
P0DTD1_nsp4	67	K	GVTRDIASTDTCFANKHADFDTWFSQRGGSY	0.998601	Ubiquitination[K]
P0DTD1_nsp4	86	K	FDTWFSQRGGSYTNDKACPLIAAVITREVGF	0.9973	Ubiquitination[K]
P0DTD1_nsp4	165	K	CVLAAECTIFKDASGKPVPYCYDTNVLEGSV	0.809897	Ubiquitination[K]
P0DTD1_nsp4	450	K	LLPLTQYNRYLALYNKYKYFSGAMDTTSYRE	0.973591	Ubiquitination[K]
P0DTD1_nsp4	452	K	PLTQYNRYLALYNKYKYFSGAMDTTSYREAA	0.981092	Ubiquitination[K]
P0DTD1_nsp5	61	K	SEDMLNPNYEDLLIRKSNHNFLVQAGNVQLR	0.992598	Ubiquitination[K]
P0DTD1_nsp5	88	K	VQLRVIGHSMQNCVLKLKVDTANPKTPKYKF	0.736586	Ubiquitination[K]
P0DTD1_nsp5	90	K	LRVIGHSMQNCVLKLKVDTANPKTPKYKFVR	0.937904	Ubiquitination[K]
P0DTD1_nsp5	97	K	MQNCVLKLKVDTANPKTPKYKFVRIQPGQTF	0.758918	Ubiquitination[K]
P0DTD1_nsp6	263	K	TQEFRYMNSQGLLPPKNSIDAFKLNIKLLGV	0.62026	Ubiquitination[K]
P0DTD1_nsp6	270	K	NSQGLLPPKNSIDAFKLNIKLLGVGGKPCIK	0.99624	Ubiquitination[K]
P0DTD1_nsp6	274	K	LLPPKNSIDAFKLNIKLLGVGGKPCIKVATV	0.981117	Ubiquitination[K]
P0DTD1_nsp6	281	K	IDAFKLNIKLLGVGGKPCIKVATVQXXXXXX	0.997673	Ubiquitination[K]
P0DTD1_nsp6	285	K	KLNIKLLGVGGKPCIKVATVQXXXXXXXXXX	0.968098	Ubiquitination[K]
P0DTD1_nsp7	43	K	LWAQCVQLHNDILLAKDTTEAFEKMVSLLSV	0.570317	Ubiquitination[K]
P0DTD1_nsp8	46	K	SEVVLKKLKKSLNVAKSEFDRDAAMQRKLEK	0.99704	Ubiquitination[K]
P0DTD1_nsp8	61	K	KSEFDRDAAMQRKLEKMADQAMTQMYKQARS	0.652673	Ubiquitination[K]
P0DTD1_nsp8	72	K	RKLEKMADQAMTQMYKQARSEDKRAKVTSAM	0.861498	Ubiquitination[K]
P0DTD1_nsp8	97	K	KVTSAMQTMLFTMLRKLDNDALNNIINNARD	0.978891	Ubiquitination[K]
P0DTD1_nsp8	196	K	AWPLIVTALRANSAVKLQXXXXXXXXXXXXX	0.754721	Ubiquitination[K]
P0DTD1_nsp9	36	K	TACTDDNALAYYNTTKGGRFVLALLSDLQDL	0.98526	Ubiquitination[K]
P0DTD1_nsp9	52	K	GGRFVLALLSDLQDLKWARFPKSDGTGTIYT	0.993825	Ubiquitination[K]
P0DTD1_nsp9	58	K	ALLSDLQDLKWARFPKSDGTGTIYTELEPPC	0.976013	Ubiquitination[K]
P0DTD1_nsp9	81	K	YTELEPPCRFVTDTPKGPKVKYLYFIKGLNN	0.969637	Ubiquitination[K]
P0DTD1_nsp9	92	K	TDTPKGPKVKYLYFIKGLNNLNRGMVLGSLA	0.882975	Ubiquitination[K]
P0DTD2_orf9b	4	K	XXXXXXXXXXXXMDPKISEMHPALRLVDPQI	0.924328	Ubiquitination[K]
P0DTD2_orf9b	40	K	RMENAVGRDQNNVGPKVYPIILRLGSPLSLN	0.975491	Ubiquitination[K]
P0DTD2_orf9b	59	K	IILRLGSPLSLNMARKTLNSLEDKAFQLTPI	0.993825	Ubiquitination[K]
P0DTD2_orf9b	67	K	LSLNMARKTLNSLEDKAFQLTPIAVQMTKLA	0.99466	Ubiquitination[K]
P0DTD2_orf9b	97	K	ATTEELPDEFVVVTVKXXXXXXXXXXXXXXX	0.62925	Ubiquitination[K]
P0DTD3_orf14	10	K	XXXXXXMLQSCYNFLKEQHCQKASTQKGAEA	0.779698	Ubiquitination[K]
P0DTD3_orf14	16	K	MLQSCYNFLKEQHCQKASTQKGAEAAVKPLL	0.630082	Ubiquitination[K]
P0DTC2_s	41	K	PAYTNSFTRGVYYPDKVFRSSVLHSTQDLFL	0.98243	Acetylation[K]
P0DTC2_s	97	K	PVLPFNDGVYFASTEKSNIIRGWIFGTTLDS	0.73349	Acetylation[K]
P0DTC2_s	147	K	EFQFCNDPFLGVYYHKNNKSWMESEFRVYSS	0.630443	Acetylation[K]
P0DTC2_s	187	K	SQPFLMDLEGKQGNFKNLREFVFKNIDGYFK	0.676956	Acetylation[K]
P0DTC2_s	195	K	EGKQGNFKNLREFVFKNIDGYFKIYSKHTPI	0.877041	Acetylation[K]
P0DTC2_s	202	K	KNLREFVFKNIDGYFKIYSKHTPINLVRDLP	0.868569	Acetylation[K]
P0DTC2_s	206	K	EFVFKNIDGYFKIYSKHTPINLVRDLPQGFS	0.994854	Acetylation[K]
P0DTC2_s	278	K	AAYYVGYLQPRTFLLKYNENGTITDAVDCAL	0.945716	Acetylation[K]
P0DTC2_s	304	K	VDCALDPLSETKCTLKSFTVEKGIYQTSNFR	0.991127	Acetylation[K]
P0DTC2_s	310	K	PLSETKCTLKSFTVEKGIYQTSNFRVQPTES	0.966609	Acetylation[K]
P0DTC2_s	417	K	IRGDEVRQIAPGQTGKIADYNYKLPDDFTGC	0.95873	Acetylation[K]
P0DTC2_s	424	K	QIAPGQTGKIADYNYKLPDDFTGCVIAWNSN	0.53996	Acetylation[K]
P0DTC2_s	462	K	GNYNYLYRLFRKSNLKPFERDISTEIYQAGS	0.713375	Acetylation[K]
P0DTC2_s	535	K	APATVCGPKKSTNLVKNKCVNFNFNGLTGTG	0.890313	Acetylation[K]
P0DTC2_s	557	K	NFNGLTGTGVLTESNKKFLPFQQFGRDIADT	0.806234	Acetylation[K]
P0DTC2_s	558	K	FNGLTGTGVLTESNKKFLPFQQFGRDIADTT	0.919066	Acetylation[K]
P0DTC2_s	776	K	TQLNRALTGIAVEQDKNTQEVFAQVKQIYKT	0.91358	Acetylation[K]
P0DTC2_s	786	K	AVEQDKNTQEVFAQVKQIYKTPPIKDFGGFN	0.968223	Acetylation[K]
P0DTC2_s	790	K	DKNTQEVFAQVKQIYKTPPIKDFGGFNFSQI	0.981234	Acetylation[K]
P0DTC2_s	811	K	DFGGFNFSQILPDPSKPSKRSFIEDLLFNKV	0.979187	Acetylation[K]
P0DTC2_s	814	K	GFNFSQILPDPSKPSKRSFIEDLLFNKVTLA	0.915881	Acetylation[K]
P0DTC2_s	835	K	DLLFNKVTLADAGFIKQYGDCLGDIAARDLI	0.616178	Acetylation[K]
P0DTC2_s	921	K	FNGIGVTQNVLYENQKLIANQFNSAIGKIQD	0.571677	Acetylation[K]
P0DTC2_s	933	K	ENQKLIANQFNSAIGKIQDSLSSTASALGKL	0.837463	Acetylation[K]
P0DTC2_s	947	K	GKIQDSLSSTASALGKLQDVVNQNAQALNTL	0.95099	Acetylation[K]
P0DTC2_s	986	K	GAISSVLNDILSRLDKVEAEVQIDRLITGRL	0.91623	Acetylation[K]
P0DTC2_s	1028	K	IRAAEIRASANLAATKMSECVLGQSKRVDFC	0.927583	Acetylation[K]
P0DTC2_s	1038	K	NLAATKMSECVLGQSKRVDFCGKGYHLMSFP	0.996347	Acetylation[K]
P0DTC2_s	1086	K	QEKNFTTAPAICHDGKAHFPREGVFVSNGTH	0.99179	Acetylation[K]
P0DTC2_s	1154	K	DPLQPELDSFKEELDKYFKNHTSPDVDLGDI	0.860186	Acetylation[K]
P0DTC2_s	1255	K	CCSCLKGCCSCGSCCKFDEDDSEPVLKGVKL	0.884133	Acetylation[K]
P0DTC2_s	1266	K	GSCCKFDEDDSEPVLKGVKLHYTXXXXXXXX	0.98047	Acetylation[K]
P0DTC2_s	1269	K	CKFDEDDSEPVLKGVKLHYTXXXXXXXXXXX	0.600142	Acetylation[K]
P0DTC3_orf3a	16	K	MDLFMRIFTIGTVTLKQGEIKDATPSDFVRA	0.872493	Acetylation[K]
P0DTC3_orf3a	21	K	RIFTIGTVTLKQGEIKDATPSDFVRATATIP	0.89199	Acetylation[K]
P0DTC5_m	14	K	XXMADSNGTITVEELKKLLEQWNLVIGFLFL	0.962264	Acetylation[K]
P0DTC5_m	162	K	GHLRIAGHHLGRCDIKDLPKEITVATSRTLS	0.889721	Acetylation[K]
P0DTC5_m	180	K	PKEITVATSRTLSYYKLGASQRVAGDSGFAA	0.997019	Acetylation[K]
P0DTC5_m	205	K	DSGFAAYSRYRIGNYKLNTDHSSSSDNIALL	0.581909	Acetylation[K]
P0DTC6_orf6	42	K	WNLDYIINLIIKNLSKSLTENKYSQLDEEQP	0.938091	Acetylation[K]
P0DTC6_orf6	48	K	INLIIKNLSKSLTENKYSQLDEEQPMEIDXX	0.678289	Acetylation[K]
P0DTC7_orf7a	32	K	LYHYQECVRGTTVLLKEPCSSGTYEGNSPFH	0.736128	Acetylation[K]
P0DTC7_orf7a	85	K	GVKHVYQLRARSVSPKLFIRQEEVQELYSPI	0.838234	Acetylation[K]
P0DTC9_nc	65	K	ASWFTALTQHGKEDLKFPRGQGVPINTNSSP	0.843734	Acetylation[K]
P0DTC9_nc	100	K	GYYRRATRRIRGGDGKMKDLSPRWYFYYLGT	0.519782	Acetylation[K]
P0DTC9_nc	233	K	ALALLLLDRLNQLESKMSGKGQQQQGQTVTK	0.942472	Acetylation[K]
P0DTC9_nc	237	K	LLLDRLNQLESKMSGKGQQQQGQTVTKKSAA	0.855237	Acetylation[K]
P0DTC9_nc	248	K	KMSGKGQQQQGQTVTKKSAAEASKKPRQKRT	0.98225	Acetylation[K]
P0DTC9_nc	256	K	QQGQTVTKKSAAEASKKPRQKRTATKAYNVT	0.973627	Acetylation[K]
P0DTC9_nc	257	K	QGQTVTKKSAAEASKKPRQKRTATKAYNVTQ	0.518367	Acetylation[K]
P0DTC9_nc	266	K	AAEASKKPRQKRTATKAYNVTQAFGRRGPEQ	0.908141	Acetylation[K]
P0DTC9_nc	299	K	GNFGDQELIRQGTDYKHWPQIAQFAPSASAF	0.932598	Acetylation[K]
P0DTC9_nc	342	K	SGTWLTYTGAIKLDDKDPNFKDQVILLNKHI	0.981311	Acetylation[K]
P0DTC9_nc	347	K	TYTGAIKLDDKDPNFKDQVILLNKHIDAYKT	0.913078	Acetylation[K]
P0DTC9_nc	355	K	DDKDPNFKDQVILLNKHIDAYKTFPPTEPKK	0.893055	Acetylation[K]
P0DTC9_nc	361	K	FKDQVILLNKHIDAYKTFPPTEPKKDKKKKA	0.940554	Acetylation[K]
P0DTD1_nsp1	11	K	XXXXXMESLVPGFNEKTHVQLSLPVLQVRDV	0.852907	Acetylation[K]
P0DTD1_nsp1	47	K	GDSVEEVLSEARQHLKDGTCGLVEVEKGVLP	0.961102	Acetylation[K]
P0DTD1_nsp1	58	K	RQHLKDGTCGLVEVEKGVLPQLEQPYVFIKR	0.692327	Acetylation[K]
P0DTD1_nsp1	72	K	EKGVLPQLEQPYVFIKRSDARTAPHGHVMVE	0.991686	Acetylation[K]
P0DTD1_nsp1	164	K	LGTDPYEDFQENWNTKHSSGVTRELMRELNG	0.581962	Acetylation[K]
P0DTD1_nsp10	28	K	VLSFCAFAVDAAKAYKDYLASGGQPITNCVK	0.96438	Acetylation[K]
P0DTD1_nsp10	93	K	RCHIDHPNPKGFCDLKGKYVQIPTTCANDPV	0.970893	Acetylation[K]
P0DTD1_nsp10	95	K	HIDHPNPKGFCDLKGKYVQIPTTCANDPVGF	0.983467	Acetylation[K]
P0DTD1_nsp12	41	K	TSTDVVYRAFDIYNDKVAGFAKFLKTNCCRF	0.985018	Acetylation[K]
P0DTD1_nsp12	47	K	YRAFDIYNDKVAGFAKFLKTNCCRFQEKDED	0.99731	Acetylation[K]
P0DTD1_nsp12	50	K	FDIYNDKVAGFAKFLKTNCCRFQEKDEDDNL	0.955421	Acetylation[K]
P0DTD1_nsp12	59	K	GFAKFLKTNCCRFQEKDEDDNLIDSYFVVKR	0.716624	Acetylation[K]
P0DTD1_nsp12	73	K	EKDEDDNLIDSYFVVKRHTFSNYQHEETIYN	0.868798	Acetylation[K]
P0DTD1_nsp12	91	K	TFSNYQHEETIYNLLKDCPAVAKHDFFKFRI	0.642784	Acetylation[K]
P0DTD1_nsp12	98	K	EETIYNLLKDCPAVAKHDFFKFRIDGDMVPH	0.991272	Acetylation[K]
P0DTD1_nsp12	103	K	NLLKDCPAVAKHDFFKFRIDGDMVPHISRQR	0.90974	Acetylation[K]
P0DTD1_nsp12	121	K	IDGDMVPHISRQRLTKYTMADLVYALRHFDE	0.919946	Acetylation[K]
P0DTD1_nsp12	159	K	EILVTYNCCDDDYFNKKDWYDFVENPDILRV	0.817475	Acetylation[K]
P0DTD1_nsp12	160	K	ILVTYNCCDDDYFNKKDWYDFVENPDILRVY	0.54913	Acetylation[K]
P0DTD1_nsp12	188	K	RVYANLGERVRQALLKTVQFCDAMRNAGIVG	0.935572	Acetylation[K]
P0DTD1_nsp12	263	K	TRALTAESHVDTDLTKPYIKWDLLKYDFTEE	0.966684	Acetylation[K]
P0DTD1_nsp12	267	K	TAESHVDTDLTKPYIKWDLLKYDFTEERLKL	0.890307	Acetylation[K]
P0DTD1_nsp12	272	K	VDTDLTKPYIKWDLLKYDFTEERLKLFDRYF	0.881578	Acetylation[K]
P0DTD1_nsp12	288	K	YDFTEERLKLFDRYFKYWDQTYHPNCVNCLD	0.786137	Acetylation[K]
P0DTD1_nsp12	391	K	ADPAMHAASGNLLLDKRTTCFSVAALTNNVA	0.81826	Acetylation[K]
P0DTD1_nsp12	411	K	FSVAALTNNVAFQTVKPGNFNKDFYDFAVSK	0.557608	Acetylation[K]
P0DTD1_nsp12	426	K	KPGNFNKDFYDFAVSKGFFKEGSSVELKHFF	0.586487	Acetylation[K]
P0DTD1_nsp12	430	K	FNKDFYDFAVSKGFFKEGSSVELKHFFFAQD	0.976341	Acetylation[K]
P0DTD1_nsp12	508	K	VIVNNLDKSAGFPFNKWGKARLYYDSMSYED	0.982721	Acetylation[K]
P0DTD1_nsp12	532	K	DSMSYEDQDALFAYTKRNVIPTITQMNLKYA	0.610826	Acetylation[K]
P0DTD1_nsp12	545	K	YTKRNVIPTITQMNLKYAISAKNRARTVAGV	0.891478	Acetylation[K]
P0DTD1_nsp12	551	K	IPTITQMNLKYAISAKNRARTVAGVSICSTM	0.964082	Acetylation[K]
P0DTD1_nsp12	574	K	GVSICSTMTNRQFHQKLLKSIAATRGATVVI	0.994169	Acetylation[K]
P0DTD1_nsp12	577	K	ICSTMTNRQFHQKLLKSIAATRGATVVIGTS	0.969439	Acetylation[K]
P0DTD1_nsp12	593	K	SIAATRGATVVIGTSKFYGGWHNMLKTVYSD	0.920107	Acetylation[K]
P0DTD1_nsp12	621	K	YSDVENPHLMGWDYPKCDRAMPNMLRIMASL	0.831349	Acetylation[K]
P0DTD1_nsp12	641	K	MPNMLRIMASLVLARKHTTCCSLSHRFYRLA	0.963949	Acetylation[K]
P0DTD1_nsp12	718	K	NVNALLSTDGNKIADKYVRNLQHRLYECLYR	0.928244	Acetylation[K]
P0DTD1_nsp12	783	K	STYASQGLVASIKNFKSVLYYQNNVFMSEAK	0.705382	Acetylation[K]
P0DTD1_nsp13	28	K	SLRCGACIRRPFLCCKCCYDHVISTSHKLVL	0.693069	Acetylation[K]
P0DTD1_nsp13	76	K	TQLYLGGMSYYCKSHKPPISFPLCANGQVFG	0.507475	Acetylation[K]
P0DTD1_nsp13	131	K	NAGDYILANTCTERLKLFAAETLKATEETFK	0.979991	Acetylation[K]
P0DTD1_nsp13	139	K	NTCTERLKLFAAETLKATEETFKLSYGIATV	0.657435	Acetylation[K]
P0DTD1_nsp13	146	K	KLFAAETLKATEETFKLSYGIATVREVLSDR	0.682373	Acetylation[K]
P0DTD1_nsp13	171	K	EVLSDRELHLSWEVGKPRPPLNRNYVFTGYR	0.681814	Acetylation[K]
P0DTD1_nsp13	192	K	NRNYVFTGYRVTKNSKVQIGEYTFEKGDYGD	0.883147	Acetylation[K]
P0DTD1_nsp13	202	K	VTKNSKVQIGEYTFEKGDYGDAVVYRGTTTY	0.893137	Acetylation[K]
P0DTD1_nsp13	276	K	EFSSNVANYQKVGMQKYSTLQGPPGTGKSHF	0.97018	Acetylation[K]
P0DTD1_nsp13	320	K	VYTACSHAAVDALCEKALKYLPIDKCSRIIP	0.984461	Acetylation[K]
P0DTD1_nsp13	323	K	ACSHAAVDALCEKALKYLPIDKCSRIIPARA	0.993116	Acetylation[K]
P0DTD1_nsp13	329	K	VDALCEKALKYLPIDKCSRIIPARARVECFD	0.980409	Acetylation[K]
P0DTD1_nsp13	345	K	CSRIIPARARVECFDKFKVNSTLEQYVFCTV	0.977412	Acetylation[K]
P0DTD1_nsp13	394	K	ATNYDLSVVNARLRAKHYVYIGDPAQLPAPR	0.937331	Acetylation[K]
P0DTD1_nsp13	414	K	IGDPAQLPAPRTLLTKGTLEPEYFNSVCRLM	0.849653	Acetylation[K]
P0DTD1_nsp13	430	K	GTLEPEYFNSVCRLMKTIGPDMFLGTCRRCP	0.942032	Acetylation[K]
P0DTD1_nsp13	460	K	PAEIVDTVSALVYDNKLKAHKDKSAQCFKMF	0.923699	Acetylation[K]
P0DTD1_nsp13	467	K	VSALVYDNKLKAHKDKSAQCFKMFYKGVITH	0.679856	Acetylation[K]
P0DTD1_nsp13	473	K	DNKLKAHKDKSAQCFKMFYKGVITHDVSSAI	0.988975	Acetylation[K]
P0DTD1_nsp13	477	K	KAHKDKSAQCFKMFYKGVITHDVSSAINRPQ	0.559716	Acetylation[K]
P0DTD1_nsp13	584	K	KVGILCIMSDRDLYDKLQFTSLEIPRRNVAT	0.716368	Acetylation[K]
P0DTD1_nsp14	9	K	XXXXXXXAENVTGLFKDCSKVITGLHPTQAP	0.988217	Acetylation[K]
P0DTD1_nsp14	13	K	XXXAENVTGLFKDCSKVITGLHPTQAPTHLS	0.833102	Acetylation[K]
P0DTD1_nsp14	32	K	GLHPTQAPTHLSVDTKFKTEGLCVDIPGIPK	0.985352	Acetylation[K]
P0DTD1_nsp14	34	K	HPTQAPTHLSVDTKFKTEGLCVDIPGIPKDM	0.834333	Acetylation[K]
P0DTD1_nsp14	47	K	KFKTEGLCVDIPGIPKDMTYRRLISMMGFKM	0.643838	Acetylation[K]
P0DTD1_nsp14	139	K	YVDTPNNTDFSRVSAKPPPGDQFKHLIPLMY	0.905757	Acetylation[K]
P0DTD1_nsp14	147	K	DFSRVSAKPPPGDQFKHLIPLMYKGLPWNVV	0.737973	Acetylation[K]
P0DTD1_nsp14	155	K	PPPGDQFKHLIPLMYKGLPWNVVRIKIVQML	0.564807	Acetylation[K]
P0DTD1_nsp14	200	K	LWAHGFELTSMKYFVKIGPERTCCLCDRRAT	0.842896	Acetylation[K]
P0DTD1_nsp14	288	K	DAIMTRCLAVHECFVKRVDWTIEYPIIGDEL	0.979513	Acetylation[K]
P0DTD1_nsp14	318	K	LKINAACRKVQHMVVKAALLADKFPVLHDIG	0.794756	Acetylation[K]
P0DTD1_nsp14	325	K	RKVQHMVVKAALLADKFPVLHDIGNPKAIKC	0.997525	Acetylation[K]
P0DTD1_nsp14	336	K	LLADKFPVLHDIGNPKAIKCVPQADVEWKFY	0.694539	Acetylation[K]
P0DTD1_nsp14	339	K	DKFPVLHDIGNPKAIKCVPQADVEWKFYDAQ	0.862596	Acetylation[K]
P0DTD1_nsp14	349	K	NPKAIKCVPQADVEWKFYDAQPCSDKAYKIE	0.809165	Acetylation[K]
P0DTD1_nsp14	359	K	ADVEWKFYDAQPCSDKAYKIEELFYSYATHS	0.991628	Acetylation[K]
P0DTD1_nsp14	362	K	EWKFYDAQPCSDKAYKIEELFYSYATHSDKF	0.561041	Acetylation[K]
P0DTD1_nsp14	423	K	NLNLPGCDGGSLYVNKHAFHTPAFDKSAFVN	0.781395	Acetylation[K]
P0DTD1_nsp14	433	K	SLYVNKHAFHTPAFDKSAFVNLKQLPFFYYS	0.973628	Acetylation[K]
P0DTD1_nsp14	469	K	SHGKQVVSDIDYVPLKSATCITRCNLGGAVC	0.980517	Acetylation[K]
P0DTD1_nsp15	60	K	NKTTLPVNVAFELWAKRNIKPVPEVKILNNL	0.755987	Acetylation[K]
P0DTD1_nsp15	64	K	LPVNVAFELWAKRNIKPVPEVKILNNLGVDI	0.76271	Acetylation[K]
P0DTD1_nsp15	89	K	NLGVDIAANTVIWDYKRDAPAHISTIGVCSM	0.50437	Acetylation[K]
P0DTD1_nsp15	149	K	FRNARNGVLITEGSVKGLQPSVGPKQASLNG	0.914054	Acetylation[K]
P0DTD1_nsp15	180	K	VTLIGEAVKTQFNYYKKVDGVVQQLPETYFT	0.965949	Acetylation[K]
P0DTD1_nsp15	204	K	LPETYFTQSRNLQEFKPRSQMEIDFLELAMD	0.956724	Acetylation[K]
P0DTD1_nsp15	259	K	QLGGLHLLIGLAKRFKESPFELEDFIPMDST	0.555701	Acetylation[K]
P0DTD1_nsp15	316	K	DFVEIIKSQDLSVVSKVVKVTIDYTEISFML	0.619073	Acetylation[K]
P0DTD1_nsp15	344	K	FMLWCKDGHVETFYPKLQXXXXXXXXXXXXX	0.546319	Acetylation[K]
P0DTD1_nsp16	16	K	SSQAWQPGVAMPNLYKMQRMLLEKCDLQNYG	0.978776	Acetylation[K]
P0DTD1_nsp16	24	K	VAMPNLYKMQRMLLEKCDLQNYGDSATLPKG	0.995134	Acetylation[K]
P0DTD1_nsp16	76	K	VPYNMRVIHFGAGSDKGVAPGTAVLRQWLPT	0.977658	Acetylation[K]
P0DTD1_nsp16	135	K	TANKWDLIISDMYDPKTKNVTKENDSKEGFF	0.521738	Acetylation[K]
P0DTD1_nsp16	277	K	LKEGQINDMILSLLSKGRLIIRENNRVVISS	0.693317	Acetylation[K]
P0DTD1_nsp2	22	K	DNNFCGPDGYPLECIKDLLARAGKASCTLSE	0.957681	Acetylation[K]
P0DTD1_nsp2	30	K	GYPLECIKDLLARAGKASCTLSEQLDFIDTK	0.908125	Acetylation[K]
P0DTD1_nsp2	45	K	KASCTLSEQLDFIDTKRGVYCCREHEHEIAW	0.867888	Acetylation[K]
P0DTD1_nsp2	67	K	REHEHEIAWYTERSEKSYELQTPFEIKLAKK	0.895726	Acetylation[K]
P0DTD1_nsp2	78	K	ERSEKSYELQTPFEIKLAKKFDTFNGECPNF	0.924855	Acetylation[K]
P0DTD1_nsp2	82	K	KSYELQTPFEIKLAKKFDTFNGECPNFVFPL	0.951256	Acetylation[K]
P0DTD1_nsp2	102	K	NGECPNFVFPLNSIIKTIQPRVEKKKLDGFM	0.621685	Acetylation[K]
P0DTD1_nsp2	112	K	LNSIIKTIQPRVEKKKLDGFMGRIRSVYPVA	0.654393	Acetylation[K]
P0DTD1_nsp2	214	K	GPEHSLAEYHNESGLKTILRKGGRTIAFGGC	0.897802	Acetylation[K]
P0DTD1_nsp2	317	K	ASTSAFVETVKGLDYKAFKQIVESCGNFKVT	0.846485	Acetylation[K]
P0DTD1_nsp2	320	K	SAFVETVKGLDYKAFKQIVESCGNFKVTKGK	0.972523	Acetylation[K]
P0DTD1_nsp2	330	K	DYKAFKQIVESCGNFKVTKGKAKKGAWNIGE	0.989016	Acetylation[K]
P0DTD1_nsp2	347	K	TKGKAKKGAWNIGEQKSILSPLYAFASEAAR	0.574866	Acetylation[K]
P0DTD1_nsp2	445	K	SQWLTNIFGTVYEKLKPVLDWLEEKFKEGVE	0.541222	Acetylation[K]
P0DTD1_nsp2	454	K	TVYEKLKPVLDWLEEKFKEGVEFLRDGWEIV	0.815966	Acetylation[K]
P0DTD1_nsp2	500	K	VTCAKEIKESVQTFFKLVNKFLALCADSIII	0.786246	Acetylation[K]
P0DTD1_nsp2	519	K	KFLALCADSIIIGGAKLKALNLGETFVTHSK	0.570031	Acetylation[K]
P0DTD1_nsp2	521	K	LALCADSIIIGGAKLKALNLGETFVTHSKGL	0.596657	Acetylation[K]
P0DTD1_nsp2	534	K	KLKALNLGETFVTHSKGLYRKCVKSREETGL	0.951497	Acetylation[K]
P0DTD1_nsp2	554	K	KCVKSREETGLLMPLKAPKEIIFLEGETLPT	0.984514	Acetylation[K]
P0DTD1_nsp2	618	K	VCINGLMLLEIKDTEKYCALAPNMMVTNNTF	0.940036	Acetylation[K]
P0DTD1_nsp3	4	K	XXXXXXXXXXXXAPTKVTFGDDTVIEVQGYK	0.87035	Acetylation[K]
P0DTD1_nsp3	33	K	YKSVNITFELDERIDKVLNEKCSAYTVELGT	0.698913	Acetylation[K]
P0DTD1_nsp3	223	K	NSFSGYLKLTDNVYIKNADIVEEAKKVKPTV	0.969177	Acetylation[K]
P0DTD1_nsp3	232	K	TDNVYIKNADIVEEAKKVKPTVVVNAANVYL	0.996802	Acetylation[K]
P0DTD1_nsp3	233	K	DNVYIKNADIVEEAKKVKPTVVVNAANVYLK	0.579907	Acetylation[K]
P0DTD1_nsp3	235	K	VYIKNADIVEEAKKVKPTVVVNAANVYLKHG	0.912545	Acetylation[K]
P0DTD1_nsp3	248	K	KVKPTVVVNAANVYLKHGGGVAGALNKATNN	0.948951	Acetylation[K]
P0DTD1_nsp3	259	K	NVYLKHGGGVAGALNKATNNAMQVESDDYIA	0.58044	Acetylation[K]
P0DTD1_nsp3	294	K	LKVGGSCVLSGHNLAKHCLHVVGPNVNKGED	0.827498	Acetylation[K]
P0DTD1_nsp3	306	K	NLAKHCLHVVGPNVNKGEDIQLLKSAYENFN	0.642902	Acetylation[K]
P0DTD1_nsp3	362	K	CVDTVRTNVYLAVFDKNLYDKLVSSFLEMKS	0.594613	Acetylation[K]
P0DTD1_nsp3	367	K	RTNVYLAVFDKNLYDKLVSSFLEMKSEKQVE	0.502984	Acetylation[K]
P0DTD1_nsp3	376	K	DKNLYDKLVSSFLEMKSEKQVEQKIAEIPKE	0.634786	Acetylation[K]
P0DTD1_nsp3	379	K	LYDKLVSSFLEMKSEKQVEQKIAEIPKEEVK	0.591468	Acetylation[K]
P0DTD1_nsp3	401	K	AEIPKEEVKPFITESKPSVEQRKQDDKKIKA	0.564052	Acetylation[K]
P0DTD1_nsp3	486	K	DVVQEGVLTAVVIPTKKAGGTTEMLAKALRK	0.720004	Acetylation[K]
P0DTD1_nsp3	497	K	VIPTKKAGGTTEMLAKALRKVPTDNYITTYP	0.994841	Acetylation[K]
P0DTD1_nsp3	501	K	KKAGGTTEMLAKALRKVPTDNYITTYPGQGL	0.515659	Acetylation[K]
P0DTD1_nsp3	525	K	TYPGQGLNGYTVEEAKTVLKKCKSAFYILPS	0.864511	Acetylation[K]
P0DTD1_nsp3	569	K	SWNLREMLAHAEETRKLMPVCVETKAIVSTI	0.703508	Acetylation[K]
P0DTD1_nsp3	578	K	HAEETRKLMPVCVETKAIVSTIQRKYKGIKI	0.736005	Acetylation[K]
P0DTD1_nsp3	592	K	TKAIVSTIQRKYKGIKIQEGVVDYGARFYFY	0.65984	Acetylation[K]
P0DTD1_nsp3	652	K	HGLNLEEAARYMRSLKVPATVSVSSPDAVTA	0.873068	Acetylation[K]
P0DTD1_nsp3	711	K	WSYSGQSTQLGIEFLKRGDKSVYYTSNPTTF	0.940332	Acetylation[K]
P0DTD1_nsp3	790	K	QFGPTYLDGADVTKIKPHNSHEGKTFYVLPN	0.725257	Acetylation[K]
P0DTD1_nsp3	798	K	GADVTKIKPHNSHEGKTFYVLPNDDTLRVEA	0.723181	Acetylation[K]
P0DTD1_nsp3	836	K	DPSFLGRYMSALNHTKKWKYPQVNGLTSIKW	0.98285	Acetylation[K]
P0DTD1_nsp3	839	K	FLGRYMSALNHTKKWKYPQVNGLTSIKWADN	0.963248	Acetylation[K]
P0DTD1_nsp3	927	K	ETMSYLFQHANLDSCKRVLNVVCKTCGQQQT	0.939631	Acetylation[K]
P0DTD1_nsp3	935	K	HANLDSCKRVLNVVCKTCGQQQTTLKGVEAV	0.945483	Acetylation[K]
P0DTD1_nsp3	973	K	YEQFKKGVQIPCTCGKQATKYLVQQESPFVM	0.987977	Acetylation[K]
P0DTD1_nsp3	977	K	KKGVQIPCTCGKQATKYLVQQESPFVMMSAP	0.703864	Acetylation[K]
P0DTD1_nsp3	1019	K	TCASEYTGNYQCGHYKHITSKETLYCIDGAL	0.783584	Acetylation[K]
P0DTD1_nsp3	1024	K	YTGNYQCGHYKHITSKETLYCIDGALLTKSS	0.551203	Acetylation[K]
P0DTD1_nsp3	1042	K	LYCIDGALLTKSSEYKGPITDVFYKENSYTT	0.7097	Acetylation[K]
P0DTD1_nsp3	1051	K	TKSSEYKGPITDVFYKENSYTTTIKPVTYKL	0.635608	Acetylation[K]
P0DTD1_nsp3	1060	K	ITDVFYKENSYTTTIKPVTYKLDGVVCTEID	0.950041	Acetylation[K]
P0DTD1_nsp3	1065	K	YKENSYTTTIKPVTYKLDGVVCTEIDPKLDN	0.77088	Acetylation[K]
P0DTD1_nsp3	1077	K	VTYKLDGVVCTEIDPKLDNYYKKDNSYFTEQ	0.93716	Acetylation[K]
P0DTD1_nsp3	1083	K	GVVCTEIDPKLDNYYKKDNSYFTEQPIDLVP	0.967972	Acetylation[K]
P0DTD1_nsp3	1111	K	LVPNQPYPNASFDNFKFVCDNIKFADDLNQL	0.835489	Acetylation[K]
P0DTD1_nsp3	1118	K	PNASFDNFKFVCDNIKFADDLNQLTGYKKPA	0.940512	Acetylation[K]
P0DTD1_nsp3	1130	K	DNIKFADDLNQLTGYKKPASRELKVTFFPDL	0.996619	Acetylation[K]
P0DTD1_nsp3	1131	K	NIKFADDLNQLTGYKKPASRELKVTFFPDLN	0.945033	Acetylation[K]
P0DTD1_nsp3	1155	K	TFFPDLNGDVVAIDYKHYTPSFKKGAKLLHK	0.643961	Acetylation[K]
P0DTD1_nsp3	1162	K	GDVVAIDYKHYTPSFKKGAKLLHKPIVWHVN	0.992485	Acetylation[K]
P0DTD1_nsp3	1166	K	AIDYKHYTPSFKKGAKLLHKPIVWHVNNATN	0.983513	Acetylation[K]
P0DTD1_nsp3	1170	K	KHYTPSFKKGAKLLHKPIVWHVNNATNKATY	0.993435	Acetylation[K]
P0DTD1_nsp3	1186	K	PIVWHVNNATNKATYKPNTWCIRCLWSTKPV	0.896676	Acetylation[K]
P0DTD1_nsp3	1199	K	TYKPNTWCIRCLWSTKPVETSNSFDVLKSED	0.685133	Acetylation[K]
P0DTD1_nsp3	1227	K	SEDAQGMDNLACEDLKPVSEEVVENPTIQKD	0.557887	Acetylation[K]
P0DTD1_nsp3	1260	K	ECNVKTTEVVGDIILKPANNSLKITEEVGHT	0.866806	Acetylation[K]
P0DTD1_nsp3	1290	K	TDLMAAYVDNSSLTIKKPNELSRVLGLKTLA	0.715295	Acetylation[K]
P0DTD1_nsp3	1325	K	AAVNSVPWDTIANYAKPFLNKVVSTTTNIVT	0.808626	Acetylation[K]
P0DTD1_nsp3	1330	K	VPWDTIANYAKPFLNKVVSTTTNIVTRCLNR	0.570423	Acetylation[K]
P0DTD1_nsp3	1382	K	STNSRIKASMPTTIAKNTVKSVGKFCLEASF	0.883176	Acetylation[K]
P0DTD1_nsp3	1596	K	HVVDGCNSSTCMMCYKRNRATRVECTTIVNG	0.928181	Acetylation[K]
P0DTD1_nsp3	1624	K	VNGVRRSFYVYANGGKGFCKLHNWNCVNCDT	0.627497	Acetylation[K]
P0DTD1_nsp3	1660	K	TFISDEVARDLSLQFKRPINPTDQSSYIVDS	0.943654	Acetylation[K]
P0DTD1_nsp3	1689	K	DSVTVKNGSIHLYFDKAGQKTYERHSLSHFV	0.923357	Acetylation[K]
P0DTD1_nsp3	1728	K	NTKGSLPINVIVFDGKSKCEESSAKSASVYY	0.814831	Acetylation[K]
P0DTD1_nsp3	1923	K	RKQIRSAAKKNNLPFKLTCATTRQVVNVVTT	0.997849	Acetylation[K]
P0DTD1_nsp3	1939	K	LTCATTRQVVNVVTTKIALKGGXXXXXXXXX	0.979212	Acetylation[K]
P0DTD1_nsp4	1	K	XXXXXXXXXXXXXXXKIVNNWLKQLIKVTLV	0.783465	Acetylation[K]
P0DTD1_nsp4	8	K	XXXXXXXXKIVNNWLKQLIKVTLVFLFVAAI	0.64108	Acetylation[K]
P0DTD1_nsp4	47	K	VMSKHTDFSSEIIGYKAIDGGVTRDIASTDT	0.713595	Acetylation[K]
P0DTD1_nsp4	67	K	GVTRDIASTDTCFANKHADFDTWFSQRGGSY	0.917969	Acetylation[K]
P0DTD1_nsp4	86	K	FDTWFSQRGGSYTNDKACPLIAAVITREVGF	0.989088	Acetylation[K]
P0DTD1_nsp4	450	K	LLPLTQYNRYLALYNKYKYFSGAMDTTSYRE	0.984911	Acetylation[K]
P0DTD1_nsp4	452	K	PLTQYNRYLALYNKYKYFSGAMDTTSYREAA	0.983531	Acetylation[K]
P0DTD1_nsp5	88	K	VQLRVIGHSMQNCVLKLKVDTANPKTPKYKF	0.97855	Acetylation[K]
P0DTD1_nsp5	90	K	LRVIGHSMQNCVLKLKVDTANPKTPKYKFVR	0.518621	Acetylation[K]
P0DTD1_nsp5	97	K	MQNCVLKLKVDTANPKTPKYKFVRIQPGQTF	0.523338	Acetylation[K]
P0DTD1_nsp6	270	K	NSQGLLPPKNSIDAFKLNIKLLGVGGKPCIK	0.997991	Acetylation[K]
P0DTD1_nsp6	274	K	LLPPKNSIDAFKLNIKLLGVGGKPCIKVATV	0.983968	Acetylation[K]
P0DTD1_nsp6	281	K	IDAFKLNIKLLGVGGKPCIKVATVQXXXXXX	0.995681	Acetylation[K]
P0DTD1_nsp6	285	K	KLNIKLLGVGGKPCIKVATVQXXXXXXXXXX	0.887868	Acetylation[K]
P0DTD1_nsp7	2	K	XXXXXXXXXXXXXXSKMSDVKCTSVVLLSVL	0.59789	Acetylation[K]
P0DTD1_nsp7	27	K	VLLSVLQQLRVESSSKLWAQCVQLHNDILLA	0.51153	Acetylation[K]
P0DTD1_nsp8	36	K	AYEQAVANGDSEVVLKKLKKSLNVAKSEFDR	0.502392	Acetylation[K]
P0DTD1_nsp8	46	K	SEVVLKKLKKSLNVAKSEFDRDAAMQRKLEK	0.982788	Acetylation[K]
P0DTD1_nsp8	61	K	KSEFDRDAAMQRKLEKMADQAMTQMYKQARS	0.933767	Acetylation[K]
P0DTD1_nsp8	72	K	RKLEKMADQAMTQMYKQARSEDKRAKVTSAM	0.961876	Acetylation[K]
P0DTD1_nsp8	97	K	KVTSAMQTMLFTMLRKLDNDALNNIINNARD	0.929349	Acetylation[K]
P0DTD1_nsp8	196	K	AWPLIVTALRANSAVKLQXXXXXXXXXXXXX	0.74069	Acetylation[K]
P0DTD1_nsp9	81	K	YTELEPPCRFVTDTPKGPKVKYLYFIKGLNN	0.72014	Acetylation[K]
P0DTD1_nsp9	86	K	PPCRFVTDTPKGPKVKYLYFIKGLNNLNRGM	0.920025	Acetylation[K]
P0DTD1_nsp9	92	K	TDTPKGPKVKYLYFIKGLNNLNRGMVLGSLA	0.918757	Acetylation[K]
P0DTD2_orf9b	4	K	XXXXXXXXXXXXMDPKISEMHPALRLVDPQI	0.744263	Acetylation[K]
P0DTD2_orf9b	67	K	LSLNMARKTLNSLEDKAFQLTPIAVQMTKLA	0.712364	Acetylation[K]
P0DTD3_orf14	10	K	XXXXXXMLQSCYNFLKEQHCQKASTQKGAEA	0.899201	Acetylation[K]
P0DTD3_orf14	16	K	MLQSCYNFLKEQHCQKASTQKGAEAAVKPLL	0.971843	Acetylation[K]

## Sheet: S4
Table S4. Variant impact prediction by DeepVEP on experimentally confirmed PTM-altering variants
Experimental validated events										DeepMP prediction
PTM	Gene symbol	UniProt ID	AA_Ref	AA_Pos	AA_Var	Affected_site_pos	diff_pos	Effect	PMID	WT_pep	MT_pep	WT_prob	MT_prob	delta_prob
Ubiquitination	SOX9	P48436	K	249	R	249	0	Decrease	33173725	KTDVQPGKADLKREG	KTDVQPGRADLKREG	0.685597	0	-0.685597
Ubiquitination	MTDH	Q86UE4	K	486	R	486	0	Decrease	24529480	KTRPKQEKAFSLKTI	KTRPKQERAFSLKTI	0.967751	0	-0.967751
Ubiquitination	MTDH	Q86UE4	K	491	R	491	0	Decrease	24529480	QEKAFSLKTISTSDP	QEKAFSLRTISTSDP	0.998287	0	-0.998287
Sumoylation	STAT1	P42224	I	702	R	703	-1	Decrease	15761017	PKGTGYIKTELISVS	PKGTGYRKTELISVS	0.999438	0.997944	-0.00149424
Sumoylation	STAT1	P42224	E	705	A	703	2	Decrease	15761017/16857984/28623195	PKGTGYIKTELISVS	PKGTGYIKTALISVS	0.999438	0.864892	-0.134546
Sumoylation	STAT1	P42224	K	703	R	703	0	Decrease	28859974	PKGTGYIKTELISVS	PKGTGYIRTELISVS	0.999438	0	-0.999438
Sumoylation	STAT1	P42224	E	705	V	703	2	Decrease	28859974	PKGTGYIKTELISVS	PKGTGYIKTVLISVS	0.999438	0.502385	-0.497053
Sumoylation	STAT1	P42224	E	705	Q	703	2	Decrease	28859974/28623195	PKGTGYIKTELISVS	PKGTGYIKTQLISVS	0.999438	0.976224	-0.0232141
Sumoylation	SAMHD1	Q9Y3Z3	E	597	Q	595	2	Decrease	BioRxiv	APLITPQKKEWNDST	APLITPQKKQWNDST	0.999141	0.986708	-0.0124334
Sumoylation	FOXP2	O15409	K	674	R	674	0	Decrease	26212494	HIHSIHVKEEPVIAE	HIHSIHVREEPVIAE	0.864985	0	-0.864985
Sumoylation	AKT1	P31749	E	278	A	276	2	Decrease	23884910/25867063	NVVYRDLKLENLMLD	NVVYRDLKLANLMLD	0.997276	0.984521	-0.0127549
Sumoylation	AKT1	P31749	E	278	Q	276	2	Decrease	23884910	NVVYRDLKLENLMLD	NVVYRDLKLQNLMLD	0.997276	0.994591	-0.0026858
Sumoylation	AKT1	P31749	E	278	S	276	2	Decrease	23884910	NVVYRDLKLENLMLD	NVVYRDLKLSNLMLD	0.997276	0.993154	-0.004122
Sumoylation	MITF	O75030-9	E	318	K	316	2	Decrease	22012259/22080950	DLVNRIIKQEPVLEN	DLVNRIIKQKPVLEN	0.995535	0.957946	-0.0375891
Sumoylation	FOXK2	Q01167	E	529	A	527	2	Decrease	29540677	DHREVKVKVEPIPAI	DHREVKVKVAPIPAI	0.999113	0.993164	-0.00594908
Sumoylation	FOXK2	Q01167	E	635	A	633	2	Decrease	29540677	QPELKRIKTEDGEGI	QPELKRIKTADGEGI	0.998295	0.952264	-0.0460303
Sumoylation	APC4	Q9UJX5	E	774	A	772	2	Decrease	29549242	SNKPVKIKEEVLSES	SNKPVKIKEAVLSES	0.986081	0.688051	-0.29803
Sumoylation	APC4	Q9UJX5	E	800	A	798	2	Decrease	29549242	LAPEIVIKVEKLDPE	LAPEIVIKVAKLDPE	0.999323	0.869266	-0.130056
Sumoylation	ING2	Q9H160	E	197	A	195	2	Decrease	20676127	KKKRSKAKQEREASP	KKKRSKAKQAREASP	0.14446	0.00467209	-0.139788
Sumoylation	LMNA	P02545	E	203	K	201	2	Decrease	18606848	ENRLQTMKEELDFQK	ENRLQTMKEKLDFQK	0.999868	0.849545	-0.150323
Sumoylation	LMNA	P02545	E	203	G	201	2	Decrease	18606848	ENRLQTMKEELDFQK	ENRLQTMKEGLDFQK	0.999868	0.962291	-0.0375772
Sumoylation	PPARGC1A	Q9UBK2	E	186	A	184	2	Decrease	19625249	RTNPAIVKTENSWSN	RTNPAIVKTANSWSN	0.999131	0.724421	-0.27471
Sumoylation	HIC1	Q14526-2	E	316	A	314	2	Decrease	17283066	SLLYRWMKHEPGLGS	SLLYRWMKHAPGLGS	0.999166	0.88939	-0.109776
Sumoylation	RELA	Q04206	E	39	I	37	2	Decrease	22649547	RGMRFRYKCEGRSAG	RGMRFRYKCIGRSAG	0.844485	0.0870078	-0.757477
Sumoylation	RELA	Q04206	Y	36	A	37	-1	Decrease	22649547	RGMRFRYKCEGRSAG	RGMRFRAKCEGRSAG	0.844485	0.590061	-0.254423
Sumoylation	SNCA	P37840	D	98	A	96	2	Decrease	21746851	AAATGFVKKDQLGKN	AAATGFVKKAQLGKN	0.995556	0.965618	-0.029938
Sumoylation	SNCA	P37840	E	104	A	102	2	Decrease	21746851	VKKDQLGKNEEGAPQ	VKKDQLGKNAEGAPQ	0.988723	0.842464	-0.146259
Sumoylation	HDAC2	Q92769	V	461	A	462	-1	Decrease	22493095	EDKKTDVKEEDKSKD	EDKKTDAKEEDKSKD	0.989368	0.548228	-0.44114
Sumoylation	HDAC2	Q92769	E	464	A	462	2	Decrease	22493095	EDKKTDVKEEDKSKD	EDKKTDVKEADKSKD	0.989368	0.338057	-0.651311
Sumoylation	PPARG	P37231	E	109	A	107	2	Decrease	15507114/16534556	QEYQSAIKVEPASPP	QEYQSAIKVAPASPP	0.999957	0.989691	-0.010266
Sumoylation	PPARG	P37231	I	106	M	107	-1	Decrease	15507114/16534556	QEYQSAIKVEPASPP	QEYQSAMKVEPASPP	0.999957	0.999959	2.06e-06
Sumoylation	PPARG	P37231	I	106	A	107	-1	Decrease	15507114/16534556	QEYQSAIKVEPASPP	QEYQSAAKVEPASPP	0.999957	0.999931	-2.604e-05
Sumoylation	ING1	Q9UK53-2	E	195	A	193	2	Decrease	24903338	KKKRSKAKAEREASP	KKKRSKAKAAREASP	0.0502395	0.0028711	-0.0473684
Sumoylation	MAFG	O15525	E	16	A	14	2	Decrease	16738329	GNKALKVKREPGENG	GNKALKVKRAPGENG	0.995523	0.382756	-0.612767
Sumoylation	EPAS1	Q99814	E	396	A	394	2	Decrease	20026589	NFLFTKLKEEPEELA	NFLFTKLKEAPEELA	0.996802	0.908877	-0.0879249
Sumoylation	SP1	P08047	E	18	A	16	2	Decrease	16407261	DEMTAVVKIEKGVGG	DEMTAVVKIAKGVGG	0.999839	0.961614	-0.0382254
Sumoylation	AGO2	Q9UKV8	E	404	A	402	2	Decrease	25036361	REFGIMVKDEMTDVT	REFGIMVKDAMTDVT	0.998162	0.62355	-0.374612
Sumoylation	SFPQ	P23246	I	337	A	338	-1	Decrease	16731528	GKGFGFIKLESRALA	GKGFGFAKLESRALA	0.99199	0.995061	0.00307035
Sumoylation	NR5A1	Q13285	E	199	A	194	5	Decrease	24232453	AFPGRAIKSEYPEPY	AFPGRAIKSEYPAPY	0.998409	0.99774	-0.00066933
Sumoylation	MDC1	Q14676	E	1842	A	1840	2	Decrease	22635276	SQKTVIIKEEEEDTA	SQKTVIIKEAEEDTA	0.999293	0.945329	-0.0539647
Sumoylation	KCNA5	P22460	I	220	N	221	-1	Decrease	17261810	REDEGFIKEEEKPLP	REDEGFNKEEEKPLP	0.996965	0.950899	-0.0460663
Sumoylation	KCNA5	P22460	L	535	N	536	-1	Decrease	17261810	HEEPAVLKEEQGTQS	HEEPAVNKEEQGTQS	0.997196	0.962943	-0.0342535
Sumoylation	KCNA5	P22460	E	538	R	536	2	Decrease	17261810	HEEPAVLKEEQGTQS	HEEPAVLKERQGTQS	0.997196	0.957026	-0.0401701
Sumoylation	HNRNPK	P61978	D	424	A	422	2	Decrease	22825850	HESGASIKIDEPLEG	HESGASIKIAEPLEG	0.993569	0.883532	-0.110037
Sumoylation	ESR2	Q92731	S	6	E	4	2	Increase	22586270	XXXXMDIKNSPSSLN	XXXXMDIKNEPSSLN	0.493553	0.979483	0.48593
Sumoylation	ESR2	Q92731	S	6	D	4	2	Increase	22586270	XXXXMDIKNSPSSLN	XXXXMDIKNDPSSLN	0.493553	0.820916	0.327364
Sumoylation	ETV5	P41161	E	295	A	293	2	Decrease	15857832	FQSPMGIKQEPRDYC	FQSPMGIKQAPRDYC	0.994366	0.716187	-0.278179
Sumoylation	XRCC1	P18887	E	178	A	176	2	Decrease	29668892	KLGQFRVKEEDESAN	KLGQFRVKEADESAN	0.999297	0.995293	-0.00400394
Sumoylation	NR1H4	Q96RI1-1	S	327	E	325	2	Increase	28201649	EDQIALLKGSAVEAM	EDQIALLKGEAVEAM	0.498074	0.980906	0.482832
Sumoylation	ZNF746	Q6NUN9	E	191	A	189	2	Decrease	27086851	PDLLMQIKQEGELQL	PDLLMQIKQAGELQL	0.940353	0.0354189	-0.904934
Sumoylation	ZNF746	Q6NUN9	E	288	A	286	2	Decrease	27086851	EDVKIVIKTEVQEEE	EDVKIVIKTAVQEEE	0.998202	0.86242	-0.135782
Sumoylation	ARRB2	P32121	E	297	A	295	2	Decrease	32819604	LALDGKLKHEDTNLA	LALDGKLKHADTNLA	0.99979	0.997942	-0.00184805
Sumoylation	RBBP8	Q99708	E	580	A	578	2	Decrease	33723063	NKPSLQIKEENAVFK	NKPSLQIKEANAVFK	0.999451	0.912187	-0.0872636
Sumoylation	DDX39B	Q13838	E	55	A	53	2	Decrease	32209106	GFRDFLLKPELLRAI	GFRDFLLKPALLRAI	0.982696	0.845433	-0.137262
Sumoylation	TP53	P04637	E	388	A	386	2	Decrease	11124955	RHKKLMFKTEGPDSD	RHKKLMFKTAGPDSD	0.999615	0.889901	-0.109713
Sumoylation	TCF7L2	Q9NQB0-8	E	299	A	297	2	Decrease	12727872	AIVTPTVKQESSQSD	AIVTPTVKQASSQSD	0.969542	0.275339	-0.694204
Sumoylation	DDX5	P17844	E	55	A	53	2	Decrease	17369852	WNLDELPKFEKNFYQ	WNLDELPKFAKNFYQ	0.999626	0.991466	-0.00816
Sumoylation	MEF2D	Q14814	I	438	A	439	-1	Decrease	16166628	THPHISIKSEPVSPS	THPHISAKSEPVSPS	0.931471	0.716467	-0.215004
Phosphorylation	RAPSN	Q13702	N	88	K	86	2	Decrease	31549961	ADFLLESYLNLARSN	ADFLLESYLKLARSN	0.000645307	0.00129838	0.000653073
Phosphorylation	TP53	P04637	R	282	W	284	-2	Decrease	25938373	CPGRDRRTEEENLRK	CPGRDWRTEEENLRK	0.00981969	0.00317858	-0.00664111
Phosphorylation	SAMHD1	Q9Y3Z3	K	595	A	592	3	Decrease	BioRxiv	DVIAPLITPQKKEWN	DVIAPLITPQAKEWN	0.995939	0.992667	-0.0032726
Phosphorylation	WNK4	Q96J92	R	1185	C	1190	-5	Decrease	23054253	SSRQRRLSKGSFPTS	SSCQRRLSKGSFPTS	0.943344	0.857608	-0.0857355
Phosphorylation	DDX25	Q9UHL0	D	237	A	239	-2	Decrease	31040297	KLKLIDLTKIRVFVL	KLKLIALTKIRVFVL	0.00237873	0.00189957	-0.000479155
Phosphorylation	DDX25	Q9UHL0	K	240	A	239	1	Decrease	31040297	KLKLIDLTKIRVFVL	KLKLIDLTAIRVFVL	0.00237873	0.0101139	0.00773513
Phosphorylation	DDX25	Q9UHL0	R	242	H	239	3	Decrease	31040297	KLKLIDLTKIRVFVL	KLKLIDLTKIHVFVL	0.00237873	0.00076444	-0.00161429
Phosphorylation	DDX25	Q9UHL0	T	239	A	239	0	Decrease	31040297	KLKLIDLTKIRVFVL	KLKLIDLAKIRVFVL	0.00237873	0	-0.00237873
Phosphorylation	CTCF	P49711	T	374	E	374	0	Decrease	32128389	KRHIRSHTGERPFQC	KRHIRSHEGERPFQC	0.979852	0	-0.979852
Phosphorylation	CTCF	P49711	S	402	E	402	0	Decrease	32128389	KRHMRTHSGEKPYEC	KRHMRTHEGEKPYEC	0.960794	0	-0.960794
Phosphorylation	CCND1	P24385	P	287	A	286	1	Decrease	16732330	EEVDLACTPTDVRDV	EEVDLACTATDVRDV	0.992286	0.709464	-0.282822
Phosphorylation	CCND1	P24385	T	286	A	286	0	Decrease	16732330	EEVDLACTPTDVRDV	EEVDLACAPTDVRDV	0.992286	0	-0.992286
Phosphorylation	TP53	P04637	P	47	S	46	1	Decrease	15851479	AMDDLMLSPDDIEQW	AMDDLMLSSDDIEQW	0.374035	0.062394	-0.311641
Phosphorylation	TP53	P04637	R	213	Q	215	-2	Decrease	25938373	DRNTFRHSVVVPYEP	DRNTFQHSVVVPYEP	0.00696328	0.000181897	-0.00678138
Phosphorylation	TP53	P04637	R	282	Q	284	-2	Decrease	25938373	CPGRDRRTEEENLRK	CPGRDQRTEEENLRK	0.00981969	0.0113789	0.00155917
Phosphorylation	BDNF	P23560	V	66	M	62	4	Decrease	23712400	GLTSLADTFEHVIEE	GLTSLADTFEHMIEE	0.0626893	0.0427788	-0.0199105
Phosphorylation	CDKN1A	P38936	D	149	G	146	3	Decrease	17431791	GRKRRQTSMTDFYHS	GRKRRQTSMTGFYHS	0.99806	0.996184	-0.00187587
Phosphorylation	KCNH2	Q12809	K	897	T	897	0	Increase	18791070	SFRRRTDKDTEQPGE	SFRRRTDTDTEQPGE	0	0.99668	0.99668
Phosphorylation	PPARG	P37231	P	113	Q	112	1	Decrease	9753710	AIKVEPASPPYYSEK	AIKVEPASQPYYSEK	0.992455	0.639106	-0.353348
Phosphorylation	PTPN1	P18031	P	387	L	386	1	Decrease	11756316	LRGAQAASPAKGEPS	LRGAQAASLAKGEPS	0.995043	0.553405	-0.441638
Phosphorylation	UBE3A	Q05086-2	T	485	A	485	0	Decrease	26255772	MYSERRITVLYSLVQ	MYSERRIAVLYSLVQ	0.000989748	0	-0.000989748
Phosphorylation	PER2	O15055	S	662	G	662	0	Decrease	11232563	ALPGKAESVASLTSQ	ALPGKAEGVASLTSQ	0.941436	0	-0.941436
Phosphorylation	MECP2	P51608	R	306	C	308	-2	Decrease	23770587	LPIKKRKTRETVSIE	LPIKKCKTRETVSIE	0.924634	0.620251	-0.304383
Phosphorylation	NKX3-1	Q99801	R	52	C	48	4	Decrease	11980664	RQGGRTSSQRQRDPE	RQGGRTSSQRQCDPE	0.115896	0.49811	0.382213
Phosphorylation	ABCB4	P21439	T	34	M	34	0	Decrease	24723470	SKQKRKKTKTVKMIG	SKQKRKKMKTVKMIG	0.000347686	0	-0.000347686
Phosphorylation	SLC2A1	P11166	R	223	Q	226	-3	Decrease	25982116	NEENRAKSVLKKLRG	NEENQAKSVLKKLRG	0.569298	0.479988	-0.0893094
Phosphorylation	SLC2A1	P11166	R	223	P	226	-3	Decrease	25982116	NEENRAKSVLKKLRG	NEENPAKSVLKKLRG	0.569298	0.865538	0.296241
Phosphorylation	SLC2A1	P11166	R	223	W	226	-3	Decrease	25982116	NEENRAKSVLKKLRG	NEENWAKSVLKKLRG	0.569298	0.36772	-0.201577
Phosphorylation	GAB1	Q13480	T	387	N	387	0	Decrease	22751113	MSPSRSNTISTVDLN	MSPSRSNNISTVDLN	0.99373	0	-0.99373
Phosphorylation	STAT1	P42224	Y	701	C	701	0	Decrease	23585529	DGPKGTGYIKTELIS	DGPKGTGCIKTELIS	0.998725	0	-0.998725
Phosphorylation	STAT1	P42224	L	706	S	701	5	Decrease	11452125/16934001	DGPKGTGYIKTELIS	DGPKGTGYIKTESIS	0.998725	0.994691	-0.00403396
Phosphorylation	CLIP1	P30622	E	1012	K	1009	3	Decrease	25938373	KELERKLSDLEKKME	KELERKLSDLKKKME	0.982927	0.773511	-0.209415
Phosphorylation	ESR1	P03372	S	104	A	104	0	Decrease	18372406	FPPLNSVSPSPLMLL	FPPLNSVAPSPLMLL	0.000303396	0	-0.000303396
Phosphorylation	ESR1	P03372	S	104	A	106	-2	Increase	18372406	PLNSVSPSPLMLLHP	PLNSVAPSPLMLLHP	0.000210363	9.01207e-05	-0.000120242
Phosphorylation	ESR1	P03372	S	104	E	104	0	Decrease	18372406	FPPLNSVSPSPLMLL	FPPLNSVEPSPLMLL	0.000303396	0	-0.000303396
Phosphorylation	ESR1	P03372	S	104	E	106	-2	Decrease	18372406	PLNSVSPSPLMLLHP	PLNSVEPSPLMLLHP	0.000210363	4.3424e-05	-0.000166939
Phosphorylation	ESR1	P03372	S	106	A	104	2	Decrease	18372406	FPPLNSVSPSPLMLL	FPPLNSVSPAPLMLL	0.000303396	0.000228566	-7.48299e-05
Phosphorylation	ESR1	P03372	S	106	A	106	0	Decrease	18372406	PLNSVSPSPLMLLHP	PLNSVSPAPLMLLHP	0.000210363	0	-0.000210363
Phosphorylation	ESR1	P03372	S	106	E	104	2	Decrease	18372406	FPPLNSVSPSPLMLL	FPPLNSVSPEPLMLL	0.000303396	0.00265452	0.00235113
Phosphorylation	ESR1	P03372	S	106	E	106	0	Decrease	18372406	PLNSVSPSPLMLLHP	PLNSVSPEPLMLLHP	0.000210363	0	-0.000210363
Phosphorylation	ESR1	P03372	S	118	A	118	0	Decrease	18372406/22733972	LHPPPQLSPFLQPHG	LHPPPQLAPFLQPHG	0.000716181	0	-0.000716181
Phosphorylation	ESR1	P03372	S	118	E	118	0	Decrease	18372406	LHPPPQLSPFLQPHG	LHPPPQLEPFLQPHG	0.000716181	0	-0.000716181
Phosphorylation	ESR1	P03372	S	167	A	167	0	Decrease	22733972	GGRERLASTNDKGSM	GGRERLAATNDKGSM	0.98524	0	-0.98524
Phosphorylation	ESR1	P03372	S	282	A	282	0	Decrease	20043841	EGRGEVGSAGDMRAA	EGRGEVGAAGDMRAA	0.766379	0	-0.766379
Phosphorylation	ESR1	P03372	S	294	A	294	0	Decrease	20043841	RAANLWPSPLMIKRS	RAANLWPAPLMIKRS	0.978834	0	-0.978834
Phosphorylation	ESR1	P03372	S	559	A	559	0	Decrease	20043841	PTSRGGASVEETDQS	PTSRGGAAVEETDQS	0.992362	0	-0.992362
Phosphorylation	ESR1	P03372	Y	537	F	537	0	Decrease	22865929	CKNVVPLYDLLLEML	CKNVVPLFDLLLEML	0.00658313	0	-0.00658313
Phosphorylation	CSF2RB	P32927	S	585	G	585	0	Decrease	12920017/10949031	HTPEKQASSFDFNGP	HTPEKQAGSFDFNGP	0.933429	0	-0.933429
Phosphorylation	ERBB2	P04626	T	686	A	686	0	Decrease	18799465	QQKIRKYTMRRLLQE	QQKIRKYAMRRLLQE	0.0330498	0	-0.0330498
Phosphorylation	ERBB2	P04626	H	878	Y	878	0	Increase	25853726	DIDETEYHADGGKVP	DIDETEYYADGGKVP	0	0.999292	0.999292
Phosphorylation	ERBB2	P04626	H	878	Y	877	1	Increase	25853726	LDIDETEYHADGGKV	LDIDETEYYADGGKV	0.999789	0.999464	-0.00032546
Phosphorylation	RB1	P06400	S	780	A	780	0	Decrease	16126730	STRPPTLSPIPHIPR	STRPPTLAPIPHIPR	0.993458	0	-0.993458
Phosphorylation	RB1	P06400	S	795	A	795	0	Decrease	16126730	SPYKFPSSPLRIPGG	SPYKFPSAPLRIPGG	0.993112	0	-0.993112
Phosphorylation	RB1	P06400	Y	805	F	805	0	Decrease	16158058	RIPGGNIYISPLKSP	RIPGGNIFISPLKSP	0.999804	0	-0.999804
Phosphorylation	IRS1	P35568	S	1101	A	1101	0	Decrease	15364919	GCRRRHSSETFSSTP	GCRRRHSAETFSSTP	0.995815	0	-0.995815
Phosphorylation	EGFR	P00533	T	678	E	678	0	Decrease	20692258	RHIVRKRTLRRLLQE	RHIVRKRELRRLLQE	0.00445253	0	-0.00445253
Phosphorylation	EGFR	P00533	T	693	A	693	0	Decrease	19687304	RELVEPLTPSGEAPN	RELVEPLAPSGEAPN	0.987153	0	-0.987153
Phosphorylation	EGFR	P00533	T	693	R	693	0	Decrease	22069315	RELVEPLTPSGEAPN	RELVEPLRPSGEAPN	0.987153	0	-0.987153
Phosphorylation	EGFR	P00533	T	693	D	693	0	Decrease	22069315	RELVEPLTPSGEAPN	RELVEPLDPSGEAPN	0.987153	0	-0.987153
Phosphorylation	EGFR	P00533	T	693	E	693	0	Decrease	22069315	RELVEPLTPSGEAPN	RELVEPLEPSGEAPN	0.987153	0	-0.987153
Phosphorylation	RET	P07949	Y	981	F	981	0	Decrease	21454698	DNCSEEMYRLMLQCW	DNCSEEMFRLMLQCW	0.33342	0	-0.33342
Phosphorylation	RET	P07949	Y	905	F	905	0	Decrease	21454698	DVYEEDSYVKRSQGR	DVYEEDSFVKRSQGR	0.998847	0	-0.998847
Phosphorylation	RET	P07949	Y	687	F	687	0	Decrease	24560924	AQAFPVSYSSSGARR	AQAFPVSFSSSGARR	0.755246	0	-0.755246
Phosphorylation	RET	P07949	Y	1015	F	1015	0	Decrease	24560924	MMVKRRDYLDLAAST	MMVKRRDFLDLAAST	0.114161	0	-0.114161
Phosphorylation	RET	P07949	Y	1062	F	1062	0	Decrease	24560924	TWIENKLYGMSDPNW	TWIENKLFGMSDPNW	0.881226	0	-0.881226
Phosphorylation	PDGFRB	P09619	Y	857	F	857	0	Decrease	20494825	DIMRDSNYISKGSTF	DIMRDSNFISKGSTF	0.998575	0	-0.998575
Phosphorylation	LRRK2	Q5S007	R	1441	C	1444	-3	Decrease	24351927	NIKARASSSPVILVG	NIKACASSSPVILVG	0.889492	0.432824	-0.456667
Phosphorylation	LRRK2	Q5S007	R	1441	G	1444	-3	Decrease	24351927	NIKARASSSPVILVG	NIKAGASSSPVILVG	0.889492	0.709777	-0.179715
Phosphorylation	LRRK2	Q5S007	R	1441	H	1444	-3	Decrease	24351927	NIKARASSSPVILVG	NIKAHASSSPVILVG	0.889492	0.443036	-0.446455
Phosphorylation	LRRK2	Q5S007	R	1441	C	1443	-2	Decrease	24351927	FNIKARASSSPVILV	FNIKACASSSPVILV	0.783733	0.255205	-0.528527
Phosphorylation	LRRK2	Q5S007	R	1441	G	1443	-2	Decrease	24351927	FNIKARASSSPVILV	FNIKAGASSSPVILV	0.783733	0.53268	-0.251053
Phosphorylation	LRRK2	Q5S007	R	1441	H	1443	-2	Decrease	24351927	FNIKARASSSPVILV	FNIKAHASSSPVILV	0.783733	0.261068	-0.522665
Phosphorylation	HSF1	Q00613	P	365	T	365	0	Increase	26388441	EGRPPSPPPTSTPEK	EGRPPSPTPTSTPEK	0	0.998109	0.998109
Phosphorylation	TANC1	Q9C0D5	N	251	S	251	0	Increase	26388441	LEWNKDGNLRLGVQK	LEWNKDGSLRLGVQK	0	0.83123	0.83123
Phosphorylation	KIFBP	Q96EK5	G	66	S	66	0	Increase	26388441	ERPEAEDGPGAGDHA	ERPEAEDSPGAGDHA	0	0.992168	0.992168
Phosphorylation	ZBED6	P86452	N	105	S	105	0	Increase	26388441	APALLASNDPEQDEE	APALLASSDPEQDEE	0	0.898332	0.898332
Phosphorylation	AHNAK	Q09666	P	4206	S	4206	0	Increase	26388441	PGFKGEGPDVDVNLP	PGFKGEGSDVDVNLP	0	0.998925	0.998925
Phosphorylation	FEN1	P39748	R	192	F	187	5	Decrease	20729856	MDCLTFGSPVLMRHL	MDCLTFGSPVLMFHL	0.99502	0.325032	-0.669987
Phosphorylation	GFPT1	Q06210	R	203	H	205	-2	Decrease	33846315	AVGTRRGSPLLIGVR	AVGTRHGSPLLIGVR	0.989884	0.974013	-0.0158708
Phosphorylation	TP53	P04637	R	249	S	249	0	Increase	29225033	CMGGMNRRPILTIIT	CMGGMNRSPILTIIT	0	0.245173	0.245173
Phosphorylation	GPR15	P49685	R	354	A	357	-3	Decrease	28615320	FARRRKRSVSLXXXX	FARRAKRSVSLXXXX	0.877636	0.380142	-0.497494
Phosphorylation	GPR15	P49685	S	357	A	357	0	Decrease	28615320	FARRRKRSVSLXXXX	FARRRKRAVSLXXXX	0.877636	0	-0.877636
Phosphorylation	KLF5	Q13887	P	301	S	303	-2	Decrease	24398687	QATYFPPSPPSSEPG	QATYFSPSPPSSEPG	0.776333	0.405266	-0.371067
Phosphorylation	PC2	Q13563	S	804	N	801	3	Decrease	20881056	SSLPRPMSSRSFPRS	SSLPRPMSSRNFPRS	0.981168	0.971336	-0.0098322
Phosphorylation	PC2	Q13563	S	801	G	801	0	Decrease	20881056	SSLPRPMSSRSFPRS	SSLPRPMGSRSFPRS	0.981168	0	-0.981168
Phosphorylation	MET	P08581	D	1228	N	1234	-6	Decrease	12746450	RDMYDKEYYSVHNKT	RNMYDKEYYSVHNKT	0.999781	0.999556	-0.000225
Phosphorylation	MET	P08581	D	1228	H	1234	-6	Decrease	12746450	RDMYDKEYYSVHNKT	RHMYDKEYYSVHNKT	0.999781	0.999467	-0.0003143
Phosphorylation	LRRK2	Q5S007	R	1628	P	1627	1	Increase	26930193	KHPKGIISRRDVEKF	KHPKGIISPRDVEKF	0.000962195	0.77622	0.775258
Phosphorylation	ESR1	P03372	K	303	R	305	-2	Increase	20101208	IKRSKKNSLALSLTA	IKRSKRNSLALSLTA	0.0495226	0.427315	0.377792
Phosphorylation	PKD2	Q13563	S	804	N	801	3	Decrease	20881056	SSLPRPMSSRSFPRS	SSLPRPMSSRNFPRS	0.981168	0.971336	-0.0098322
Phosphorylation	NHEJ1	Q9H9Q4	R	178	Q	181	-3	Decrease	25661488	LIRDRLKTEPFEENS	LIRDQLKTEPFEENS	0.407418	0.0488796	-0.358538
Phosphorylation	AMOT	Q4VCS5	H	170	K	175	-5	Decrease	24106267	QGHVRSLSERLMQMS	QGKVRSLSERLMQMS	0.891704	0.603851	-0.287854
Phosphorylation	CHEK1	O14757	S	317	A	315	2	Decrease	22855742	SEENVKYSSSQPEPR	SEENVKYSSAQPEPR	0.666694	0.302487	-0.364208
Phosphorylation	CHEK1	O14757	S	317	E	315	2	Decrease	22855742	SEENVKYSSSQPEPR	SEENVKYSSEQPEPR	0.666694	0.538857	-0.127837
Phosphorylation	TNNI3	P19429	R	21	C	23	-2	Decrease	22086914/16005017	PAPIRRRSSNYRAYA	PAPIRCRSSNYRAYA	0.888178	0.0823565	-0.805821
Phosphorylation	TNNI3	P19429	R	21	C	24	-3	Decrease	22086914/16005017	APIRRRSSNYRAYAT	APIRCRSSNYRAYAT	0.899777	0.0930388	-0.806738
Phosphorylation	CDCA7	Q9BWT1	R	160	A	163	-3	Decrease	23166294	SRRPRRRTFPGVASR	SRRPARRTFPGVASR	0.866151	0.0405612	-0.825589
Phosphorylation	CDCA7	Q9BWT1	F	164	A	163	1	Decrease	23166294	SRRPRRRTFPGVASR	SRRPRRRTAPGVASR	0.866151	0.587895	-0.278255
Phosphorylation	CDCA7	Q9BWT1	P	165	A	163	2	Decrease	23166294	SRRPRRRTFPGVASR	SRRPRRRTFAGVASR	0.866151	0.909912	0.043761
Phosphorylation	PRKN	O60260	R	104	W	108	-4	Decrease	33827825	SLTRVDLSSSVLPGD	SLTWVDLSSSVLPGD	0.0411317	0.000878385	-0.0402533
Phosphorylation	GRIA2	P42262	K	882	A	880	2	Decrease	12805550	YNVYGIESVKIXXXX	YNVYGIESVAIXXXX	0.955398	0.820138	-0.13526
Phosphorylation	KRT8	P05787	P	75	L	74	1	Decrease	10791969	TVNQSLLSPLVLEVD	TVNQSLLSLLVLEVD	0.967558	0.0185174	-0.949041
Phosphorylation	H3C1	P68431	R	9	A	11	-2	Decrease	16785988/12082625	TKQTARKSTGGKAPR	TKQTAAKSTGGKAPR	0.730857	0.560246	-0.170611
Phosphorylation	H3C1	P68431	R	9	K	11	-2	Decrease	16785988/12082625	TKQTARKSTGGKAPR	TKQTAKKSTGGKAPR	0.730857	0.373643	-0.357214
Phosphorylation	H3C1	P68431	T	12	A	11	1	Decrease	16785988/12082625	TKQTARKSTGGKAPR	TKQTARKSAGGKAPR	0.730857	0.585233	-0.145624
Phosphorylation	NEFL	P07196	P	22	S	21	1	Decrease	16452125	YKRRYVETPRVHISS	YKRRYVETSRVHISS	0.944997	0.329991	-0.615006
Phosphorylation	NEFL	P07196	P	22	T	21	1	Decrease	16452125	YKRRYVETPRVHISS	YKRRYVETTRVHISS	0.944997	0.0572425	-0.887755
Phosphorylation	GRHL3	Q8TE85	P	455	A	454	1	Decrease	29702134	RPETDLETPPVLFIP	RPETDLETAPVLFIP	0.39461	0.000975811	-0.393634
Phosphorylation	TP53	P04637	E	17	A	20	-3	Decrease	20041275	PLSQETFSDLWKLLP	PLSQATFSDLWKLLP	0.647573	0.128198	-0.519375
Phosphorylation	LRP6	O75581	P	1491	A	1490	1	Decrease	18362152	AILNPPPSPATERSH	AILNPPPSAATERSH	0.998924	0.617225	-0.381699
Phosphorylation	LRP6	O75581	P	1531	A	1530	1	Decrease	18362152	RHFAPPTTPCSTDVC	RHFAPPTTACSTDVC	0.983863	0.055474	-0.928389
Phosphorylation	NIFK	Q9BYG3	P	235	A	234	1	Decrease	16244663	TVDSQGPTPVCTPTF	TVDSQGPTAVCTPTF	0.986923	0.837823	-0.1491
Phosphorylation	NIFK	Q9BYG3	P	239	A	238	1	Decrease	16244663	QGPTPVCTPTFLERR	QGPTPVCTATFLERR	0.992392	0.768119	-0.224274
Phosphorylation	CDK4	P11802	P	173	S	172	1	Decrease	19487459	YSYQMALTPVVVTLW	YSYQMALTSVVVTLW	0.928747	0.287633	-0.641114
Phosphorylation	PRKAG2	Q9UGJ0	V	387	S	387	0	Increase	17255938	NKIHRLPVIDPISGN	NKIHRLPSIDPISGN	0	0.525376	0.525376
Phosphorylation	DTL	Q9NZJ0	P	465	A	464	1	Decrease	23478441	DLPLPSNTPTFSIKT	DLPLPSNTATFSIKT	0.967879	0.543206	-0.424673
Phosphorylation	HDAC7	Q8WUI4	L	150	A	155	-5	Decrease	16980613	FPLRKTVSEPNLKLR	FPARKTVSEPNLKLR	0.988175	0.95846	-0.0297152
Phosphorylation	PCSK9	Q8NBP7	R	46	L	47	-1	Decrease	18498363	ELVLALRSEEDGLAE	ELVLALLSEEDGLAE	0.772547	0.235008	-0.53754
Phosphorylation	YWHAZ	P63104	S	230	W	232	-2	Decrease	31024343	LTLWTSDTQGDEAEA	LTLWTWDTQGDEAEA	0.987599	0.676045	-0.311554
N-glycosylation	BSCL2	Q96G97	S	90	L	88	2	Decrease	25832430	LCSFPVANVSLTKGG	LCSFPVANVLLTKGG	0.946026	4.30642e-05	-0.945983
N-glycosylation	PRNP	P04156	T	183	A	181	2	Decrease	12214108	NFVHDCVNITIKQHT	NFVHDCVNIAIKQHT	0.943732	2.81501e-05	-0.943704
N-glycosylation	SHBG	P04278	D	356	N	356	0	Increase	1400872	LGALPGEDSSTSFCL	LGALPGENSSTSFCL	0	0.983928	0.983928
N-glycosylation	ITGA3	P26006	A	349	S	347	2	Increase	23114595	GAIYVFMNQAGTSFP	GAIYVFMNQSGTSFP	0.000190858	0.835604	0.835413
N-glycosylation	IFNGR2	P38484	T	168	N	168	0	Increase	15924140	SPFDIADTSTAFFCY	SPFDIADNSTAFFCY	0	0.945884	0.945884
N-glycosylation	IL2RG	P31785	Y	125	N	125	0	Increase	15924140	QKKEIHLYQTFVVQL	QKKEIHLNQTFVVQL	0	0.985224	0.985224
N-glycosylation	ITGB2	P05107	G	284	S	282	2	Increase	15924140	LGAILTPNDGRCHLE	LGAILTPNDSRCHLE	5.70022e-05	0.972636	0.972579
N-glycosylation	CD8A	P01732	G	111	S	109	2	Increase	15924140	LSDFRRENEGYYFCS	LSDFRRENESYYFCS	0.000101611	0.898921	0.898819
N-glycosylation	PRF1	P14222	G	220	S	218	2	Increase	15924140	AYLRLISNYGTHFIR	AYLRLISNYSTHFIR	6.17537e-05	0.978236	0.978174
N-glycosylation	CD40LG	P29965	T	147	N	147	0	Increase	15924140	WAEKGYYTMSNNLVT	WAEKGYYNMSNNLVT	0	0.974731	0.974731
N-glycosylation	CD40LG	P29965	T	211	N	211	0	Increase	15924140	ILLRAANTHSSAKPC	ILLRAANNHSSAKPC	0	0.949468	0.949468
N-glycosylation	GUSB	P08236	D	152	N	152	0	Increase	7573038	GYLPFEADISNLVQV	GYLPFEANISNLVQV	0	0.816943	0.816943
N-glycosylation	FBN1	P35555	I	1048	T	1046	2	Increase	8884270	CTHGKCRNTIGSFKC	CTHGKCRNTTGSFKC	0.000125693	0.980872	0.980746
N-glycosylation	CFTR	P13569	T	908	N	908	0	Increase	11443282	NSYAVIITSTSSYYV	NSYAVIINSTSSYYV	0	0.784597	0.784597
N-glycosylation	CSF3R	Q99062	N	610	H	610	0	Decrease	30348809	ASQAGATNSTVLTLM	ASQAGATHSTVLTLM	0.515772	0	-0.515772
N-glycosylation	TPP1	O14773	N	286	S	286	0	Decrease	14736728	YLMSAGANISTWVYS	YLMSAGASISTWVYS	0.923238	0	-0.923238
N-glycosylation	PRF1	P14222	D	49	N	49	0	Increase	22186995	WLAGEGVDVTSLRRS	WLAGEGVNVTSLRRS	0	0.986695	0.986695
N-glycosylation	F8	P00451	A	111	T	109	2	Increase	29444815	TVVITLKNMASHPVS	TVVITLKNMTSHPVS	9.66265e-05	0.96064	0.960543
N-glycosylation	F8	P00451	D	135	N	135	0	Increase	29444815	SEGAEYDDQTSQREK	SEGAEYDNQTSQREK	0	0.978506	0.978506
N-glycosylation	F8	P00451	P	165	S	163	2	Increase	29444815	VWQVLKENGPMASDP	VWQVLKENGSMASDP	0.000195599	0.946258	0.946062
N-glycosylation	F8	P00451	T	174	N	174	0	Increase	29444815	ASDPLCLTYSYLSHV	ASDPLCLNYSYLSHV	0	0.949202	0.949202
N-glycosylation	F8	P00451	R	301	S	299	2	Increase	29444815	GHTFLVRNHRQASLE	GHTFLVRNHSQASLE	6.5443e-05	0.779589	0.779523
N-glycosylation	F8	P00451	A	488	T	486	2	Increase	29444815	TLLIIFKNQASRPYN	TLLIIFKNQTSRPYN	0.000110243	0.918091	0.917981
N-glycosylation	F8	P00451	A	488	S	486	2	Increase	29444815	TLLIIFKNQASRPYN	TLLIIFKNQSSRPYN	0.000110243	0.895797	0.895687
N-glycosylation	F8	P00451	I	585	T	583	2	Increase	29444815	ESVDQRGNQIMSDKR	ESVDQRGNQTMSDKR	6.07059e-05	0.975547	0.975487
N-glycosylation	F8	P00451	M	633	T	631	2	Increase	29444815	DPEFQASNIMHSING	DPEFQASNITHSING	0.000168022	0.660739	0.660571
N-glycosylation	F8	P00451	G	720	S	718	2	Increase	29444815	CHNSDFRNRGMTALL	CHNSDFRNRSMTALL	0.000135219	0.907249	0.907114
N-glycosylation	F8	P00451	D	1759	N	1759	0	Increase	29444815	VVFQEFTDGSFTQPL	VVFQEFTNGSFTQPL	0	0.981459	0.981459
N-glycosylation	F8	P00451	M	1791	T	1789	2	Increase	29444815	IRAEVEDNIMVTFRN	IRAEVEDNITVTFRN	4.26173e-05	0.977223	0.977181
N-glycosylation	F8	P00451	A	1798	T	1796	2	Increase	29444815	NIMVTFRNQASRPYS	NIMVTFRNQTSRPYS	8.50925e-05	0.908328	0.908243
N-glycosylation	F8	P00451	A	1798	S	1796	2	Increase	29444815	NIMVTFRNQASRPYS	NIMVTFRNQSSRPYS	8.50925e-05	0.885853	0.885768
N-glycosylation	F8	P00451	Y	1805	N	1805	0	Increase	29444815	ASRPYSFYSSLISYE	ASRPYSFNSSLISYE	0	0.982464	0.982464
N-glycosylation	F8	P00451	N	1971	T	1969	2	Increase	29444815	YLLSMGSNENIHSIH	YLLSMGSNETIHSIH	0.000183531	0.983996	0.983812
N-glycosylation	F8	P00451	W	2081	S	2079	2	Increase	29444815	LHYSGSINAWSTKEP	LHYSGSINASSTKEP	0.000244515	0.978556	0.978312
N-glycosylation	F8	P00451	D	2150	N	2150	0	Increase	29444815	MVFFGNVDSSGIKHN	MVFFGNVNSSGIKHN	0	0.966319	0.966319
N-glycosylation	ADA2	Q9NZK5	T	129	P	127	2	Decrease	29936104	TMDWLVRNVTYRPHC	TMDWLVRNVPYRPHC	0.957002	6.65295e-05	-0.956936
N-glycosylation	PSENEN	Q9NZ42	E	10	S	8	2	Increase	12639958	MNLERVSNEEKLNLC	MNLERVSNESKLNLC	4.70148e-05	0.972282	0.972235
N-glycosylation	PSENEN	Q9NZ42	S	93	N	93	0	Increase	12639958	GALGDYLSFTIPLGT	GALGDYLNFTIPLGT	0	0.941447	0.941447
N-glycosylation	TTYH3	Q9C0H2	T	353	A	351	2	Decrease	15010458	LRVQEVLNGTEVNLQ	LRVQEVLNGAEVNLQ	0.972321	0.000107546	-0.972213
N-glycosylation	ATF6	P18850	T	645	I	643	2	Decrease	14699159	YLRDQQRNQTNTFFG	YLRDQQRNQINTFFG	0.912021	7.38125e-05	-0.911947
N-glycosylation	DAG1	Q14118	T	663	A	661	2	Decrease	18764929	SIVVEWTNNTLPLEP	SIVVEWTNNALPLEP	0.941774	7.55467e-05	-0.941698
N-glycosylation	KCNE1	P15382	T	7	A	5	2	Decrease	21669976	XXXMILSNTTAVTPF	XXXMILSNTAAVTPF	0.977415	0.000387047	-0.977028
N-glycosylation	HLA-C	P10321	S	112	G	110	2	Decrease	18420581	RNLRGYYNQSEDGSH	RNLRGYYNQGEDGSH	0.987349	0.000143041	-0.987206
N-glycosylation	XBP1	P17861	R	232	N	232	0	Increase	25239945	PAWRSSQRSTQKDPV	PAWRSSQNSTQKDPV	0	0.957096	0.957096
Methylation	STAT6	P42226	R	27	A	27	0	Decrease	15153491	VDFPQHLRHLLGDWL	VDFPQHLAHLLGDWL	0.885296	0	-0.885296
Methylation	PTEN	P60484	R	159	K	159	0	Decrease	30886105	LDFYGEVRTRDKKGV	LDFYGEVKTRDKKGV	0.993128	0	-0.993128
Methylation	HIF1A	Q16665	S	28	Y	32	-4	Decrease	26757928	AARSRRSKESEVFYE	AARYRRSKESEVFYE	0.303437	0.26415	-0.0392874
Methylation	HIF1A	Q16665	R	30	Q	32	-2	Decrease	26757928	AARSRRSKESEVFYE	AARSRQSKESEVFYE	0.303437	0.271979	-0.0314583
Methylation	YY2	O15391	K	244	Q	247	-3	Decrease	29098080	KVKPKRSKGEPPKTV	KVKPQRSKGEPPKTV	0.464448	0.46592	0.00147234
Methylation	YY2	O15391	S	246	F	247	-1	Decrease	29098080	KVKPKRSKGEPPKTV	KVKPKRFKGEPPKTV	0.464448	0.778388	0.31394
Methylation	RUNX3	Q13761	R	122	C	129	-7	Decrease	33116296	RNASAVMKNQVARFN	CNASAVMKNQVARFN	0.796853	0.414563	-0.38229
Methylation	RUNX3	Q13761	T	173	I	171	2	Decrease	33116296	ATYHRAIKVTVDGPR	ATYHRAIKVIVDGPR	0.0958243	0.16557	0.0697462
Methylation	RUNX3	Q13761	G	176	R	171	5	Decrease	33116296	ATYHRAIKVTVDGPR	ATYHRAIKVTVDRPR	0.0958243	0.134272	0.0384481
Methylation	RUNX3	Q13761	R	178	W	171	7	Decrease	33116296	ATYHRAIKVTVDGPR	ATYHRAIKVTVDGPW	0.0958243	0.165055	0.0692311
Methylation	RUNX3	Q13761	R	178	Q	171	7	Decrease	33116296	ATYHRAIKVTVDGPR	ATYHRAIKVTVDGPQ	0.0958243	0.146987	0.0511627
Methylation	RUNX3	Q13761	V	174	M	171	3	Increase	33116296	ATYHRAIKVTVDGPR	ATYHRAIKVTMDGPR	0.0958243	0.304722	0.208898
N-glycosylation	ORF2	P29326	S	139	A	137	2	Decrease	31000788	AILRRQYNLSTSPLT	AILRRQYNLATSPLT	0.918282	0.000265566	-0.918017
N-glycosylation	ORF2	P29326	T	564	A	562	2	Decrease	31000788	AGYPYNYNTTASDQL	AGYPYNYNTAASDQL	0.953078	0.000118552	-0.95296

## Sheet: S5
Table S5. Pathogenic variants with a strong predicted impacts on PTM (|delta score| > 0.5)
Pathogenic variant information								Predicted impacts from DeepMP
Gene symbol	Ensembl protein ID	CDS_postion	Codons	AA_Ref	AA_Pos	AA_Var	Diseases	PTM	Affected_site_pos	diff_pos	WT_pep	MT_pep	WT_prob	MT_prob	delta_prob
HOGA1	ENSP00000359680	860	gGg/gTg	G	287	V	Primary_hyperoxaluria;	sumoylation_k	289	-2	RFGIPGLKKIMDWFG	RFGIPVLKKIMDWFG	0.729144	0.187947	-0.541197
UROD	ENSP00000246337	932	tAt/tGt	Y	311	C	Hepatoerythropoietic_porphyria;Porphyria_cutanea_tarda	phosphorylation_y	311	0	NLDPCALYASEEEIG	NLDPCALCASEEEIG	0.552687	0	-0.552687
LIPA	ENSP00000337354	599	cTg/cCg	L	200	P	Lysosomal_acid_lipase_deficiency;Wolman_disease	ubiquitination_k	195	5	PELAKRIKMFFALGP	PELAKRIKMFFAPGP	0.0840224	0.60208	0.518057
LIPA	ENSP00000337354	599	cTg/cCg	L	200	P	Lysosomal_acid_lipase_deficiency;Wolman_disease	sumoylation_k	195	5	PELAKRIKMFFALGP	PELAKRIKMFFAPGP	0.189814	0.810392	0.620578
CBS	ENSP00000344460	430	Gag/Aag	E	144	K	Classic_homocystinuria;Homocystinuria	sumoylation_k	144	0	KPGDTIIEPTSGNTG	KPGDTIIKPTSGNTG	0	0.864845	0.864845
CBS	ENSP00000344460	430	Gag/Aag	E	144	K	Classic_homocystinuria;Homocystinuria	ubiquitination_k	144	0	KPGDTIIEPTSGNTG	KPGDTIIKPTSGNTG	0	0.8113	0.8113
CBS	ENSP00000344460	797	aGg/aAg	R	266	K	Cardiovascular_phenotype;Classic_homocystinuria;Homocystinuria	ubiquitination_k	266	0	GTITGIARKLKEKCP	GTITGIAKKLKEKCP	0	0.535918	0.535918
CBS	ENSP00000344460	797	aGg/aAg	R	266	K	Cardiovascular_phenotype;Classic_homocystinuria;Homocystinuria	sumoylation_k	266	0	GTITGIARKLKEKCP	GTITGIAKKLKEKCP	0	0.996442	0.996442
CBS	ENSP00000344460	797	aGg/aAg	R	266	K	Cardiovascular_phenotype;Classic_homocystinuria;Homocystinuria	acetylation_k	266	0	GTITGIARKLKEKCP	GTITGIAKKLKEKCP	0	0.979735	0.979735
CBS	ENSP00000344460	572	aCg/aTg	T	191	M	Classic_homocystinuria;Homocystinuria	phosphorylation_st	191	0	LGAEIVRTPTNARFD	LGAEIVRMPTNARFD	0.973022	0	-0.973022
CBS	ENSP00000344460	572	aCg/aTg	T	191	M	Classic_homocystinuria;Homocystinuria	phosphorylation_st	193	-2	AEIVRTPTNARFDSP	AEIVRMPTNARFDSP	0.930561	0.0909575	-0.839604
TMEM216	ENSP00000440638	218	cGc/cTc	R	73	L	TMEM216-Related_Disorders;Joubert_syndrome;Inborn_genetic_diseases;Meckel_syndrome;	ubiquitination_k	79	-6	IRLFFGTKGNLCQRK	ILLFFGTKGNLCQRK	0.995453	0.00153428	-0.993919
TMEM216	ENSP00000440638	218	cGc/cAc	R	73	H	Joubert_syndrome;Meckel_syndrome	ubiquitination_k	79	-6	IRLFFGTKGNLCQRK	IHLFFGTKGNLCQRK	0.995453	0.000575484	-0.994878
PEPD	ENSP00000244137	1342	Ggg/Agg	G	448	R	Prolidase_deficiency	methylation_r	448	0	QRFRGFGGVRIEEDV	QRFRGFGRVRIEEDV	0	0.952394	0.952394
AGA	ENSP00000264595	488	tGc/tCc	C	163	S	Aspartylglucosaminuria	phosphorylation_st	163	0	SDWLARNCQPNYWRN	SDWLARNSQPNYWRN	0	0.511943	0.511943
RBM20	ENSP00000358532	1906	Cgt/Agt	R	636	S	Dilated_cardiomyopathy;Primary_dilated_cardiomyopathy;	phosphorylation_st	636	0	GPERPRSRSPVSRSL	GPERPRSSSPVSRSL	0	0.986553	0.986553
CANT1	ENSP00000307674	898	Cgc/Tgc	R	300	C	Inborn_genetic_diseases;Desbuquois_dysplasia	methylation_r	300	0	QRWFFLPRRASQERY	QRWFFLPCRASQERY	0.930704	0	-0.930704
CANT1	ENSP00000307674	898	Cgc/Tgc	R	300	C	Inborn_genetic_diseases;Desbuquois_dysplasia	phosphorylation_st	303	-3	FFLPRRASQERYSEK	FFLPCRASQERYSEK	0.847416	0.143123	-0.704293
VWF	ENSP00000261405	4789	Cgg/Tgg	R	1597	W	von_Willebrand_disorder;von_Willebrand_disease;Inborn_genetic_diseases;	methylation_r	1597	0	FLVSQGDREQAPNLV	FLVSQGDWEQAPNLV	0.991656	0	-0.991656
VWF	ENSP00000261405	3916	Cgg/Tgg	R	1306	W	von_Willebrand_disorder;Abnormality_of_coagulation;von_Willebrand_disease;	methylation_r	1306	0	FVVDMMERLRISQKW	FVVDMMEWLRISQKW	0.834396	0	-0.834396
VWF	ENSP00000261405	3922	Cgc/Tgc	R	1308	C	von_Willebrand_disorder;von_Willebrand_disease;none_provided	methylation_r	1308	0	VDMMERLRISQKWVR	VDMMERLCISQKWVR	0.838838	0	-0.838838
VWF	ENSP00000261405	2446	Cgg/Tgg	R	816	W	von_Willebrand_disorder;von_Willebrand_disease;	methylation_r	816	0	LCPPGMVRHENRCVA	LCPPGMVWHENRCVA	0.628312	0	-0.628312
VWF	ENSP00000261405	2561	cGg/cAg	R	854	Q	von_Willebrand_disorder;Abnormality_of_coagulation;von_Willebrand_disease;Von_Willebrand_disease;Thrombocytopenia;Abnormal_bleeding	methylation_r	854	0	NTCVCQDRKWNCTDH	NTCVCQDQKWNCTDH	0.656862	0	-0.656862
VWF	ENSP00000261405	2561	cGg/cAg	R	854	Q	von_Willebrand_disorder;Abnormality_of_coagulation;von_Willebrand_disease;Von_Willebrand_disease;Thrombocytopenia;Abnormal_bleeding	sumoylation_k	855	-1	TCVCQDRKWNCTDHV	TCVCQDQKWNCTDHV	0.617406	0.112508	-0.504898
VWF	ENSP00000261405	3614	cGt/cAt	R	1205	H	von_Willebrand_disorder;Reduced_von_Willebrand_factor_activity;von_Willebrand_factor_Vicenza;von_Willebrand_disease;Reduced_quantity_of_Von_Willebrand_factor;	acetylation_k	1210	-5	GRRFASGKKVTLNPS	GRHFASGKKVTLNPS	0.0921438	0.738654	0.646511
NF1	ENSP00000351015	4330	Aag/Gag	K	1444	E	Neurofibromatosis;Neurofibromatosis-Noonan_syndrome;Hereditary_cancer-predisposing_syndrome;Caf√©-au-lait_macules_with_pulmonary_stenosis;Juvenile_myelomonocytic_leukemia;Optic_nerve_glioma;Axillary_freckling;Neurofibromas	acetylation_k	1444	0	RGLKLMSKILQSIAN	RGLKLMSEILQSIAN	0.601793	0	-0.601793
NF1	ENSP00000351015	4330	Aag/Gag	K	1444	E	Neurofibromatosis;Neurofibromatosis-Noonan_syndrome;Hereditary_cancer-predisposing_syndrome;Caf√©-au-lait_macules_with_pulmonary_stenosis;Juvenile_myelomonocytic_leukemia;Optic_nerve_glioma;Axillary_freckling;Neurofibromas	methylation_k	1444	0	RGLKLMSKILQSIAN	RGLKLMSEILQSIAN	0.589772	0	-0.589772
NF1	ENSP00000351015	3104	aTg/aGg	M	1035	R	Neurofibromatosis	acetylation_k	1036	-1	LSFCQEMKFRNKMVE	LSFCQERKFRNKMVE	0.988064	0.367359	-0.620705
NF1	ENSP00000351015	3104	aTg/aGg	M	1035	R	Neurofibromatosis	ubiquitination_k	1036	-1	LSFCQEMKFRNKMVE	LSFCQERKFRNKMVE	0.991355	0.011373	-0.979982
NF1	ENSP00000351015	4236	agA/agT	R	1412	S	Neurofibromatosis	methylation_r	1412	0	VGSAMFLRFINPAIV	VGSAMFLSFINPAIV	0.659153	0	-0.659153
NF1	ENSP00000351015	3827	cGa/cCa	R	1276	P	Neurofibromatosis	methylation_r	1276	0	DSMQTLFRGNSLASK	DSMQTLFPGNSLASK	0.839499	0	-0.839499
INPP5E	ENSP00000360777	1304	cGg/cAg	R	435	Q	Retinal_dystrophy;Joubert_syndrome	methylation_r	435	0	GDGKVAERLLDYTRT	GDGKVAEQLLDYTRT	0.661424	0	-0.661424
TUBB1	ENSP00000217133	952	Cgg/Tgg	R	318	W	Macrothrombocytopenia;Autosomal_dominant_macrothrombocytopenia_TUBB1-related	methylation_r	318	0	LTVACIFRGKMSTKE	LTVACIFWGKMSTKE	0.660595	0	-0.660595
CPOX	ENSP00000497326	1210	Aag/Gag	K	404	E	Harderoporphyria;	methylation_k	404	0	LLYDRGTKFGLFTPG	LLYDRGTEFGLFTPG	0.986071	0	-0.986071
CPOX	ENSP00000497326	1210	Aag/Gag	K	404	E	Harderoporphyria;	acetylation_k	404	0	LLYDRGTKFGLFTPG	LLYDRGTEFGLFTPG	0.977827	0	-0.977827
CPOX	ENSP00000497326	1210	Aag/Gag	K	404	E	Harderoporphyria;	ubiquitination_k	404	0	LLYDRGTKFGLFTPG	LLYDRGTEFGLFTPG	0.980095	0	-0.980095
CPOX	ENSP00000497326	1210	Aag/Gag	K	404	E	Harderoporphyria;	sumoylation_k	404	0	LLYDRGTKFGLFTPG	LLYDRGTEFGLFTPG	0.934304	0	-0.934304
ALDOB	ENSP00000497767	1005	aaC/aaG	N	335	K	Hereditary_fructosuria;	sumoylation_k	335	0	FMKRAMANCQAAKGQ	FMKRAMAKCQAAKGQ	0	0.986253	0.986253
ALDOB	ENSP00000497767	1005	aaC/aaG	N	335	K	Hereditary_fructosuria;	methylation_k	335	0	FMKRAMANCQAAKGQ	FMKRAMAKCQAAKGQ	0	0.986745	0.986745
ALDOB	ENSP00000497767	1005	aaC/aaG	N	335	K	Hereditary_fructosuria;	ubiquitination_k	335	0	FMKRAMANCQAAKGQ	FMKRAMAKCQAAKGQ	0	0.787745	0.787745
ALDOB	ENSP00000497767	1005	aaC/aaG	N	335	K	Hereditary_fructosuria;	acetylation_k	335	0	FMKRAMANCQAAKGQ	FMKRAMAKCQAAKGQ	0	0.972592	0.972592
PTS	ENSP00000280362	259	Ccc/Tcc	P	87	S	BH4-deficient_hyperphenylalaninemia_A	phosphorylation_st	87	0	MEEAIMQPLDHKNLD	MEEAIMQSLDHKNLD	0	0.5006	0.5006
AP000812.4	ENSP00000305742	242	cGg/cAg	R	81	Q	Rare_genetic_deafness;Deafness	methylation_r	81	0	SGLRIEERAFSYVLT	SGLRIEEQAFSYVLT	0.976536	0	-0.976536
PAH	ENSP00000448059	1222	Cgg/Tgg	R	408	W	Phenylketonuria	methylation_r	408	0	NFAATIPRPFSVRYD	NFAATIPWPFSVRYD	0.607882	0	-0.607882
PAH	ENSP00000448059	1222	Cgg/Tgg	R	408	W	Phenylketonuria	phosphorylation_st	411	-3	ATIPRPFSVRYDPYT	ATIPWPFSVRYDPYT	0.874246	0.0569378	-0.817308
PAH	ENSP00000448059	932	cTg/cCg	L	311	P	Phenylketonuria	phosphorylation_st	310	1	SQEIGLASLGAPDEY	SQEIGLASPGAPDEY	0.00574069	0.569771	0.56403
PAH	ENSP00000448059	838	Gaa/Aaa	E	280	K	Phenylketonuria	methylation_k	280	0	SKPMYTPEPDICHEL	SKPMYTPKPDICHEL	0	0.824946	0.824946
PAH	ENSP00000448059	782	cGa/cAa	R	261	Q	Phenylketonuria	methylation_r	261	0	FLGGLAFRVFHCTQY	FLGGLAFQVFHCTQY	0.888649	0	-0.888649
PAH	ENSP00000448059	261	agC/agA	S	87	R	Hyperphenylalaninemia;Phenylketonuria	phosphorylation_st	87	0	FTHLDKRSLPALTNI	FTHLDKRRLPALTNI	0.803562	0	-0.803562
PAH	ENSP00000448059	754	Cgg/Tgg	R	252	W	Phenylketonuria	methylation_r	252	0	VAGLLSSRDFLGGLA	VAGLLSSWDFLGGLA	0.927081	0	-0.927081
PAH	ENSP00000448059	1223	cGg/cAg	R	408	Q	Phenylketonuria	methylation_r	408	0	NFAATIPRPFSVRYD	NFAATIPQPFSVRYD	0.607882	0	-0.607882
PAH	ENSP00000448059	1223	cGg/cAg	R	408	Q	Phenylketonuria	phosphorylation_st	411	-3	ATIPRPFSVRYDPYT	ATIPQPFSVRYDPYT	0.874246	0.27643	-0.597816
PAH	ENSP00000448059	527	cGa/cTa	R	176	L	Hyperphenylalaninemia;Phenylketonuria;BH4-deficient_hyperphenylalaninemia_A	methylation_r	176	0	RHGQPIPRVEYMEEE	RHGQPIPLVEYMEEE	0.900709	0	-0.900709
PAH	ENSP00000448059	194	aTt/aCt	I	65	T	Phenylketonuria	phosphorylation_st	65	0	NDVNLTHIESRPSRL	NDVNLTHTESRPSRL	0	0.729615	0.729615
PROC	ENSP00000234071	631	Cgg/Tgg	R	211	W	Thrombophilia;Reduced_protein_C_activity	methylation_r	211	0	QEDQVDPRLIDGKMT	QEDQVDPWLIDGKMT	0.76157	0	-0.76157
PROC	ENSP00000234071	1000	Ggc/Agc	G	334	S	Thrombophilia	phosphorylation_st	334	0	ERELNQAGQETLVTG	ERELNQASQETLVTG	0	0.944561	0.944561
PROC	ENSP00000234071	814	Cgc/Tgc	R	272	C	Thrombophilia;Thromboembolism	methylation_r	272	0	LGEYDLRRWEKWELD	LGEYDLRCWEKWELD	0.871896	0	-0.871896
ADAMTSL2	ENSP00000346478	340	Gag/Aag	E	114	K	Geleophysic_dysplasia;	methylation_k	114	0	PDGRSFREEQCVSFN	PDGRSFRKEQCVSFN	0	0.946913	0.946913
ADAMTSL2	ENSP00000346478	340	Gag/Aag	E	114	K	Geleophysic_dysplasia;	sumoylation_k	114	0	PDGRSFREEQCVSFN	PDGRSFRKEQCVSFN	0	0.676524	0.676524
ADAMTSL2	ENSP00000346478	340	Gag/Aag	E	114	K	Geleophysic_dysplasia;	ubiquitination_k	114	0	PDGRSFREEQCVSFN	PDGRSFRKEQCVSFN	0	0.932475	0.932475
GALNS	ENSP00000268695	1156	Cgt/Tgt	R	386	C	Morquio_syndrome;Mucopolysaccharidosis	methylation_r	386	0	DRPIFYYRGDTLMAA	DRPIFYYCGDTLMAA	0.999751	0	-0.999751
GALNS	ENSP00000268695	871	Gct/Act	A	291	T	Mucopolysaccharidosis	glycosylation_n	289	2	FVFFTSDNGAALISA	FVFFTSDNGTALISA	0.000136746	0.645503	0.645366
GALNS	ENSP00000268695	485	tCc/tTc	S	162	F	Mucopolysaccharidosis	phosphorylation_st	162	0	GFDEWFGSPNCHFGP	GFDEWFGFPNCHFGP	0.77683	0	-0.77683
CC2D2A	ENSP00000403465	4582	Cgt/Tgt	R	1528	C	Joubert_syndrome;COACH_SYNDROME	methylation_r	1528	0	RYCTSTLRHFLPLLE	RYCTSTLCHFLPLLE	0.783869	0	-0.783869
ARSB	ENSP00000264914	349	Tgt/Cgt	C	117	R	Mucopolysaccharidosis	phosphorylation_st	120	-3	IIWPCQPSCVPLDEK	IIWPRQPSCVPLDEK	0.0101551	0.944792	0.934636
ARSB	ENSP00000264914	349	Tgt/Cgt	C	117	R	Mucopolysaccharidosis	methylation_r	117	0	QHQIIWPCQPSCVPL	QHQIIWPRQPSCVPL	0	0.979314	0.979314
ARSB	ENSP00000264914	284	cGg/cAg	R	95	Q	Mucopolysaccharidosis	methylation_r	95	0	QPLCTPSRSQLLTGR	QPLCTPSQSQLLTGR	0.72274	0	-0.72274
GLB1	ENSP00000306920	152	aTc/aCc	I	51	T	GM1_gangliosidosis;Mucopolysaccharidosis;Infantile_GM1_gangliosidosis	phosphorylation_st	51	0	DGQPFRYISGSIHYS	DGQPFRYTSGSIHYS	0	0.877111	0.877111
GLB1	ENSP00000306920	1498	Act/Gct	T	500	A	GM1_gangliosidosis;Mucopolysaccharidosis;Infantile_GM1_gangliosidosis	glycosylation_n	498	2	DFKGLVSNLTLSSNI	DFKGLVSNLALSSNI	0.947993	0.000429991	-0.947563
GLB1	ENSP00000306920	202	Cgg/Tgg	R	68	W	GM1_gangliosidosis;Mucopolysaccharidosis;Infantile_GM1_gangliosidosis	methylation_r	68	0	PRFYWKDRLLKMKMA	PRFYWKDWLLKMKMA	0.80041	0	-0.80041
GLB1	ENSP00000306920	202	Cgg/Tgg	R	68	W	GM1_gangliosidosis;Mucopolysaccharidosis;Infantile_GM1_gangliosidosis	ubiquitination_k	66	2	RVPRFYWKDRLLKMK	RVPRFYWKDWLLKMK	0.0319075	0.867262	0.835354
GLB1	ENSP00000306920	176	cGt/cAt	R	59	H	Infantile_GM1_gangliosidosis;GM1-gangliosidosis;Mucopolysaccharidosis;GM1_gangliosidosis;	methylation_r	59	0	SGSIHYSRVPRFYWK	SGSIHYSHVPRFYWK	0.942549	0	-0.942549
DARS2	ENSP00000497569	536	cGt/cAt	R	179	H	Leukoencephalopathy_with_brain_stem_and_spinal_cord_involvement-high_lactate_syndrome;	methylation_r	179	0	QYRYLDLRSFQMQYN	QYRYLDLHSFQMQYN	0.999896	0	-0.999896
SLC25A38	ENSP00000497532	560	cGa/cCa	R	187	P	Anemia	methylation_r	187	0	GLTATLLRDAPFSGI	GLTATLLPDAPFSGI	0.78964	0	-0.78964
F12	ENSP00000253496	983	aCg/aAg	T	328	K	Factor_XII_deficiency_disease;Hereditary_angioedema;Hereditary_angioneurotic_edema	phosphorylation_st	328	0	APPKPQPTTRTPPQS	APPKPQPKTRTPPQS	0.965362	0	-0.965362
F12	ENSP00000253496	983	aCg/aGg	T	328	R	Factor_XII_deficiency_disease;Urticaria_(disease);Hereditary_angioedema;Angioedema;Hypertensive_disorder;Hyperbilirubinemia	methylation_r	328	0	APPKPQPTTRTPPQS	APPKPQPRTRTPPQS	0	0.905084	0.905084
F12	ENSP00000253496	983	aCg/aGg	T	328	R	Factor_XII_deficiency_disease;Urticaria_(disease);Hereditary_angioedema;Angioedema;Hypertensive_disorder;Hyperbilirubinemia	phosphorylation_st	328	0	APPKPQPTTRTPPQS	APPKPQPRTRTPPQS	0.965362	0	-0.965362
CYP11B1	ENSP00000292427	1343	cGc/cAc	R	448	H	Hyperaldosteronism;Deficiency_of_steroid_11-beta-monooxygenase	methylation_r	448	0	VPFGFGMRQCLGRRL	VPFGFGMHQCLGRRL	0.998634	0	-0.998634
MAT1A	ENSP00000361287	791	cGt/cAt	R	264	H	Hepatic_methionine_adenosyltransferase_deficiency;	methylation_r	264	0	GDAGVTGRKIIVDTY	GDAGVTGHKIIVDTY	0.796981	0	-0.796981
MAT1A	ENSP00000361287	790	Cgt/Tgt	R	264	C	Hepatic_methionine_adenosyltransferase_deficiency	sumoylation_k	265	-1	DAGVTGRKIIVDTYG	DAGVTGCKIIVDTYG	0.99319	0.408704	-0.584486
MAT1A	ENSP00000361287	790	Cgt/Tgt	R	264	C	Hepatic_methionine_adenosyltransferase_deficiency	methylation_r	264	0	GDAGVTGRKIIVDTY	GDAGVTGCKIIVDTY	0.796981	0	-0.796981
SEC23B	ENSP00000262544	40	Cgg/Tgg	R	14	W	Congenital_dyserythropoietic_anemia;Cowden_syndrome;none_provided	methylation_r	14	0	FIQQNEERDGVRFSW	FIQQNEEWDGVRFSW	0.883519	0	-0.883519
RNASEH2C	ENSP00000308193	205	Cgg/Tgg	R	69	W	Aicardi_Goutieres_syndrome;Neurodevelopmental_delay	methylation_r	69	0	SFRGRCLRGEEVAVP	SFRGRCLWGEEVAVP	0.856194	0	-0.856194
PJVK	ENSP00000364271	547	Cgg/Tgg	R	183	W	Deafness	methylation_r	183	0	GIRGEAMRFHFMDEQ	GIRGEAMWFHFMDEQ	0.998481	0	-0.998481
TMEM67	ENSP00000389998	2461	Ggt/Agt	G	821	S	Nephronophthisis;Joubert_syndrome	methylation_r	820	1	AENLCSQRGLVPNTD	AENLCSQRSLVPNTD	0.975347	0.408812	-0.566534
TMEM67	ENSP00000389998	1843	Tgt/Cgt	C	615	R	Cerebellar_malformation;Congenital_ocular_coloboma;Joubert_syndrome;Barrel-shaped_chest;Inborn_genetic_diseases;Absent_speech;Nephropathy;RHYNS_syndrome;Nystagmus;Renal_cyst;Nephronophthisis;Joubert_syndrome_with_hepatic_defect;Oligohydramnios;Bardet-Biedl_syndrome;Tremor;Cerebellar_vermis_hypoplasia;Intellectual_disability;Meckel-Gruber_syndrome;Meckel_syndrome;Infantile_muscular_hypotonia;Visua…	ubiquitination_k	620	-5	VGCAFALKALQFLHK	VGRAFALKALQFLHK	0.0162058	0.645528	0.629322
TMEM67	ENSP00000389998	1843	Tgt/Cgt	C	615	R	Cerebellar_malformation;Congenital_ocular_coloboma;Joubert_syndrome;Barrel-shaped_chest;Inborn_genetic_diseases;Absent_speech;Nephropathy;RHYNS_syndrome;Nystagmus;Renal_cyst;Nephronophthisis;Joubert_syndrome_with_hepatic_defect;Oligohydramnios;Bardet-Biedl_syndrome;Tremor;Cerebellar_vermis_hypoplasia;Intellectual_disability;Meckel-Gruber_syndrome;Meckel_syndrome;Infantile_muscular_hypotonia;Visua…	methylation_r	615	0	RFVTYVGCAFALKAL	RFVTYVGRAFALKAL	0	0.811857	0.811857
TMEM67	ENSP00000389998	1843	Tgt/Cgt	C	615	R	Cerebellar_malformation;Congenital_ocular_coloboma;Joubert_syndrome;Barrel-shaped_chest;Inborn_genetic_diseases;Absent_speech;Nephropathy;RHYNS_syndrome;Nystagmus;Renal_cyst;Nephronophthisis;Joubert_syndrome_with_hepatic_defect;Oligohydramnios;Bardet-Biedl_syndrome;Tremor;Cerebellar_vermis_hypoplasia;Intellectual_disability;Meckel-Gruber_syndrome;Meckel_syndrome;Infantile_muscular_hypotonia;Visua…	acetylation_k	620	-5	VGCAFALKALQFLHK	VGRAFALKALQFLHK	0.071111	0.758857	0.687746
TMPRSS6	ENSP00000334962	1534	Gac/Aac	D	512	N	Microcytic_anemia	phosphorylation_st	511	1	QPDCLNGSDEEQCQE	QPDCLNGSNEEQCQE	0.559657	0.0415051	-0.518152
MMACHC	ENSP00000383840	482	cGa/cAa	R	161	Q	Methylmalonic_aciduria_due_to_methylmalonyl-CoA_mutase_deficiency;Inborn_genetic_diseases;Cobalamin_C_disease;Methylmalonic_aciduria_with_homocystinuria_cblC_type;Bull's_eye_maculopathy;	methylation_r	161	0	FGGWFAIRGVVLLPG	FGGWFAIQGVVLLPG	0.998564	0	-0.998564
SLC34A3	ENSP00000355353	1058	cGc/cTc	R	353	L	Autosomal_recessive_hypophosphatemic_bone_disease	methylation_r	353	0	LNSVLRGRVAQVVRT	LNSVLRGLVAQVVRT	0.999663	0	-0.999663
SLC34A3	ENSP00000355353	1402	Cgg/Tgg	R	468	W	Autosomal_recessive_hypophosphatemic_bone_disease;	methylation_r	468	0	WYLVPALRLPIPLAR	WYLVPALWLPIPLAR	0.998332	0	-0.998332
HMBS	ENSP00000498786	77	cGc/cAc	R	26	H	Acute_intermittent_porphyria;	ubiquitination_k	27	-1	VIRVGTRKSQLARIQ	VIRVGTHKSQLARIQ	0.000829663	0.982268	0.981439
HMBS	ENSP00000498786	77	cGc/cAc	R	26	H	Acute_intermittent_porphyria;	acetylation_k	27	-1	VIRVGTRKSQLARIQ	VIRVGTHKSQLARIQ	0.103948	0.992103	0.888155
HMBS	ENSP00000498786	77	cGc/cAc	R	26	H	Acute_intermittent_porphyria;	sumoylation_k	27	-1	VIRVGTRKSQLARIQ	VIRVGTHKSQLARIQ	0.205353	0.858674	0.653321
HMBS	ENSP00000498786	500	cGg/cAg	R	167	Q	Acute_intermittent_porphyria;	methylation_r	167	0	HLEFRSIRGNLNTRL	HLEFRSIQGNLNTRL	0.999731	0	-0.999731
HMBS	ENSP00000498786	499	Cgg/Tgg	R	167	W	Acute_intermittent_porphyria;	methylation_r	167	0	HLEFRSIRGNLNTRL	HLEFRSIWGNLNTRL	0.999731	0	-0.999731
HMBS	ENSP00000498786	601	Cgg/Tgg	R	201	W	Acute_intermittent_porphyria;	methylation_r	201	0	QRMGWHNRVGQILHP	QRMGWHNWVGQILHP	0.600671	0	-0.600671
HMBS	ENSP00000498786	530	cTg/cGg	L	177	R	Acute_intermittent_porphyria;	acetylation_k	176	1	NLNTRLRKLDEQQEF	NLNTRLRKRDEQQEF	0.939329	0.026311	-0.913018
HMBS	ENSP00000498786	530	cTg/cGg	L	177	R	Acute_intermittent_porphyria;	methylation_r	177	0	LNTRLRKLDEQQEFS	LNTRLRKRDEQQEFS	0	0.97721	0.97721
PKLR	ENSP00000339933	1436	cGc/cAc	R	479	H	Pyruvate_kinase_deficiency_of_red_cells;none_provided	methylation_r	479	0	IVLTTTGRSAQLLSR	IVLTTTGHSAQLLSR	0.906301	0	-0.906301
PKLR	ENSP00000339933	1529	cGa/cAa	R	510	Q	Pyruvate_kinase_deficiency_of_red_cells;none_provided	methylation_r	510	0	ARQVHLCRGVFPLLY	ARQVHLCQGVFPLLY	0.971951	0	-0.971951
LPL	ENSP00000497642	644	gGg/gAg	G	215	E	Hyperlipoproteinemia;Hyperlipidemia	methylation_r	214	1	DVLHTFTRGSPGRSI	DVLHTFTRESPGRSI	0.96227	0.219614	-0.742656
LPL	ENSP00000497642	809	cGc/cAc	R	270	H	Hyperlipoproteinemia;Hyperlipidemia	acetylation_k	265	5	GDVDQLVKCSHERSI	GDVDQLVKCSHEHSI	0.984158	0.0445077	-0.93965
LPL	ENSP00000497642	809	cGc/cAc	R	270	H	Hyperlipoproteinemia;Hyperlipidemia	ubiquitination_k	265	5	GDVDQLVKCSHERSI	GDVDQLVKCSHEHSI	0.992767	0.268324	-0.724443
LPL	ENSP00000497642	337	Tgg/Cgg	W	113	R	Hyperlipoproteinemia;Hyperlipidemia	methylation_r	113	0	SNVIVVDWLSRAQEH	SNVIVVDRLSRAQEH	0	0.994351	0.994351
LPL	ENSP00000497642	337	Tgg/Cgg	W	113	R	Hyperlipoproteinemia;Hyperlipidemia	methylation_r	116	-3	IVVDWLSRAQEHYPV	IVVDRLSRAQEHYPV	0.115246	0.774189	0.658943
LPL	ENSP00000497642	808	Cgc/Tgc	R	270	C	Hyperlipoproteinemia;	sumoylation_k	265	5	GDVDQLVKCSHERSI	GDVDQLVKCSHECSI	0.840939	0.0661392	-0.7748
LPL	ENSP00000497642	808	Cgc/Tgc	R	270	C	Hyperlipoproteinemia;	acetylation_k	265	5	GDVDQLVKCSHERSI	GDVDQLVKCSHECSI	0.984158	0.0275107	-0.956647
LPL	ENSP00000497642	808	Cgc/Tgc	R	270	C	Hyperlipoproteinemia;	ubiquitination_k	265	5	GDVDQLVKCSHERSI	GDVDQLVKCSHECSI	0.992767	0.0547038	-0.938063
NAGLU	ENSP00000225927	2021	cGc/cAc	R	674	H	Mucopolysaccharidosis;Charcot-Marie-Tooth_disease	methylation_r	674	0	VANYYTPRWRLFLEA	VANYYTPHWRLFLEA	0.979855	0	-0.979855
NAGLU	ENSP00000225927	2021	cGc/cAc	R	674	H	Mucopolysaccharidosis;Charcot-Marie-Tooth_disease	methylation_r	676	-2	NYYTPRWRLFLEALV	NYYTPHWRLFLEALV	0.903952	0.371079	-0.532872
NAGLU	ENSP00000225927	1927	Cgc/Tgc	R	643	C	Mucopolysaccharidosis;Charcot-Marie-Tooth_disease	methylation_r	643	0	DFYEQNSRYQLTLWG	DFYEQNSCYQLTLWG	0.786047	0	-0.786047
NAGLU	ENSP00000225927	1927	Cgc/Tgc	R	643	C	Mucopolysaccharidosis;Charcot-Marie-Tooth_disease	phosphorylation_y	638	5	SEAEADFYEQNSRYQ	SEAEADFYEQNSCYQ	0.625906	0.0187945	-0.607111
NAGLU	ENSP00000225927	1444	Cgg/Tgg	R	482	W	Mucopolysaccharidosis;Charcot-Marie-Tooth_disease	methylation_r	482	0	VTSFAARRYGVSHPD	VTSFAARWYGVSHPD	0.954244	0	-0.954244
NAGLU	ENSP00000225927	700	Cgc/Tgc	R	234	C	Mucopolysaccharidosis;Charcot-Marie-Tooth_disease	methylation_r	234	0	HRVLDQMRSFGMTPV	HRVLDQMCSFGMTPV	0.762011	0	-0.762011
ALDH3A2	ENSP00000176643	943	Cca/Tca	P	315	S	Sj√∂gren-Larsson_syndrome	phosphorylation_st	315	0	EATRYIAPTVLTDVD	EATRYIASTVLTDVD	0	0.755838	0.755838
ALDH3A2	ENSP00000176643	798	aaG/aaC	K	266	N	Sj√∂gren-Larsson_syndrome	ubiquitination_k	266	0	WKIKETVKEFYGENI	WKIKETVNEFYGENI	0.998472	0	-0.998472
ALDH3A2	ENSP00000176643	798	aaG/aaC	K	266	N	Sj√∂gren-Larsson_syndrome	ubiquitination_k	262	4	NQIVWKIKETVKEFY	NQIVWKIKETVNEFY	0.0432668	0.884165	0.840898
CYP27B1	ENSP00000228606	320	cGc/cAc	R	107	H	Vitamin_D-dependent_rickets	methylation_r	107	0	QEGPRPERCSFSPWT	QEGPRPEHCSFSPWT	0.925155	0	-0.925155
MSH2	ENSP00000233146	1865	cCa/cTa	P	622	L	Lynch_syndrome;Lynch_syndrome_I;Hereditary_nonpolyposis_colorectal_neoplasms;Hereditary_cancer-predisposing_syndrome	acetylation_k	627	-5	VRPAILEKGQGRIIL	VRLAILEKGQGRIIL	0.122107	0.990428	0.86832
MSH2	ENSP00000233146	1865	cCa/cTa	P	622	L	Lynch_syndrome;Lynch_syndrome_I;Hereditary_nonpolyposis_colorectal_neoplasms;Hereditary_cancer-predisposing_syndrome	ubiquitination_k	627	-5	VRPAILEKGQGRIIL	VRLAILEKGQGRIIL	0.438237	0.999156	0.560919
MSH2	ENSP00000233146	1906	Gca/Cca	A	636	P	Lynch_syndrome;Turcot_syndrome;Hereditary_cancer-predisposing_syndrome;Hereditary_nonpolyposis_colorectal_neoplasms;Muir-Torr√©_syndrome;Lynch_syndrome_I;	sumoylation_k	635	1	GQGRIILKASRHACV	GQGRIILKPSRHACV	0.26616	0.864446	0.598286
CYP17A1	ENSP00000358903	286	Cgg/Tgg	R	96	W	Complete_combined_17-alpha-hydroxylase/17;Deficiency_of_steroid_17-alpha-monooxygenase	methylation_r	96	0	KGKDFSGRPQMATLD	KGKDFSGWPQMATLD	0.831971	0	-0.831971
CYP17A1	ENSP00000358903	1084	Cgc/Tgc	R	362	C	Complete_combined_17-alpha-hydroxylase/17;	methylation_r	362	0	ATIREVLRLRPVAPM	ATIREVLCLRPVAPM	0.693023	0	-0.693023
CYP17A1	ENSP00000358903	1283	cCg/cTg	P	428	L	Complete_combined_17-alpha-hydroxylase/17;	phosphorylation_st	423	5	RFLNPAGTQLISPSV	RFLNPAGTQLISLSV	0.672155	0.00460191	-0.667553
CYP17A1	ENSP00000358903	1283	cCg/cTg	P	428	L	Complete_combined_17-alpha-hydroxylase/17;	phosphorylation_st	429	-1	GTQLISPSVSYLPFG	GTQLISLSVSYLPFG	0.818126	0.00444722	-0.813678
CYP17A1	ENSP00000358903	1283	cCg/cTg	P	428	L	Complete_combined_17-alpha-hydroxylase/17;	phosphorylation_st	427	1	PAGTQLISPSVSYLP	PAGTQLISLSVSYLP	0.977582	0.0093682	-0.968214
CYP17A1	ENSP00000358903	287	cGg/cAg	R	96	Q	Complete_combined_17-alpha-hydroxylase/17;	methylation_r	96	0	KGKDFSGRPQMATLD	KGKDFSGQPQMATLD	0.831971	0	-0.831971
CYP17A1	ENSP00000358903	1247	cGt/cAt	R	416	H	Complete_combined_17-alpha-hydroxylase/17;	methylation_r	416	0	PDQFMPERFLNPAGT	PDQFMPEHFLNPAGT	0.686909	0	-0.686909
MMUT	ENSP00000274813	313	Tgg/Cgg	W	105	R	Methylmalonic_aciduria_due_to_methylmalonyl-CoA_mutase_deficiency;METHYLMALONIC_ACIDURIA;Methylmalonic_aciduria_due_to_complete_methylmalonyl-CoA_mutase_deficiency	methylation_r	105	0	TMYTFRPWTIRQYAG	TMYTFRPRTIRQYAG	0	0.953961	0.953961
MMUT	ENSP00000274813	278	cGt/cAt	R	93	H	Methylmalonic_aciduria_due_to_methylmalonyl-CoA_mutase_deficiency;Methylmalonic_acidemia;METHYLMALONIC_ACIDURIA;	methylation_r	93	0	PGVKPFTRGPYPTMY	PGVKPFTHGPYPTMY	0.998865	0	-0.998865
MMUT	ENSP00000274813	278	cGt/cAt	R	93	H	Methylmalonic_aciduria_due_to_methylmalonyl-CoA_mutase_deficiency;Methylmalonic_acidemia;METHYLMALONIC_ACIDURIA;	ubiquitination_k	89	4	PEELPGVKPFTRGPY	PEELPGVKPFTHGPY	0.996792	0.436117	-0.560675
MMUT	ENSP00000274813	1867	Gga/Aga	G	623	R	Methylmalonic_aciduria_due_to_methylmalonyl-CoA_mutase_deficiency;METHYLMALONIC_ACIDURIA;Methylmalonic_aciduria_due_to_complete_methylmalonyl-CoA_mutase_deficiency	methylation_r	623	0	RLLVAKMGQDGHDRG	RLLVAKMRQDGHDRG	0	0.660415	0.660415
MMUT	ENSP00000274813	655	Aat/Tat	N	219	Y	Methylmalonic_aciduria_due_to_methylmalonyl-CoA_mutase_deficiency;Methylmalonic_acidemia;Methylmalonic_aciduria_due_to_complete_methylmalonyl-CoA_mutase_deficiency;METHYLMALONIC_ACIDURIA	sumoylation_k	223	-4	TIQNDILKEFMVRNT	TIQYDILKEFMVRNT	0.6682	0.1614	-0.5068
MMUT	ENSP00000274813	655	Aat/Tat	N	219	Y	Methylmalonic_aciduria_due_to_methylmalonyl-CoA_mutase_deficiency;Methylmalonic_acidemia;Methylmalonic_aciduria_due_to_complete_methylmalonyl-CoA_mutase_deficiency;METHYLMALONIC_ACIDURIA	ubiquitination_k	223	-4	TIQNDILKEFMVRNT	TIQYDILKEFMVRNT	0.950334	0.400846	-0.549489
MMUT	ENSP00000274813	655	Aat/Tat	N	219	Y	Methylmalonic_aciduria_due_to_methylmalonyl-CoA_mutase_deficiency;Methylmalonic_acidemia;Methylmalonic_aciduria_due_to_complete_methylmalonyl-CoA_mutase_deficiency;METHYLMALONIC_ACIDURIA	acetylation_k	223	-4	TIQNDILKEFMVRNT	TIQYDILKEFMVRNT	0.647634	0.0580414	-0.589593
MMUT	ENSP00000274813	655	Aat/Tat	N	219	Y	Methylmalonic_aciduria_due_to_methylmalonyl-CoA_mutase_deficiency;Methylmalonic_acidemia;Methylmalonic_aciduria_due_to_complete_methylmalonyl-CoA_mutase_deficiency;METHYLMALONIC_ACIDURIA	phosphorylation_y	219	0	KLTGTIQNDILKEFM	KLTGTIQYDILKEFM	0	0.871863	0.871863
MMUT	ENSP00000274813	322	Cgc/Tgc	R	108	C	Methylmalonic_aciduria_due_to_methylmalonyl-CoA_mutase_deficiency;Methylmalonic_acidemia;METHYLMALONIC_ACIDURIA;Methylmalonic_aciduria_due_to_complete_methylmalonyl-CoA_mutase_deficiency	methylation_r	108	0	TFRPWTIRQYAGFST	TFRPWTICQYAGFST	0.977149	0	-0.977149
BTD	ENSP00000500403	1595	aCg/aTg	T	532	M	Biotinidase_deficiency;	phosphorylation_st	532	0	RLSSGLVTAALYGRL	RLSSGLVMAALYGRL	0.733302	0	-0.733302
BTD	ENSP00000500403	1612	Cgc/Tgc	R	538	C	Biotinidase_deficiency;	methylation_r	538	0	VTAALYGRLYERDXX	VTAALYGCLYERDXX	0.908571	0	-0.908571
BTD	ENSP00000500403	1612	Cgc/Tgc	R	538	C	Biotinidase_deficiency;	phosphorylation_y	536	2	GLVTAALYGRLYERD	GLVTAALYGCLYERD	0.953637	0.395866	-0.557771
HLCS	ENSP00000338387	1522	Cgg/Tgg	R	508	W	Holocarboxylase_synthetase_deficiency	methylation_r	508	0	RQTEGKGRGGNVWLS	RQTEGKGWGGNVWLS	0.997219	0	-0.997219
MCCC1	ENSP00000265594	974	aTg/aGg	M	325	R	Methylcrotonyl-CoA_carboxylase_deficiency;3_Methylcrotonyl-CoA_carboxylase_1_deficiency;	methylation_r	325	0	AGTVEFIMDSKHNFC	AGTVEFIRDSKHNFC	0	0.646736	0.646736
MCCC1	ENSP00000265594	974	aTg/aGg	M	325	R	Methylcrotonyl-CoA_carboxylase_deficiency;3_Methylcrotonyl-CoA_carboxylase_1_deficiency;	acetylation_k	328	-3	VEFIMDSKHNFCFME	VEFIRDSKHNFCFME	0.086713	0.954115	0.867402
MCCC1	ENSP00000265594	974	aTg/aGg	M	325	R	Methylcrotonyl-CoA_carboxylase_deficiency;3_Methylcrotonyl-CoA_carboxylase_1_deficiency;	ubiquitination_k	328	-3	VEFIMDSKHNFCFME	VEFIRDSKHNFCFME	0.00867381	0.742245	0.733571
LRRK2	ENSP00000298910	4321	Cgc/Tgc	R	1441	C	Parkinson_disease_8	phosphorylation_st	1443	-2	FNIKARASSSPVILV	FNIKACASSSPVILV	0.783733	0.255205	-0.528527
LRRK2	ENSP00000298910	4321	Cgc/Tgc	R	1441	C	Parkinson_disease_8	sumoylation_k	1439	2	KPWLFNIKARASSSP	KPWLFNIKACASSSP	0.968524	0.198492	-0.770032
LRRK2	ENSP00000298910	4321	Cgc/Tgc	R	1441	C	Parkinson_disease_8	ubiquitination_k	1439	2	KPWLFNIKARASSSP	KPWLFNIKACASSSP	0.977558	0.0192523	-0.958306
LRRK2	ENSP00000298910	4321	Cgc/Tgc	R	1441	C	Parkinson_disease_8	methylation_r	1441	0	WLFNIKARASSSPVI	WLFNIKACASSSPVI	0.609174	0	-0.609174
LRRK2	ENSP00000298910	4321	Cgc/Tgc	R	1441	C	Parkinson_disease_8	acetylation_k	1439	2	KPWLFNIKARASSSP	KPWLFNIKACASSSP	0.857512	0.0259038	-0.831608
ADA	ENSP00000361965	632	cGt/cAt	R	211	H	Severe_combined_immunodeficiency_due_to_ADA_deficiency;	ubiquitination_k	206	5	QAYQEAVKSGIHRTV	QAYQEAVKSGIHHTV	0.946507	0.426637	-0.51987
ADA	ENSP00000361965	911	cTg/cGg	L	304	R	Severe_combined_immunodeficiency_due_to_ADA_deficiency	acetylation_k	301	3	TDDPLIFKSTLDTDY	TDDPLIFKSTRDTDY	0.378885	0.912963	0.534078
ADA	ENSP00000361965	466	Cgc/Tgc	R	156	C	Severe_combined_immunodeficiency_disease;Severe_combined_immunodeficiency_due_to_ADA_deficiency	methylation_r	149	7	RDFGVKARSILCCMR	RDFGVKARSILCCMC	0.6146	0.111415	-0.503185
ADA	ENSP00000361965	466	Cgc/Tgc	R	156	C	Severe_combined_immunodeficiency_disease;Severe_combined_immunodeficiency_due_to_ADA_deficiency	methylation_r	156	0	RSILCCMRHQPNWSP	RSILCCMCHQPNWSP	0.829624	0	-0.829624
ADA	ENSP00000361965	872	tCg/tTg	S	291	L	Severe_combined_immunodeficiency_due_to_ADA_deficiency;	phosphorylation_st	291	0	KNDQANYSLNTDDPL	KNDQANYLLNTDDPL	0.590278	0	-0.590278
ADA	ENSP00000361965	872	tCg/tTg	S	291	L	Severe_combined_immunodeficiency_due_to_ADA_deficiency;	glycosylation_n	289	2	RLKNDQANYSLNTDD	RLKNDQANYLLNTDD	0.977904	0.000142707	-0.977762
ADA	ENSP00000361965	467	cGc/cAc	R	156	H	Severe_Combined_Immune_Deficiency;Severe_combined_immunodeficiency_due_to_ADA_deficiency;SCID_due_to_ADA_deficiency	methylation_r	156	0	RSILCCMRHQPNWSP	RSILCCMHHQPNWSP	0.829624	0	-0.829624
ARL13B	ENSP00000377769	598	Cgc/Tgc	R	200	C	Joubert_syndrome	acetylation_k	203	-3	ALNERIQKETTEQRA	ALNECIQKETTEQRA	0.269315	0.919593	0.650278
SGCG	ENSP00000218867	787	Gaa/Aaa	E	263	K	Severe_autosomal_recessive_muscular_dystrophy_of_childhood_-_North_African_type	acetylation_k	263	0	GSSQSLYEICVCPDG	GSSQSLYKICVCPDG	0	0.92183	0.92183
SGCG	ENSP00000218867	787	Gaa/Aaa	E	263	K	Severe_autosomal_recessive_muscular_dystrophy_of_childhood_-_North_African_type	ubiquitination_k	263	0	GSSQSLYEICVCPDG	GSSQSLYKICVCPDG	0	0.926779	0.926779
AHI1	ENSP00000265602	2168	cGg/cAg	R	723	Q	Joubert_syndrome_with_ocular_defect;Joubert_syndrome	acetylation_k	726	-3	DSMIRIWKVEMREDS	DSMIQIWKVEMREDS	0.60345	0.0202689	-0.583181
RDH12	ENSP00000267502	146	aCg/aTg	T	49	M	Cone-rod_degeneration;Leber_congenital_amaurosis;	phosphorylation_st	49	0	VVITGANTGIGKETA	VVITGANMGIGKETA	0.847206	0	-0.847206
GCDH	ENSP00000222214	1204	Cgg/Tgg	R	402	W	Glutaric_aciduria;	phosphorylation_y	398	4	GNGISDEYHVIRHAM	GNGISDEYHVIWHAM	0.925674	0.000975032	-0.924699
GCDH	ENSP00000222214	1093	Gag/Aag	E	365	K	Glutaric_aciduria;	methylation_k	365	0	DQDKAAPEMVSLLKR	DQDKAAPKMVSLLKR	0	0.845335	0.845335
GCDH	ENSP00000222214	1093	Gag/Aag	E	365	K	Glutaric_aciduria;	acetylation_k	365	0	DQDKAAPEMVSLLKR	DQDKAAPKMVSLLKR	0	0.857922	0.857922
GCDH	ENSP00000222214	1093	Gag/Aag	E	365	K	Glutaric_aciduria;	ubiquitination_k	365	0	DQDKAAPEMVSLLKR	DQDKAAPKMVSLLKR	0	0.993983	0.993983
GCDH	ENSP00000222214	1093	Gag/Aag	E	365	K	Glutaric_aciduria;	sumoylation_k	365	0	DQDKAAPEMVSLLKR	DQDKAAPKMVSLLKR	0	0.920638	0.920638
GCDH	ENSP00000222214	680	cGg/cCg	R	227	P	Glutaric_aciduria;	methylation_r	227	0	DLFVVWARCEDGCIR	DLFVVWAPCEDGCIR	0.517906	0	-0.517906
TSEN54	ENSP00000327487	919	Gct/Tct	A	307	S	Congenital_cerebellar_hypoplasia;Global_developmental_delay;Olivopontocerebellar_hypoplasia;Pontocerebellar_hypoplasia;Intellectual_disability;Inborn_genetic_diseases;Amblyopia;Hypertonia;Pontoneocerebellar_hypoplasia;Microcephaly;	glycosylation_n	305	2	FEQISFPNMASDSRH	FEQISFPNMSSDSRH	0.000678066	0.98488	0.984202
C1QTNF5	ENSP00000431140	489	agC/agG	S	163	R	Late-onset_retinal_degeneration;Retinal_dystrophy	methylation_r	163	0	HATVYRASLQFDLVK	HATVYRARLQFDLVK	0	0.507375	0.507375
PEX26	ENSP00000331106	2	aTg/aCg	M	1	T	Peroxisome_biogenesis_disorder	phosphorylation_st	1	0	XXXXXXXMKSDSSTS	XXXXXXXTKSDSSTS	0	0.709904	0.709904
ANO5	ENSP00000315371	2272	Cgt/Tgt	R	758	C	Gnathodiaphyseal_dysplasia;Miyoshi_muscular_dystrophy;Limb-girdle_muscular_dystrophy;	methylation_r	758	0	FTSDIIPRLVYYYAY	FTSDIIPCLVYYYAY	0.939133	0	-0.939133
MYH14	ENSP00000366169	359	tCg/tTg	S	120	L	Deafness	phosphorylation_st	120	0	LTCLNEASVLHNLRE	LTCLNEALVLHNLRE	0.502916	0	-0.502916
VHL	ENSP00000256474	499	Cgg/Tgg	R	167	W	Pheochromocytoma;Erythrocytosis;Hereditary_cancer-predisposing_syndrome;none_provided;Von_Hippel-Lindau_syndrome;Renal_cell_carcinoma;	ubiquitination_k	171	-4	QVVRSLVKPENYRRL	QVVWSLVKPENYRRL	0.970843	0.40788	-0.562963
VHL	ENSP00000256474	499	Cgg/Tgg	R	167	W	Pheochromocytoma;Erythrocytosis;Hereditary_cancer-predisposing_syndrome;none_provided;Von_Hippel-Lindau_syndrome;Renal_cell_carcinoma;	methylation_r	167	0	ERCLQVVRSLVKPEN	ERCLQVVWSLVKPEN	0.849248	0	-0.849248
VHL	ENSP00000256474	499	Cgg/Ggg	R	167	G	Von_Hippel-Lindau_syndrome;Erythrocytosis	methylation_r	167	0	ERCLQVVRSLVKPEN	ERCLQVVGSLVKPEN	0.849248	0	-0.849248
VHL	ENSP00000256474	191	cGc/cCc	R	64	P	Pheochromocytoma;Erythrocytosis;Hereditary_cancer-predisposing_syndrome;Von_Hippel-Lindau_syndrome;	methylation_r	64	0	GRPRPVLRSVNSREP	GRPRPVLPSVNSREP	0.900938	0	-0.900938
VHL	ENSP00000256474	191	cGc/cCc	R	64	P	Pheochromocytoma;Erythrocytosis;Hereditary_cancer-predisposing_syndrome;Von_Hippel-Lindau_syndrome;	phosphorylation_st	65	-1	RPRPVLRSVNSREPS	RPRPVLPSVNSREPS	0.873168	0.278261	-0.594907
VHL	ENSP00000256474	491	cAg/cGg	Q	164	R	Hereditary_cancer-predisposing_syndrome;Von_Hippel-Lindau_syndrome;Erythrocytosis	methylation_r	164	0	TLKERCLQVVRSLVK	TLKERCLRVVRSLVK	0	0.610203	0.610203
CYBA	ENSP00000261623	70	Ggg/Agg	G	24	R	Granulomatous_disease;Chronic_granulomatous_disease;	methylation_r	24	0	SGLILITGGIVATAG	SGLILITRGIVATAG	0	0.866892	0.866892
MFN2	ENSP00000235329	2219	tGg/tCg	W	740	S	Hereditary_motor_and_sensory_neuropathy_with_optic_atrophy;Charcot-Marie-Tooth_disease	phosphorylation_st	740	0	LLRNKAGWLDSELNM	LLRNKAGSLDSELNM	0	0.994503	0.994503
MFN2	ENSP00000235329	2219	tGg/tCg	W	740	S	Hereditary_motor_and_sensory_neuropathy_with_optic_atrophy;Charcot-Marie-Tooth_disease	phosphorylation_st	743	-3	NKAGWLDSELNMFTH	NKAGSLDSELNMFTH	0.120865	0.961906	0.841041
MFN2	ENSP00000235329	839	cGt/cAt	R	280	H	Charcot-Marie-Tooth_disease	phosphorylation_st	282	-2	RQHMERCTSFLVDEL	RQHMEHCTSFLVDEL	0.952294	0.320414	-0.631881
MFN2	ENSP00000235329	839	cGt/cAt	R	280	H	Charcot-Marie-Tooth_disease	phosphorylation_st	283	-3	QHMERCTSFLVDELG	QHMEHCTSFLVDELG	0.985894	0.386908	-0.598986
MFN2	ENSP00000235329	751	Cca/Gca	P	251	A	Charcot-Marie-Tooth_disease	phosphorylation_st	249	2	HKVSERLSRPNIFIL	HKVSERLSRANIFIL	0.869815	0.337356	-0.532459
MFN2	ENSP00000235329	1071	aaG/aaC	K	357	N	Charcot-Marie-Tooth_disease	acetylation_k	357	0	SQSAVKTKFEQHTVR	SQSAVKTNFEQHTVR	0.992364	0	-0.992364
MFN2	ENSP00000235329	1071	aaG/aaC	K	357	N	Charcot-Marie-Tooth_disease	ubiquitination_k	357	0	SQSAVKTKFEQHTVR	SQSAVKTNFEQHTVR	0.999592	0	-0.999592
MFN2	ENSP00000235329	1071	aaG/aaC	K	357	N	Charcot-Marie-Tooth_disease	sumoylation_k	357	0	SQSAVKTKFEQHTVR	SQSAVKTNFEQHTVR	0.930272	0	-0.930272
MFN2	ENSP00000235329	1090	Cgg/Tgg	R	364	W	Hereditary_motor_and_sensory_neuropathy_with_optic_atrophy;Charcot-Marie-Tooth_disease	methylation_r	364	0	KFEQHTVRAKQIAEA	KFEQHTVWAKQIAEA	0.60087	0	-0.60087
MFN2	ENSP00000235329	310	Cgg/Tgg	R	104	W	Inborn_genetic_diseases;Hereditary_motor_and_sensory_neuropathy_with_optic_atrophy;Charcot-Marie-Tooth_disease	methylation_r	104	0	MKVAFFGRTSNGKST	MKVAFFGWTSNGKST	0.569355	0	-0.569355
PRICKLE1	ENSP00000345064	311	cGg/cAg	R	104	Q	Progressive_myoclonus_epilepsy_with_ataxia;	methylation_r	104	0	LQVFSAQRKKEALGR	LQVFSAQQKKEALGR	0.74672	0	-0.74672
PRICKLE1	ENSP00000345064	311	cGg/cAg	R	104	Q	Progressive_myoclonus_epilepsy_with_ataxia;	ubiquitination_k	106	-2	VFSAQRKKEALGRGT	VFSAQQKKEALGRGT	0.0397621	0.971589	0.931827
PRICKLE1	ENSP00000345064	311	cGg/cAg	R	104	Q	Progressive_myoclonus_epilepsy_with_ataxia;	sumoylation_k	105	-1	QVFSAQRKKEALGRG	QVFSAQQKKEALGRG	0.0290774	0.565848	0.536771
PRICKLE1	ENSP00000345064	311	cGg/cAg	R	104	Q	Progressive_myoclonus_epilepsy_with_ataxia;	ubiquitination_k	105	-1	QVFSAQRKKEALGRG	QVFSAQQKKEALGRG	0.0537642	0.995313	0.941549
PRICKLE1	ENSP00000345064	311	cGg/cAg	R	104	Q	Progressive_myoclonus_epilepsy_with_ataxia;	acetylation_k	105	-1	QVFSAQRKKEALGRG	QVFSAQQKKEALGRG	0.0293764	0.968531	0.939155
PYGM	ENSP00000164139	1628	aAg/aCg	K	543	T	Glycogen_storage_disease;	methylation_k	543	0	AKVKQENKLKFAAYL	AKVKQENTLKFAAYL	0.640709	0	-0.640709
PYGM	ENSP00000164139	1628	aAg/aCg	K	543	T	Glycogen_storage_disease;	acetylation_k	543	0	AKVKQENKLKFAAYL	AKVKQENTLKFAAYL	0.502163	0	-0.502163
PYGM	ENSP00000164139	2056	Ggg/Agg	G	686	R	Glycogen_storage_disease;	acetylation_k	681	5	ASGTGNMKFMLNGAL	ASGTGNMKFMLNRAL	0.000894586	0.755804	0.75491
PYGM	ENSP00000164139	2056	Ggg/Agg	G	686	R	Glycogen_storage_disease;	ubiquitination_k	681	5	ASGTGNMKFMLNGAL	ASGTGNMKFMLNRAL	0.000362266	0.862885	0.862523
ETHE1	ENSP00000292147	487	Cgg/Tgg	R	163	W	Ethylmalonic_encephalopathy	methylation_r	163	0	LLIRGCGRTDFQQGC	LLIRGCGWTDFQQGC	0.948385	0	-0.948385
BCKDHA	ENSP00000269980	868	Ggg/Agg	G	290	R	Maple_syrup_urine_disease;MAPLE_SYRUP_URINE_DISEASE;	methylation_r	290	0	GIAARGPGYGIMSIR	GIAARGPRYGIMSIR	0	0.998301	0.998301
BCKDHA	ENSP00000269980	929	aCa/aGa	T	310	R	Maple_syrup_urine_disease;	sumoylation_k	311	-1	FAVYNATKEARRRAV	FAVYNARKEARRRAV	0.896502	0.289294	-0.607208
BCKDHA	ENSP00000269980	929	aCa/aGa	T	310	R	Maple_syrup_urine_disease;	methylation_r	310	0	VFAVYNATKEARRRA	VFAVYNARKEARRRA	0	0.935503	0.935503
BCKDHA	ENSP00000269980	929	aCa/aGa	T	310	R	Maple_syrup_urine_disease;	ubiquitination_k	311	-1	FAVYNATKEARRRAV	FAVYNARKEARRRAV	0.988485	0.00736399	-0.981121
BCKDHA	ENSP00000269980	929	aCa/aGa	T	310	R	Maple_syrup_urine_disease;	glycosylation_n	308	2	NDVFAVYNATKEARR	NDVFAVYNARKEARR	0.975024	2.64251e-05	-0.974997
BCKDHA	ENSP00000269980	929	aCa/aGa	T	310	R	Maple_syrup_urine_disease;	acetylation_k	311	-1	FAVYNATKEARRRAV	FAVYNARKEARRRAV	0.993195	0.159888	-0.833307
ASL	ENSP00000307188	283	Cgc/Tgc	R	95	C	Argininosuccinate_lyase_deficiency	methylation_r	95	0	IHTANERRLKELIGA	IHTANERCLKELIGA	0.517498	0	-0.517498
ASL	ENSP00000307188	283	Cgc/Tgc	R	95	C	Argininosuccinate_lyase_deficiency	methylation_r	94	1	DIHTANERRLKELIG	DIHTANERCLKELIG	0.815371	0.216661	-0.59871
ASL	ENSP00000307188	857	cAg/cGg	Q	286	R	Argininosuccinate_lyase_deficiency;	acetylation_k	287	-1	GSSLMPQKKNPDSLE	GSSLMPRKKNPDSLE	0.839298	0.0682157	-0.771082
ASL	ENSP00000307188	857	cAg/cGg	Q	286	R	Argininosuccinate_lyase_deficiency;	methylation_r	286	0	TGSSLMPQKKNPDSL	TGSSLMPRKKNPDSL	0	0.626997	0.626997
ASL	ENSP00000307188	1153	Cgc/Tgc	R	385	C	Argininosuccinate_lyase_deficiency	ubiquitination_k	380	5	LAYYLVRKGMPFRQA	LAYYLVRKGMPFCQA	0.0247474	0.693272	0.668525
KIF21A	ENSP00000354878	2860	Cgg/Tgg	R	954	W	Fibrosis_of_extraocular_muscles;	ubiquitination_k	952	2	ADMNRLLKQREELTK	ADMNRLLKQWEELTK	0.10553	0.981442	0.875912
KIF21A	ENSP00000354878	2860	Cgg/Tgg	R	954	W	Fibrosis_of_extraocular_muscles;	sumoylation_k	952	2	ADMNRLLKQREELTK	ADMNRLLKQWEELTK	0.17366	0.692321	0.518661
KIF21A	ENSP00000354878	2860	Cgg/Tgg	R	954	W	Fibrosis_of_extraocular_muscles;	ubiquitination_k	959	-5	KQREELTKRREKLSK	KQWEELTKRREKLSK	0.18626	0.904484	0.718224
ADSL	ENSP00000485525	736	Aaa/Gaa	K	246	E	Adenylosuccinate_lyase_deficiency	methylation_k	246	0	TGQTYTRKVDIEVLS	TGQTYTREVDIEVLS	0.767685	0	-0.767685
EXT2	ENSP00000342656	679	Gat/Aat	D	227	N	Seizures;Multiple_exostoses	glycosylation_n	227	0	WTYRQGYDVSIPVYS	WTYRQGYNVSIPVYS	0	0.914999	0.914999
NIPA1	ENSP00000337452	134	aCg/aGg	T	45	R	Hereditary_spastic_paraplegia	methylation_r	45	0	SSLVNGSTFVLQKKG	SSLVNGSRFVLQKKG	0	0.76016	0.76016
CLN5	ENSP00000366673	688	Gac/Aac	D	230	N	Neuronal_ceroid_lipofuscinosis	glycosylation_n	230	0	ETWFDSYDCSKFVLR	ETWFDSYNCSKFVLR	0	0.983603	0.983603
CLN5	ENSP00000366673	188	cGt/cAt	R	63	H	Neuronal_ceroid_lipofuscinosis	methylation_r	63	0	PYKRFDFRPKPDPYC	PYKRFDFHPKPDPYC	0.643827	0	-0.643827
NHLRC1	ENSP00000345464	76	Tgc/Agc	C	26	S	Lafora_disease;Epilepsy	sumoylation_k	32	-6	ECKVCFEKFGHRQQR	ESKVCFEKFGHRQQR	0.0689353	0.674358	0.605423
ASPA	ENSP00000263080	212	cGc/cAc	R	71	H	Spongy_degeneration_of_central_nervous_system;Canavan_disease	methylation_r	71	0	YIDCDLNRIFDLENL	YIDCDLNHIFDLENL	0.995236	0	-0.995236
TPP1	ENSP00000299427	1093	Tgt/Cgt	C	365	R	Neuronal_ceroid_lipofuscinosis;Ceroid_lipofuscinosis_neuronal	methylation_r	365	0	SGDSGAGCWSVSGRH	SGDSGAGRWSVSGRH	0	0.98929	0.98929
TPP1	ENSP00000299427	1093	Tgt/Cgt	C	365	R	Neuronal_ceroid_lipofuscinosis;Ceroid_lipofuscinosis_neuronal	phosphorylation_st	361	4	LLFASGDSGAGCWSV	LLFASGDSGAGRWSV	0.075851	0.598791	0.52294
TPP1	ENSP00000299427	857	aAc/aGc	N	286	S	Ceroid_lipofuscinosis_neuronal	glycosylation_n	286	0	YLMSAGANISTWVYS	YLMSAGASISTWVYS	0.923238	0	-0.923238
SUMF1	ENSP00000272902	1045	Cgg/Tgg	R	349	W	Multiple_sulfatase_deficiency	phosphorylation_st	350	-1	RYRCAARSQNTPDSS	RYRCAAWSQNTPDSS	0.527103	0.0154714	-0.511632
SUMF1	ENSP00000272902	1045	Cgg/Tgg	R	349	W	Multiple_sulfatase_deficiency	phosphorylation_st	356	-7	RSQNTPDSSASNLGF	WSQNTPDSSASNLGF	0.861574	0.293734	-0.56784
SUMF1	ENSP00000272902	1045	Cgg/Tgg	R	349	W	Multiple_sulfatase_deficiency	methylation_r	349	0	YRYRCAARSQNTPDS	YRYRCAAWSQNTPDS	0.931525	0	-0.931525
SUMF1	ENSP00000272902	2	aTg/aGg	M	1	R	Multiple_sulfatase_deficiency	methylation_r	1	0	XXXXXXXMAAPALGL	XXXXXXXRAAPALGL	0	0.943418	0.943418
CCM2	ENSP00000258781	1	Atg/Gtg	M	1	V	Cerebral_cavernous_malformations;	ubiquitination_k	6	-5	XXMEEEGKKGKKPGI	XXVEEEGKKGKKPGI	0.308977	0.872888	0.563911
GNPTAB	ENSP00000299314	10	Aag/Cag	K	4	Q	Pseudo-Hurler_polydystrophy;Mucolipidosis;Mucopolysaccharidosis	methylation_k	4	0	XXXXMLFKLLQRQTY	XXXXMLFQLLQRQTY	0.983689	0	-0.983689
GNPTAB	ENSP00000299314	10	Aag/Cag	K	4	Q	Pseudo-Hurler_polydystrophy;Mucolipidosis;Mucopolysaccharidosis	sumoylation_k	4	0	XXXXMLFKLLQRQTY	XXXXMLFQLLQRQTY	0.565202	0	-0.565202
GNPTAB	ENSP00000299314	10	Aag/Cag	K	4	Q	Pseudo-Hurler_polydystrophy;Mucolipidosis;Mucopolysaccharidosis	acetylation_k	4	0	XXXXMLFKLLQRQTY	XXXXMLFQLLQRQTY	0.878681	0	-0.878681
GBE1	ENSP00000410833	1543	Cgt/Tgt	R	515	C	Inborn_genetic_diseases;Glycogen_storage_disease;Glycogen_storage_disease_IV	acetylation_k	521	-6	DRGIQLHKMIRLITH	DCGIQLHKMIRLITH	0.992583	0.0801348	-0.912449
GBE1	ENSP00000410833	1543	Cgt/Tgt	R	515	C	Inborn_genetic_diseases;Glycogen_storage_disease;Glycogen_storage_disease_IV	ubiquitination_k	521	-6	DRGIQLHKMIRLITH	DCGIQLHKMIRLITH	0.991277	0.00802863	-0.983248
GBE1	ENSP00000410833	1543	Cgt/Tgt	R	515	C	Inborn_genetic_diseases;Glycogen_storage_disease;Glycogen_storage_disease_IV	methylation_r	515	0	PFTPVIDRGIQLHKM	PFTPVIDCGIQLHKM	0.979022	0	-0.979022
GBE1	ENSP00000410833	1571	cGa/cAa	R	524	Q	Glycogen_storage_disease_IV;Glycogen_storage_disease;Adult_polyglucosan_body_neuropathy	ubiquitination_k	521	3	DRGIQLHKMIRLITH	DRGIQLHKMIQLITH	0.991277	0.00239027	-0.988887
GBE1	ENSP00000410833	1571	cGa/cAa	R	524	Q	Glycogen_storage_disease_IV;Glycogen_storage_disease;Adult_polyglucosan_body_neuropathy	acetylation_k	521	3	DRGIQLHKMIRLITH	DRGIQLHKMIQLITH	0.992583	0.0104582	-0.982125
GBE1	ENSP00000410833	784	Cgt/Tgt	R	262	C	Glycogen_storage_disease_IV;Adult_polyglucosan_body_disease	methylation_r	262	0	SFFAASSRYGTPEEL	SFFAASSCYGTPEEL	0.546486	0	-0.546486
CLN8	ENSP00000328182	70	Cgc/Ggc	R	24	G	Neuronal_ceroid_lipofuscinosis;Ceroid_lipofuscinosis	methylation_r	24	0	DYASWGIRSTLMVAG	DYASWGIGSTLMVAG	0.997219	0	-0.997219
ACAT1	ENSP00000265838	547	Ggg/Agg	G	183	R	Deficiency_of_acetyl-CoA_acetyltransferase	methylation_r	183	0	EDLIVKDGLTDVYNK	EDLIVKDRLTDVYNK	0	0.639678	0.639678
ACAT1	ENSP00000265838	2	aTg/aAg	M	1	K	Deficiency_of_acetyl-CoA_acetyltransferase	methylation_k	1	0	XXXXXXXMAVLAALL	XXXXXXXKAVLAALL	0	0.905733	0.905733
ACAT1	ENSP00000265838	2	aTg/aAg	M	1	K	Deficiency_of_acetyl-CoA_acetyltransferase	sumoylation_k	1	0	XXXXXXXMAVLAALL	XXXXXXXKAVLAALL	0	0.948384	0.948384
ACAT1	ENSP00000265838	2	aTg/aAg	M	1	K	Deficiency_of_acetyl-CoA_acetyltransferase	ubiquitination_k	1	0	XXXXXXXMAVLAALL	XXXXXXXKAVLAALL	0	0.88471	0.88471
ACAT1	ENSP00000265838	278	aAt/aGt	N	93	S	Deficiency_of_acetyl-CoA_acetyltransferase	phosphorylation_st	93	0	VKEAYMGNVLQGGEG	VKEAYMGSVLQGGEG	0	0.725058	0.725058
HSD3B7	ENSP00000297679	439	Gaa/Aaa	E	147	K	Congenital_bile_acid_synthesis_defect	methylation_k	147	0	HPFYRGNEDTPYEAV	HPFYRGNKDTPYEAV	0	0.986305	0.986305
HSD3B7	ENSP00000297679	439	Gaa/Aaa	E	147	K	Congenital_bile_acid_synthesis_defect	sumoylation_k	147	0	HPFYRGNEDTPYEAV	HPFYRGNKDTPYEAV	0	0.798055	0.798055
HSD3B7	ENSP00000297679	439	Gaa/Aaa	E	147	K	Congenital_bile_acid_synthesis_defect	ubiquitination_k	147	0	HPFYRGNEDTPYEAV	HPFYRGNKDTPYEAV	0	0.970129	0.970129
HSD3B7	ENSP00000297679	439	Gaa/Aaa	E	147	K	Congenital_bile_acid_synthesis_defect	acetylation_k	147	0	HPFYRGNEDTPYEAV	HPFYRGNKDTPYEAV	0	0.654104	0.654104
ITGA2B	ENSP00000262407	1073	cGt/cAt	R	358	H	Glanzmann_thrombasthenia	ubiquitination_k	352	6	MESRADRKLAEVGRV	MESRADRKLAEVGHV	0.732201	0.10017	-0.632031
ITGA2B	ENSP00000262407	1073	cGt/cAt	R	358	H	Glanzmann_thrombasthenia	methylation_r	358	0	RKLAEVGRVYLFLQP	RKLAEVGHVYLFLQP	0.989367	0	-0.989367
NPC1	ENSP00000269228	2974	Ggg/Cgg	G	992	R	Niemann-Pick_disease	methylation_r	992	0	EGKQRPQGGDFMRFL	EGKQRPQRGDFMRFL	0	0.575969	0.575969
SMPD1	ENSP00000340409	1493	cGt/cTt	R	498	L	Sphingomyelin/cholesterol_lipidosis;Niemann-Pick_disease	methylation_r	498	0	IGLNPGYRVYQIDGN	IGLNPGYLVYQIDGN	0.683811	0	-0.683811
SMPD1	ENSP00000340409	730	Gga/Aga	G	244	R	Sphingomyelin/cholesterol_lipidosis;Niemann-Pick_disease	methylation_r	244	0	PASRPGAGYWGEYSK	PASRPGARYWGEYSK	0	0.999457	0.999457
KRT9	ENSP00000246662	487	Cgg/Tgg	R	163	W	Epidermolytic_palmoplantar_keratoderma;Palmoplantar_keratoderma;	phosphorylation_st	166	-3	ELNSRLASYLDKVQA	ELNSWLASYLDKVQA	0.7788	0.0173844	-0.761416
KRT9	ENSP00000246662	487	Cgg/Tgg	R	163	W	Epidermolytic_palmoplantar_keratoderma;Palmoplantar_keratoderma;	sumoylation_k	170	-7	RLASYLDKVQALEEA	WLASYLDKVQALEEA	0.876844	0.292268	-0.584576
KRT9	ENSP00000246662	487	Cgg/Tgg	R	163	W	Epidermolytic_palmoplantar_keratoderma;Palmoplantar_keratoderma;	acetylation_k	170	-7	RLASYLDKVQALEEA	WLASYLDKVQALEEA	0.984306	0.0415517	-0.942754
KRT9	ENSP00000246662	487	Cgg/Tgg	R	163	W	Epidermolytic_palmoplantar_keratoderma;Palmoplantar_keratoderma;	ubiquitination_k	170	-7	RLASYLDKVQALEEA	WLASYLDKVQALEEA	0.994777	0.238045	-0.756733
KRT9	ENSP00000246662	487	Cgg/Tgg	R	163	W	Epidermolytic_palmoplantar_keratoderma;Palmoplantar_keratoderma;	phosphorylation_y	167	-4	LNSRLASYLDKVQAL	LNSWLASYLDKVQAL	0.994948	0.0275428	-0.967405
KRT9	ENSP00000246662	488	cGg/cAg	R	163	Q	Inborn_genetic_diseases;Epidermolytic_palmoplantar_keratoderma;	acetylation_k	170	-7	RLASYLDKVQALEEA	QLASYLDKVQALEEA	0.984306	0.442138	-0.542168
KRT9	ENSP00000246662	488	cGg/cAg	R	163	Q	Inborn_genetic_diseases;Epidermolytic_palmoplantar_keratoderma;	phosphorylation_y	167	-4	LNSRLASYLDKVQAL	LNSQLASYLDKVQAL	0.994948	0.450137	-0.544812
BBS7	ENSP00000264499	968	cAt/cGt	H	323	R	Bardet-Biedl_syndrome;	methylation_k	324	-1	LTTEPIHKESGPGEE	LTTEPIRKESGPGEE	0.0328456	0.721459	0.688613
BBS7	ENSP00000264499	968	cAt/cGt	H	323	R	Bardet-Biedl_syndrome;	phosphorylation_st	326	-3	TEPIHKESGPGEELK	TEPIRKESGPGEELK	0.202908	0.867061	0.664153
BBS7	ENSP00000264499	968	cAt/cGt	H	323	R	Bardet-Biedl_syndrome;	ubiquitination_k	324	-1	LTTEPIHKESGPGEE	LTTEPIRKESGPGEE	0.00155938	0.535493	0.533934
MMAB	ENSP00000445920	556	Cgg/Tgg	R	186	W	Vitamin_B12-responsive_methylmalonic_acidemia;Methylmalonic_acidemia;	phosphorylation_st	179	7	LPSGGKISSALHFCR	LPSGGKISSALHFCW	0.719407	0.0834546	-0.635952
KCNQ1	ENSP00000155840	565	Ggg/Agg	G	189	R	Congenital_long_QT_syndrome;Long_QT_syndrome;	methylation_r	189	0	SKYVGLWGRLRFARK	SKYVGLWRRLRFARK	0	0.965876	0.965876
KCNQ1	ENSP00000155840	569	cGg/cAg	R	190	Q	Congenital_long_QT_syndrome;Cardiovascular_phenotype;Arrhythmia;Long_QT_syndrome;	methylation_r	190	0	KYVGLWGRLRFARKP	KYVGLWGQLRFARKP	0.999685	0	-0.999685
KCNQ1	ENSP00000155840	1747	Cgc/Tgc	R	583	C	Congenital_long_QT_syndrome;Jervell_and_Lange-Nielsen_syndrome;Acquired_susceptibility_to_long_QT_syndrome;Long_QT_syndrome;Beckwith-Wiedemann_syndrome;Short_QT_syndrome;Atrial_fibrillation	methylation_r	583	0	VSEKSKDRGSNTIGA	VSEKSKDCGSNTIGA	0.614341	0	-0.614341
HGD	ENSP00000283871	481	Ggg/Agg	G	161	R	Alkaptonuria	acetylation_k	160	1	DFLIVPQKGNLLIYT	DFLIVPQKRNLLIYT	0.0798726	0.969814	0.889942
HGD	ENSP00000283871	481	Ggg/Agg	G	161	R	Alkaptonuria	ubiquitination_k	160	1	DFLIVPQKGNLLIYT	DFLIVPQKRNLLIYT	0.0368513	0.934945	0.898094
HGD	ENSP00000283871	808	Ggg/Agg	G	270	R	Alkaptonuria	methylation_r	270	0	FNVVAWHGNYTPYKY	FNVVAWHRNYTPYKY	0	0.612138	0.612138
CDAN1	ENSP00000348564	3124	Cgg/Tgg	R	1042	W	Congenital_dyserythropoietic_anemia;	methylation_r	1042	0	LSLAVGPRDPDEGVS	LSLAVGPWDPDEGVS	0.752776	0	-0.752776
FKTN	ENSP00000223528	536	aGg/aCg	R	179	T	Dilated_cardiomyopathy;	methylation_r	179	0	HLVVFHERSGNYLWH	HLVVFHETSGNYLWH	0.540833	0	-0.540833
POMT1	ENSP00000361302	226	Gga/Aga	G	76	R	Muscular_dystrophy-dystroglycanopathy_(congenital_with_brain_and_eye_anomalies);	methylation_r	76	0	GHMVLALGGYLGGFD	GHMVLALRGYLGGFD	0	0.979969	0.979969
SRD5A2	ENSP00000477587	736	Cgg/Tgg	R	246	W	3-Oxo-5_alpha-steroid_delta_4-dehydrogenase_deficiency	methylation_r	246	0	FEDYPKSRKALIPFI	FEDYPKSWKALIPFI	0.946591	0	-0.946591
SRD5A2	ENSP00000477587	692	cAc/cGc	H	231	R	3-Oxo-5_alpha-steroid_delta_4-dehydrogenase_deficiency	methylation_r	231	0	LGLRAFHHHRFYLKM	LGLRAFHRHRFYLKM	0	0.983424	0.983424
SRD5A2	ENSP00000477587	635	cCa/cGa	P	212	R	3-Oxo-5_alpha-steroid_delta_4-dehydrogenase_deficiency	methylation_r	212	0	ALATWSLPALAFAFF	ALATWSLRALAFAFF	0	0.933579	0.933579
SRD5A2	ENSP00000477587	680	cGa/cAa	R	227	Q	3-Oxo-5_alpha-steroid_delta_4-dehydrogenase_deficiency;Micropenis;	methylation_r	227	0	SLCFLGLRAFHHHRF	SLCFLGLQAFHHHRF	0.901389	0	-0.901389
PRPF8	ENSP00000304350	6926	cAc/cGc	H	2309	R	Retinitis_pigmentosa;Retinal_dystrophy	methylation_r	2309	0	KEFYHEVHRPSHFLN	KEFYHEVRRPSHFLN	0	0.979687	0.979687
PRPF8	ENSP00000304350	6926	cAc/cGc	H	2309	R	Retinitis_pigmentosa;Retinal_dystrophy	ubiquitination_k	2302	7	ELQLANPKEFYHEVH	ELQLANPKEFYHEVR	0.0101925	0.831451	0.821258
PRPF8	ENSP00000304350	6929	aGg/aAg	R	2310	K	Retinitis_pigmentosa;Retinal_dystrophy	methylation_r	2310	0	EFYHEVHRPSHFLNF	EFYHEVHKPSHFLNF	0.643516	0	-0.643516
IRF6	ENSP00000355988	250	Cgc/Tgc	R	84	C	Orofacial_cleft_6;Van_der_Woude_syndrome;Popliteal_pterygium_syndrome	ubiquitination_k	89	-5	QLRCALNKSREFNLM	QLCCALNKSREFNLM	0.0537811	0.99887	0.945089
IRF6	ENSP00000355988	251	cGc/cAc	R	84	H	Orofacial_cleft_6;Van_der_Woude_syndrome;Popliteal_pterygium_syndrome	ubiquitination_k	89	-5	QLRCALNKSREFNLM	QLHCALNKSREFNLM	0.0537811	0.995045	0.941264
IRF6	ENSP00000355988	16	Cgc/Tgc	R	6	C	Popliteal_pterygium_syndrome;Van_der_Woude_syndrome;Cleft_palate;Orofacial_cleft_6;	methylation_r	6	0	XXMALHPRRVRLKPW	XXMALHPCRVRLKPW	0.99248	0	-0.99248
IRF6	ENSP00000355988	1198	Cgg/Tgg	R	400	W	Orofacial_cleft_6;Van_der_Woude_syndrome;Popliteal_pterygium_syndrome	phosphorylation_st	407	-7	RMIYEMFSGDFTRSF	WMIYEMFSGDFTRSF	0.899434	0.0675199	-0.831914
IRF6	ENSP00000355988	1198	Cgg/Tgg	R	400	W	Orofacial_cleft_6;Van_der_Woude_syndrome;Popliteal_pterygium_syndrome	phosphorylation_y	403	-3	PVVARMIYEMFSGDF	PVVAWMIYEMFSGDF	0.998614	0.480114	-0.5185
NPHP1	ENSP00000376953	1024	Ggg/Agg	G	342	R	NPHP1-Related_Disorders;Nephronophthisis;	methylation_r	342	0	LSQLLEEGNQFRANY	LSQLLEERNQFRANY	0	0.631811	0.631811
SLC22A12	ENSP00000366797	269	cGc/cAc	R	90	H	Hereditary_renal_hypouricemia;Familial_renal_hypouricemia	methylation_r	90	0	QRPHQCRRFRQPQWQ	QRPHQCRHFRQPQWQ	0.764713	0	-0.764713
ACADM	ENSP00000359878	799	Gga/Aga	G	267	R	Medium-chain_acyl-coenzyme_A_dehydrogenase_deficiency;	methylation_r	267	0	ENVLIGDGAGFKVAM	ENVLIGDRAGFKVAM	0	0.998447	0.998447
ACADM	ENSP00000359878	583	Gga/Aga	G	195	R	Medium-chain_acyl-coenzyme_A_dehydrogenase_deficiency;	methylation_r	195	0	QKMWITNGGKANWYF	QKMWITNRGKANWYF	0	0.992024	0.992024
ACADM	ENSP00000359878	199	Tat/Cat	Y	67	H	Medium-chain_acyl-coenzyme_A_dehydrogenase_deficiency;	phosphorylation_y	67	0	IIPVAAEYDKTGEYP	IIPVAAEHDKTGEYP	0.988822	0	-0.988822
PROK2	ENSP00000295619	217	Cgt/Tgt	R	73	C	Hypogonadotropic_hypogonadism_4_with_or_without_anosmia	acetylation_k	74	-1	SCHPLTRKNNFGNGR	SCHPLTCKNNFGNGR	0.0708937	0.899379	0.828485
PROK2	ENSP00000295619	217	Cgt/Tgt	R	73	C	Hypogonadotropic_hypogonadism_4_with_or_without_anosmia	ubiquitination_k	74	-1	SCHPLTRKNNFGNGR	SCHPLTCKNNFGNGR	0.318766	0.985272	0.666506
PROK2	ENSP00000295619	217	Cgt/Tgt	R	73	C	Hypogonadotropic_hypogonadism_4_with_or_without_anosmia	methylation_r	73	0	DSCHPLTRKNNFGNG	DSCHPLTCKNNFGNG	0.91978	0	-0.91978
GALT	ENSP00000368119	425	aTg/aAg	M	142	K	Deficiency_of_UDPglucose-hexose-1-phosphate_uridylyltransferase;	ubiquitination_k	142	0	SDVTLPLMSVPEIRA	SDVTLPLKSVPEIRA	0	0.977994	0.977994
GALT	ENSP00000368119	425	aTg/aAg	M	142	K	Deficiency_of_UDPglucose-hexose-1-phosphate_uridylyltransferase;	acetylation_k	142	0	SDVTLPLMSVPEIRA	SDVTLPLKSVPEIRA	0	0.853924	0.853924
GALT	ENSP00000368119	997	Cgg/Tgg	R	333	W	Deficiency_of_UDPglucose-hexose-1-phosphate_uridylyltransferase;	methylation_r	333	0	LLRSATVRKFMVGYE	LLRSATVWKFMVGYE	0.923266	0	-0.923266
GALT	ENSP00000368119	997	Cgg/Tgg	R	333	W	Deficiency_of_UDPglucose-hexose-1-phosphate_uridylyltransferase;	sumoylation_k	334	-1	LRSATVRKFMVGYEM	LRSATVWKFMVGYEM	0.660283	0.0102482	-0.650035
GALT	ENSP00000368119	997	Cgg/Tgg	R	333	W	Deficiency_of_UDPglucose-hexose-1-phosphate_uridylyltransferase;	acetylation_k	334	-1	LRSATVRKFMVGYEM	LRSATVWKFMVGYEM	0.679908	0.0220287	-0.657879
GALT	ENSP00000368119	855	aaG/aaT	K	285	N	Deficiency_of_UDPglucose-hexose-1-phosphate_uridylyltransferase;	methylation_k	285	0	IMKKLLTKYDNLFET	IMKKLLTNYDNLFET	0.668436	0	-0.668436
GALT	ENSP00000368119	997	Cgg/Ggg	R	333	G	Deficiency_of_UDPglucose-hexose-1-phosphate_uridylyltransferase	methylation_r	333	0	LLRSATVRKFMVGYE	LLRSATVGKFMVGYE	0.923266	0	-0.923266
MPO	ENSP00000225275	1705	Cgg/Tgg	R	569	W	Myeloperoxidase_deficiency	methylation_r	569	0	QIAVDEIRERLFEQV	QIAVDEIWERLFEQV	0.902928	0	-0.902928
COQ8A	ENSP00000355739	1651	Gag/Aag	E	551	K	Coenzyme_Q10_deficiency;See_cases	methylation_k	551	0	MKFLTGYEVKVMEDA	MKFLTGYKVKVMEDA	0	0.51548	0.51548
COQ8A	ENSP00000355739	1651	Gag/Aag	E	551	K	Coenzyme_Q10_deficiency;See_cases	acetylation_k	551	0	MKFLTGYEVKVMEDA	MKFLTGYKVKVMEDA	0	0.819551	0.819551
COQ8A	ENSP00000355739	1651	Gag/Aag	E	551	K	Coenzyme_Q10_deficiency;See_cases	ubiquitination_k	551	0	MKFLTGYEVKVMEDA	MKFLTGYKVKVMEDA	0	0.719396	0.719396
LDLR	ENSP00000454071	682	Gag/Aag	E	228	K	Homozygous_familial_hypercholesterolemia;Carotid_artery_dissection;Aortic_dissection;Familial_hypercholesterolemia;Internal_carotid_artery_dissection;Stroke;Carotid_artery_occlusion;	acetylation_k	228	0	DCKDKSDEENCAVAT	DCKDKSDKENCAVAT	0	0.536524	0.536524
LDLR	ENSP00000454071	682	Gag/Aag	E	228	K	Homozygous_familial_hypercholesterolemia;Carotid_artery_dissection;Aortic_dissection;Familial_hypercholesterolemia;Internal_carotid_artery_dissection;Stroke;Carotid_artery_occlusion;	phosphorylation_st	226	2	GPDCKDKSDEENCAV	GPDCKDKSDKENCAV	0.858011	0.0141153	-0.843895
LDLR	ENSP00000454071	682	Gag/Aag	E	228	K	Homozygous_familial_hypercholesterolemia;Carotid_artery_dissection;Aortic_dissection;Familial_hypercholesterolemia;Internal_carotid_artery_dissection;Stroke;Carotid_artery_occlusion;	sumoylation_k	228	0	DCKDKSDEENCAVAT	DCKDKSDKENCAVAT	0	0.545018	0.545018
LDLR	ENSP00000454071	682	Gag/Aag	E	228	K	Homozygous_familial_hypercholesterolemia;Carotid_artery_dissection;Aortic_dissection;Familial_hypercholesterolemia;Internal_carotid_artery_dissection;Stroke;Carotid_artery_occlusion;	ubiquitination_k	228	0	DCKDKSDEENCAVAT	DCKDKSDKENCAVAT	0	0.709599	0.709599
LDLR	ENSP00000454071	910	Gac/Aac	D	304	N	Homozygous_familial_hypercholesterolemia;Inborn_genetic_diseases;Familial_hypercholesterolemia;Hypercholesterolaemia;	glycosylation_n	304	0	NMARDCRDWSDEPIK	NMARDCRNWSDEPIK	0	0.940355	0.940355
LDLR	ENSP00000454071	2483	tAt/tGt	Y	828	C	Familial_hypercholesterolemia;	phosphorylation_y	828	0	INFDNPVYQKTTEDE	INFDNPVCQKTTEDE	0.997171	0	-0.997171
LDLR	ENSP00000454071	670	Gac/Aac	D	224	N	Familial_hypercholesterolemia	glycosylation_n	224	0	DGGPDCKDKSDEENC	DGGPDCKNKSDEENC	0	0.914341	0.914341
LDLR	ENSP00000454071	523	Gat/Aat	D	175	N	Familial_hypercholesterolemia;	glycosylation_n	175	0	DNDPDCEDGSDEWPQ	DNDPDCENGSDEWPQ	0	0.7865	0.7865
UROS	ENSP00000357775	217	Tgt/Cgt	C	73	R	Congenital_erythropoietic_porphyria;	methylation_r	73	0	AVEAAELCLEQNNKT	AVEAAELRLEQNNKT	0	0.799219	0.799219
TYR	ENSP00000263321	1118	aCa/aAa	T	373	K	Albinism;Skin/hair/eye_pigmentation;Oculocutaneous_albinism;Tyrosinase-negative_oculocutaneous_albinism;	glycosylation_n	371	2	NALHIYMNGTMSQVQ	NALHIYMNGKMSQVQ	0.625514	3.42043e-05	-0.62548
TYR	ENSP00000263321	230	cGg/cAg	R	77	Q	Oculocutaneous_albinism;Tyrosinase-negative_oculocutaneous_albinism;	methylation_r	77	0	PFTGVDDRESWPSVF	PFTGVDDQESWPSVF	0.994736	0	-0.994736
TYR	ENSP00000263321	265	Tgc/Cgc	C	89	R	Hypopigmentation_of_the_skin;Albinism;Abnormal_retinal_morphology;Abnormality_of_the_optic_nerve;Tyrosinase-negative_oculocutaneous_albinism;Fair_hair;Ocular_albinism;Horizontal_nystagmus;Strabismus	methylation_r	89	0	SVFYNRTCQCSGNFM	SVFYNRTRQCSGNFM	0	0.934548	0.934548
TYR	ENSP00000263321	265	Tgc/Cgc	C	89	R	Hypopigmentation_of_the_skin;Albinism;Abnormal_retinal_morphology;Abnormality_of_the_optic_nerve;Tyrosinase-negative_oculocutaneous_albinism;Fair_hair;Ocular_albinism;Horizontal_nystagmus;Strabismus	phosphorylation_st	92	-3	YNRTCQCSGNFMGFN	YNRTRQCSGNFMGFN	0.00795979	0.765094	0.757134
TYR	ENSP00000263321	649	Cgg/Tgg	R	217	W	Albinism;Skin/hair/eye_pigmentation;Tyrosinase-negative_oculocutaneous_albinism;Oculocutaneous_albinism;Nonsyndromic_Oculocutaneous_Albinism;	ubiquitination_k	224	-7	RWEQEIQKLTGDENF	WWEQEIQKLTGDENF	0.531366	0.000939083	-0.530427
TYR	ENSP00000263321	1209	agG/agT	R	403	S	Tyrosinase-negative_oculocutaneous_albinism;	methylation_r	403	0	IFEQWLRRHRPLQEV	IFEQWLRSHRPLQEV	0.958141	0	-0.958141
TYR	ENSP00000263321	1342	Gac/Aac	D	448	N	Tyrosinase-negative_oculocutaneous_albinism;	glycosylation_n	448	0	SSKDLGYDYSYLQDS	SSKDLGYNYSYLQDS	0	0.952774	0.952774
ACADS	ENSP00000242592	136	Cgg/Tgg	R	46	W	Deficiency_of_butyryl-CoA_dehydrogenase;	ubiquitination_k	51	-5	TCRDFAEKELFPIAA	TCWDFAEKELFPIAA	0.999641	0.0141265	-0.985515
ACADS	ENSP00000242592	136	Cgg/Tgg	R	46	W	Deficiency_of_butyryl-CoA_dehydrogenase;	acetylation_k	51	-5	TCRDFAEKELFPIAA	TCWDFAEKELFPIAA	0.980696	0.0034241	-0.977272
ACADS	ENSP00000242592	136	Cgg/Tgg	R	46	W	Deficiency_of_butyryl-CoA_dehydrogenase;	sumoylation_k	51	-5	TCRDFAEKELFPIAA	TCWDFAEKELFPIAA	0.668468	0.0261054	-0.642363
ACADS	ENSP00000242592	529	Tgg/Cgg	W	177	R	Deficiency_of_butyryl-CoA_dehydrogenase;	phosphorylation_st	176	1	TARAEGDSWVLNGTK	TARAEGDSRVLNGTK	0.837033	0.147662	-0.689371
ACADS	ENSP00000242592	1147	Cgc/Tgc	R	383	C	Deficiency_of_butyryl-CoA_dehydrogenase;	methylation_r	383	0	MPAERHYRDARITEI	MPAERHYCDARITEI	0.526736	0	-0.526736
ACADS	ENSP00000242592	1138	Cgg/Tgg	R	380	W	Deficiency_of_butyryl-CoA_dehydrogenase;	methylation_r	380	0	VTEMPAERHYRDARI	VTEMPAEWHYRDARI	0.620223	0	-0.620223
ATP7B	ENSP00000242839	2333	cGg/cTg	R	778	L	Wilson_disease;	acetylation_k	785	-7	RWLEHLAKSKTSEAL	LWLEHLAKSKTSEAL	0.700456	0.00658014	-0.693876
ATP7B	ENSP00000242839	2755	Cgg/Ggg	R	919	G	Wilson_disease	methylation_r	919	0	PIQQLADRFSGYFVP	PIQQLADGFSGYFVP	0.99516	0	-0.99516
ATP7B	ENSP00000242839	3809	aAt/aGt	N	1270	S	Wilson_disease;	glycosylation_n	1270	0	AMVGDGVNDSPALAQ	AMVGDGVSDSPALAQ	0.586536	0	-0.586536
ATP7B	ENSP00000242839	2906	cGg/cAg	R	969	Q	Wilson_disease;	methylation_r	969	0	SQTEVIIRFAFQTSI	SQTEVIIQFAFQTSI	0.551984	0	-0.551984
ATP7B	ENSP00000242839	2297	aCg/aGg	T	766	R	Wilson_disease	methylation_r	766	0	SPVTFFDTPPMLFVF	SPVTFFDRPPMLFVF	0	0.747132	0.747132
ATP7B	ENSP00000242839	1934	aTg/aGg	M	645	R	Wilson_disease	sumoylation_k	648	-3	LDHKMEIKQWKKSFL	LDHKREIKQWKKSFL	0.846479	0.338359	-0.508121
HEXB	ENSP00000261416	1514	cGg/cAg	R	505	Q	Sandhoff_disease	methylation_r	505	0	LTPRLWPRASAVGER	LTPRLWPQASAVGER	0.989958	0	-0.989958
HEXA	ENSP00000268097	1444	Gaa/Aaa	E	482	K	Tay-Sachs_disease	acetylation_k	482	0	PRAGAVAERLWSNKL	PRAGAVAKRLWSNKL	0	0.667294	0.667294
HEXA	ENSP00000268097	1511	cGc/cAc	R	504	H	Tay-Sachs_disease;Gm2-gangliosidosis	methylation_r	504	0	YERLSHFRCELLRRG	YERLSHFHCELLRRG	0.816698	0	-0.816698
HEXA	ENSP00000268097	533	cGc/cAc	R	178	H	Tay-Sachs_disease;Global_developmental_delay;Hexa;	methylation_r	178	0	GLLLDTSRHYLPLSS	GLLLDTSHHYLPLSS	0.611045	0	-0.611045
HEXA	ENSP00000268097	533	cGc/cAc	R	178	H	Tay-Sachs_disease;Global_developmental_delay;Hexa;	phosphorylation_st	176	2	HRGLLLDTSRHYLPL	HRGLLLDTSHHYLPL	0.653538	0.00165067	-0.651888
HEXA	ENSP00000268097	532	Cgc/Tgc	R	178	C	HEXA;Tay-Sachs_disease	phosphorylation_st	176	2	HRGLLLDTSRHYLPL	HRGLLLDTSCHYLPL	0.653538	0.00422552	-0.649313
HEXA	ENSP00000268097	532	Cgc/Tgc	R	178	C	HEXA;Tay-Sachs_disease	methylation_r	178	0	GLLLDTSRHYLPLSS	GLLLDTSCHYLPLSS	0.611045	0	-0.611045
HEXA	ENSP00000268097	1496	cGt/cAt	R	499	H	Tay-Sachs_disease;Gm2-gangliosidosis;Inborn_genetic_diseases	methylation_r	499	0	DLTFAYERLSHFRCE	DLTFAYEHLSHFRCE	0.800008	0	-0.800008
HEXA	ENSP00000268097	509	cGg/cAg	R	170	Q	Tay-Sachs_disease;	methylation_r	170	0	DFPRFPHRGLLLDTS	DFPRFPHQGLLLDTS	0.930207	0	-0.930207
HEXA	ENSP00000268097	1510	Cgc/Tgc	R	504	C	Tay-Sachs_disease;Gm2-gangliosidosis	methylation_r	504	0	YERLSHFRCELLRRG	YERLSHFCCELLRRG	0.816698	0	-0.816698
HEXA	ENSP00000268097	1495	Cgt/Tgt	R	499	C	Tay-Sachs_disease;Gm2-gangliosidosis	methylation_r	499	0	DLTFAYERLSHFRCE	DLTFAYECLSHFRCE	0.800008	0	-0.800008
HEXA	ENSP00000268097	508	Cgg/Tgg	R	170	W	Tay-Sachs_disease	phosphorylation_st	176	-6	HRGLLLDTSRHYLPL	HWGLLLDTSRHYLPL	0.653538	0.0682225	-0.585316
HEXA	ENSP00000268097	508	Cgg/Tgg	R	170	W	Tay-Sachs_disease	methylation_r	170	0	DFPRFPHRGLLLDTS	DFPRFPHWGLLLDTS	0.930207	0	-0.930207
POMGNT1	ENSP00000361052	1649	aGt/aAt	S	550	N	Congenital_muscular_dystrophy-dystroglycanopathy_with_brain_and_eye_anomalies;Muscle_eye_brain_disease	phosphorylation_st	550	0	VEVHRLLSEAEVLDH	VEVHRLLNEAEVLDH	0.862279	0	-0.862279
POMGNT1	ENSP00000361052	932	cGa/cAa	R	311	Q	Congenital_muscular_dystrophy-dystroglycanopathy_with_brain_and_eye_anomalies;Muscle_eye_brain_disease	methylation_r	311	0	VAVIAGNRPNYLYRM	VAVIAGNQPNYLYRM	0.88671	0	-0.88671
POMGNT1	ENSP00000361052	1814	cGt/cCt	R	605	P	Limb-girdle_muscular_dystrophy-dystroglycanopathy;Muscle_eye_brain_disease;Congenital_muscular_dystrophy-dystroglycanopathy_with_mental_retardation;	methylation_r	605	0	HIWDLDVRGNHRGLW	HIWDLDVPGNHRGLW	0.994299	0	-0.994299
POMGNT1	ENSP00000361052	1469	tGc/tAc	C	490	Y	Retinitis_pigmentosa;Limb-girdle_muscular_dystrophy-dystroglycanopathy;Muscle_eye_brain_disease;Congenital_muscular_dystrophy-dystroglycanopathy_with_mental_retardation;	phosphorylation_y	490	0	EQRRGRECIIPDVSR	EQRRGREYIIPDVSR	0	0.561193	0.561193
PRODH	ENSP00000349577	1292	cGc/cAc	R	431	H	Schizophrenia;Proline_dehydrogenase_deficiency	methylation_r	431	0	TLDVELARREGWCFG	TLDVELAHREGWCFG	0.648332	0	-0.648332
GAA	ENSP00000305692	877	Ggg/Agg	G	293	R	Glycogen_storage_disease_II;Glycogen_storage_disease;	methylation_r	293	0	TPGANLYGSHPFYLA	TPGANLYRSHPFYLA	0	0.910844	0.910844
GAA	ENSP00000305692	877	Ggg/Agg	G	293	R	Glycogen_storage_disease_II;Glycogen_storage_disease;	phosphorylation_st	286	7	WNRDLAPTPGANLYG	WNRDLAPTPGANLYR	0.0103489	0.660565	0.650216
TPO	ENSP00000329869	2395	Gag/Aag	E	799	K	Deficiency_of_iodide_peroxidase	sumoylation_k	799	0	PLCKDVNECADGAHP	PLCKDVNKCADGAHP	0	0.518622	0.518622
TPO	ENSP00000329869	2395	Gag/Aag	E	799	K	Deficiency_of_iodide_peroxidase	ubiquitination_k	799	0	PLCKDVNECADGAHP	PLCKDVNKCADGAHP	0	0.901868	0.901868
TPO	ENSP00000329869	2395	Gag/Aag	E	799	K	Deficiency_of_iodide_peroxidase	ubiquitination_k	795	4	DFQPPLCKDVNECAD	DFQPPLCKDVNKCAD	0.177862	0.925822	0.74796
TMC1	ENSP00000297784	1714	Gac/Aac	D	572	N	Rare_genetic_deafness;none_provided;Deafness	glycosylation_n	572	0	YPSYTEFDISGNVLA	YPSYTEFNISGNVLA	0	0.621226	0.621226
SMARCAL1	ENSP00000349823	1933	Cgc/Tgc	R	645	C	Schimke_immuno-osseous_dysplasia	methylation_r	645	0	EEAVMLRRLKSDVLS	EEAVMLRCLKSDVLS	0.516313	0	-0.516313
TREX1	ENSP00000486676	602	gTc/gAc	V	201	D	Aicardi_Goutieres_syndrome;	phosphorylation_st	194	7	YGQSPPDSHTAEGDV	YGQSPPDSHTAEGDD	0.0516566	0.590996	0.53934
GDAP1	ENSP00000220822	844	Cgt/Tgt	R	282	C	Charcot-Marie-Tooth_disease	acetylation_k	285	-3	TYYERVLKRKTFNKV	TYYECVLKRKTFNKV	0.0246053	0.985702	0.961097
GDAP1	ENSP00000220822	844	Cgt/Tgt	R	282	C	Charcot-Marie-Tooth_disease	methylation_r	282	0	NLETYYERVLKRKTF	NLETYYECVLKRKTF	0.989748	0	-0.989748
GDAP1	ENSP00000220822	844	Cgt/Tgt	R	282	C	Charcot-Marie-Tooth_disease	ubiquitination_k	285	-3	TYYERVLKRKTFNKV	TYYECVLKRKTFNKV	0.00196222	0.759822	0.757859
GDAP1	ENSP00000220822	358	Cgg/Tgg	R	120	W	Charcot-Marie-Tooth_disease	methylation_r	120	0	KESMYYPRVQHYREL	KESMYYPWVQHYREL	0.812175	0	-0.812175
GDAP1	ENSP00000220822	692	cCa/cTa	P	231	L	Charcot-Marie-Tooth_disease	phosphorylation_st	230	1	LQRRNEETPEEGQQP	LQRRNEETLEEGQQP	0.674832	0.0208419	-0.65399
FKRP	ENSP00000326570	160	Cgg/Tgg	R	54	W	Limb-girdle_muscular_dystrophy-dystroglycanopathy	methylation_r	54	0	PRVTVLVREFEAFDN	PRVTVLVWEFEAFDN	0.963637	0	-0.963637
CYP27A1	ENSP00000258415	1421	cGg/cAg	R	474	Q	Cholestanol_storage_disease	methylation_r	474	0	VPFGYGVRACLGRRI	VPFGYGVQACLGRRI	0.99955	0	-0.99955
CYP27A1	ENSP00000258415	1420	Cgg/Tgg	R	474	W	Cholestanol_storage_disease	methylation_r	474	0	VPFGYGVRACLGRRI	VPFGYGVWACLGRRI	0.99955	0	-0.99955
CYP27A1	ENSP00000258415	1214	cGg/cAg	R	405	Q	Cholestanol_storage_disease;Intellectual_disability	ubiquitination_k	409	-4	TNSRIIEKEIEVDGF	TNSQIIEKEIEVDGF	0.934002	0.144432	-0.78957
GBA	ENSP00000314508	476	cGg/cAg	R	159	Q	Gaucher's_disease;Subacute_neuronopathic_Gaucher's_disease;Gaucher_disease;Acute_neuronopathic_Gaucher's_disease	phosphorylation_y	155	4	FSEEGIGYNIIRVPM	FSEEGIGYNIIQVPM	0.612662	0.0120499	-0.600612
GBA	ENSP00000314508	1343	gAc/gTc	D	448	V	Gaucher's_disease;Subacute_neuronopathic_Gaucher's_disease;Gaucher_disease	sumoylation_k	452	-4	ITKDTFYKQPMFYHL	ITKVTFYKQPMFYHL	0.85178	0.223645	-0.628136
GBA	ENSP00000314508	1504	Cgc/Tgc	R	502	C	Gaucher's_disease;Parkinson_disease;Subacute_neuronopathic_Gaucher's_disease;Acute_neuronopathic_Gaucher's_disease;Gaucher_disease;Lewy_body_dementia	acetylation_k	505	-3	VVLNRSSKDVPLTIK	VVLNCSSKDVPLTIK	0.756593	0.13332	-0.623273
GBA	ENSP00000314508	1504	Cgc/Tgc	R	502	C	Gaucher's_disease;Parkinson_disease;Subacute_neuronopathic_Gaucher's_disease;Acute_neuronopathic_Gaucher's_disease;Gaucher_disease;Lewy_body_dementia	ubiquitination_k	505	-3	VVLNRSSKDVPLTIK	VVLNCSSKDVPLTIK	0.983066	0.260976	-0.72209
GBA	ENSP00000314508	1604	cGc/cAc	R	535	H	Gaucher's_disease;Parkinson_disease;Subacute_neuronopathic_Gaucher's_disease;Acute_neuronopathic_Gaucher's_disease;Gaucher_disease;Lewy_body_dementia	methylation_r	535	0	IHTYLWRRQXXXXXX	IHTYLWRHQXXXXXX	0.706367	0	-0.706367
GBA	ENSP00000314508	887	cGa/cAa	R	296	Q	Gaucher's_disease;Parkinson_disease;Subacute_neuronopathic_Gaucher's_disease;Acute_neuronopathic_Gaucher's_disease;Gaucher_disease;Lewy_body_dementia	methylation_r	296	0	GFTPEHQRDFIARDL	GFTPEHQQDFIARDL	0.645839	0	-0.645839
GBA	ENSP00000314508	354	aaG/aaC	K	118	N	Gaucher's_disease;Subacute_neuronopathic_Gaucher's_disease;	ubiquitination_k	118	0	EQKFQKVKGFGGAMT	EQKFQKVNGFGGAMT	0.833965	0	-0.833965
GBA	ENSP00000314508	354	aaG/aaC	K	118	N	Gaucher's_disease;Subacute_neuronopathic_Gaucher's_disease;	sumoylation_k	118	0	EQKFQKVKGFGGAMT	EQKFQKVNGFGGAMT	0.996076	0	-0.996076
ATL1	ENSP00000351155	715	Cgc/Tgc	R	239	C	Hereditary_spastic_paraplegia;Hereditary_sensory_neuropathy;Spastic_paraplegia;	acetylation_k	238	1	GGAKFLEKRLKVSGN	GGAKFLEKCLKVSGN	0.093911	0.691468	0.597557
ATL1	ENSP00000351155	715	Cgc/Tgc	R	239	C	Hereditary_spastic_paraplegia;Hereditary_sensory_neuropathy;Spastic_paraplegia;	methylation_r	239	0	GAKFLEKRLKVSGNQ	GAKFLEKCLKVSGNQ	0.646689	0	-0.646689
ATL1	ENSP00000351155	773	cAt/cGt	H	258	R	Hereditary_spastic_paraplegia	methylation_r	258	0	QNVRKHIHSCFTNIS	QNVRKHIRSCFTNIS	0	0.567172	0.567172
ATL1	ENSP00000351155	650	cGa/cAa	R	217	Q	Hereditary_spastic_paraplegia	phosphorylation_st	220	-3	IFLVRDWSFPYEFSY	IFLVQDWSFPYEFSY	0.544057	0.00195717	-0.5421
ATL1	ENSP00000351155	1243	Cgg/Tgg	R	415	W	Inborn_genetic_diseases;Hereditary_spastic_paraplegia;	phosphorylation_y	417	-2	GEEFSRRYLQQLESE	GEEFSWRYLQQLESE	0.601937	0.0628606	-0.539076
DHCR24	ENSP00000360316	571	Gag/Aag	E	191	K	Desmosterolosis	methylation_k	191	0	QHICTAYELVLADGS	QHICTAYKLVLADGS	0	0.567238	0.567238
BSND	ENSP00000498282	22	Cgg/Tgg	R	8	W	Bartter_disease;Bartter_syndrome;	methylation_r	8	0	MADEKTFRIGFIVLG	MADEKTFWIGFIVLG	0.633787	0	-0.633787
BSND	ENSP00000498282	22	Cgg/Tgg	R	8	W	Bartter_disease;Bartter_syndrome;	acetylation_k	5	3	XXXMADEKTFRIGFI	XXXMADEKTFWIGFI	0.663987	0.0149547	-0.649032
BSND	ENSP00000498282	22	Cgg/Tgg	R	8	W	Bartter_disease;Bartter_syndrome;	ubiquitination_k	5	3	XXXMADEKTFRIGFI	XXXMADEKTFWIGFI	0.947542	0.0140474	-0.933494
BSND	ENSP00000498282	139	Ggg/Agg	G	47	R	Bartter_disease;	methylation_r	47	0	MGSVMVIGGIIWSMC	MGSVMVIRGIIWSMC	0	0.931928	0.931928
CLRN1	ENSP00000322280	144	aaT/aaG	N	48	K	Retinitis_pigmentosa;Usher_syndrome;Rare_genetic_deafness;Usher_Syndrome;Retinal_dystrophy	ubiquitination_k	48	0	KTGALLVNASGQELD	KTGALLVKASGQELD	0	0.91998	0.91998
CLRN1	ENSP00000322280	144	aaT/aaG	N	48	K	Retinitis_pigmentosa;Usher_syndrome;Rare_genetic_deafness;Usher_Syndrome;Retinal_dystrophy	acetylation_k	48	0	KTGALLVNASGQELD	KTGALLVKASGQELD	0	0.944531	0.944531
CLRN1	ENSP00000322280	144	aaT/aaG	N	48	K	Retinitis_pigmentosa;Usher_syndrome;Rare_genetic_deafness;Usher_Syndrome;Retinal_dystrophy	sumoylation_k	48	0	KTGALLVNASGQELD	KTGALLVKASGQELD	0	0.548822	0.548822
CLRN1	ENSP00000322280	144	aaT/aaG	N	48	K	Retinitis_pigmentosa;Usher_syndrome;Rare_genetic_deafness;Usher_Syndrome;Retinal_dystrophy	glycosylation_n	48	0	KTGALLVNASGQELD	KTGALLVKASGQELD	0.987594	0	-0.987594
CTNS	ENSP00000046640	589	Gga/Aga	G	197	R	Nephropathic_cystinosis;Juvenile_nephropathic_cystinosis;Ocular_cystinosis	methylation_r	197	0	FLLKYPNGVNPVNSN	FLLKYPNRVNPVNSN	0	0.526975	0.526975
CTNS	ENSP00000046640	589	Gga/Aga	G	197	R	Nephropathic_cystinosis;Juvenile_nephropathic_cystinosis;Ocular_cystinosis	ubiquitination_k	193	4	IKEQFLLKYPNGVNP	IKEQFLLKYPNRVNP	0.00338037	0.98944	0.986059
CTNS	ENSP00000046640	589	Gga/Aga	G	197	R	Nephropathic_cystinosis;Juvenile_nephropathic_cystinosis;Ocular_cystinosis	acetylation_k	193	4	IKEQFLLKYPNGVNP	IKEQFLLKYPNRVNP	0.0748035	0.942355	0.867552
CTNS	ENSP00000046640	1015	Ggg/Agg	G	339	R	Nephropathic_cystinosis;Juvenile_nephropathic_cystinosis;Cystinosis;Ocular_cystinosis	methylation_r	339	0	DPTKFGLGVFSIVFD	DPTKFGLRVFSIVFD	0	0.933718	0.933718
WNT10A	ENSP00000258411	383	cGa/cAa	R	128	Q	Odonto-onycho-dermal_dysplasia;Tooth_agenesis;	methylation_r	128	0	PIFSRGFRESAFAYA	PIFSRGFQESAFAYA	0.891012	0	-0.891012
DICER1	ENSP00000343745	4748	cTc/cGc	L	1583	R	DICER1-related_pleuropulmonary_blastoma_cancer_predisposition_syndrome;Pleuropulmonary_blastoma	methylation_r	1583	0	ERAAQLFLCSLGLKV	ERAAQLFRCSLGLKV	0	0.851231	0.851231
WFS1	ENSP00000226760	2146	Gcc/Acc	A	716	T	Rare_genetic_deafness;Autosomal_dominant_nonsyndromic_deafness	glycosylation_n	714	2	VRVTDIDNSAESAIN	VRVTDIDNSTESAIN	4.9725e-05	0.947864	0.947814
WFS1	ENSP00000226760	2590	Gag/Aag	E	864	K	Wolfram-like_syndrome;DFNA6/14/38_Nonsyndromic_Low-Frequency_Sensorineural_Hearing_Loss;Autosomal_dominant_nonsyndromic_deafness;Rare_genetic_deafness;	acetylation_k	862	2	SPTRRHVKIEHDWRS	SPTRRHVKIKHDWRS	0.707866	0.0103001	-0.697566
WFS1	ENSP00000226760	2590	Gag/Aag	E	864	K	Wolfram-like_syndrome;DFNA6/14/38_Nonsyndromic_Low-Frequency_Sensorineural_Hearing_Loss;Autosomal_dominant_nonsyndromic_deafness;Rare_genetic_deafness;	sumoylation_k	862	2	SPTRRHVKIEHDWRS	SPTRRHVKIKHDWRS	0.936427	0.0037894	-0.932638
WFS1	ENSP00000226760	2590	Gag/Aag	E	864	K	Wolfram-like_syndrome;DFNA6/14/38_Nonsyndromic_Low-Frequency_Sensorineural_Hearing_Loss;Autosomal_dominant_nonsyndromic_deafness;Rare_genetic_deafness;	methylation_k	864	0	TRRHVKIEHDWRSTV	TRRHVKIKHDWRSTV	0	0.783544	0.783544
BSCL2	ENSP00000385561	263	aAt/aGt	N	88	S	Spastic_paraplegia;Charcot-Marie-Tooth_disease;NEURONOPATHY;Distal_hereditary_motor_neuronopathy;	glycosylation_n	88	0	LCSFPVANVSLTKGG	LCSFPVASVSLTKGG	0.946026	0	-0.946026
BSCL2	ENSP00000385561	269	tCg/tTg	S	90	L	Spastic_paraplegia;Charcot-Marie-Tooth_disease;NEURONOPATHY;Distal_hereditary_motor_neuronopathy;	glycosylation_n	88	2	LCSFPVANVSLTKGG	LCSFPVANVLLTKGG	0.946026	4.30642e-05	-0.945983
BBS2	ENSP00000245157	1895	cGt/cCt	R	632	P	Retinitis_pigmentosa;Bardet-Biedl_syndrome;BBS2-Related_Disorders;Retinal_dystrophy	methylation_r	632	0	LVGAEDARLMRDMKT	LVGAEDAPLMRDMKT	0.951884	0	-0.951884
SLURP1	ENSP00000246515	43	Tgg/Cgg	W	15	R	Acroerythrokeratoderma	methylation_r	15	0	QLLLVAAWSMGCGEA	QLLLVAARSMGCGEA	0	0.882715	0.882715
TWNK	ENSP00000309595	1001	cGa/cAa	R	334	Q	Progressive_external_ophthalmoplegia_with_mitochondrial_DNA_deletions;Mitochondrial_diseases	methylation_r	334	0	PKRCFLVRPGDQQPR	PKRCFLVQPGDQQPR	0.918707	0	-0.918707
TWNK	ENSP00000309595	1120	Cgg/Tgg	R	374	W	Autosomal_dominant_progressive_external_ophthalmoplegia_with_mitochondrial_DNA_deletions	methylation_r	374	0	IVSFRQLREEVLGEL	IVSFRQLWEEVLGEL	0.668598	0	-0.668598
NOD2	ENSP00000300589	1001	cGg/cAg	R	334	Q	Blau_syndrome;Inflammatory_bowel_disease	ubiquitination_k	341	-7	RQLQCMAKPLSVRTL	QQLQCMAKPLSVRTL	0.979083	0.00076978	-0.978313
NOD2	ENSP00000300589	1001	cGg/cAg	R	334	Q	Blau_syndrome;Inflammatory_bowel_disease	acetylation_k	341	-7	RQLQCMAKPLSVRTL	QQLQCMAKPLSVRTL	0.946442	0.0169755	-0.929466
NOD2	ENSP00000300589	1000	Cgg/Tgg	R	334	W	Blau_syndrome;Inflammatory_bowel_disease	acetylation_k	341	-7	RQLQCMAKPLSVRTL	WQLQCMAKPLSVRTL	0.946442	0.0122961	-0.934146
NOD2	ENSP00000300589	1000	Cgg/Tgg	R	334	W	Blau_syndrome;Inflammatory_bowel_disease	ubiquitination_k	341	-7	RQLQCMAKPLSVRTL	WQLQCMAKPLSVRTL	0.979083	0.000223035	-0.97886
NOD2	ENSP00000300589	1147	Gag/Aag	E	383	K	Blau_syndrome;Inflammatory_bowel_disease	ubiquitination_k	383	0	LTFDGFDEFKFRFTD	LTFDGFDKFKFRFTD	0	0.996085	0.996085
NOD2	ENSP00000300589	1147	Gag/Aag	E	383	K	Blau_syndrome;Inflammatory_bowel_disease	acetylation_k	383	0	LTFDGFDEFKFRFTD	LTFDGFDKFKFRFTD	0	0.970568	0.970568
DMGDH	ENSP00000255189	326	cAt/cGt	H	109	R	Dimethylglycine_dehydrogenase_deficiency	ubiquitination_k	107	2	HPGINLKKIHYDSIK	HPGINLKKIRYDSIK	0.981378	0.433278	-0.5481
SPTLC1	ENSP00000262554	398	tGt/tAt	C	133	Y	Neuropathy;Hereditary_sensory_and_autonomic_neuropathy;Charcot-Marie-Tooth_disease	phosphorylation_y	133	0	KKYGVGTCGPRGFYG	KKYGVGTYGPRGFYG	0	0.92973	0.92973
SPTLC1	ENSP00000262554	398	tGt/tAt	C	133	Y	Neuropathy;Hereditary_sensory_and_autonomic_neuropathy;Charcot-Marie-Tooth_disease	phosphorylation_y	128	5	ALASLKKYGVGTCGP	ALASLKKYGVGTYGP	0.0324413	0.741439	0.708997
SLC26A4	ENSP00000494017	1246	Act/Cct	T	416	P	Rare_genetic_deafness;Deafness;SLC26A4-Related_Disorders;Pendred_syndrome	phosphorylation_st	415	1	SRTAVQESTGGKTQV	SRTAVQESPGGKTQV	0.0744448	0.683617	0.609173
PNKP	ENSP00000323511	976	Gag/Aag	E	326	K	Early_infantile_epileptic_encephalopathy;	acetylation_k	330	-4	TPEEFFLKWPAAGFE	TPEKFFLKWPAAGFE	0.0651224	0.889063	0.823941
PNKP	ENSP00000323511	976	Gag/Aag	E	326	K	Early_infantile_epileptic_encephalopathy;	sumoylation_k	330	-4	TPEEFFLKWPAAGFE	TPEKFFLKWPAAGFE	0.0962309	0.921886	0.825655
PNKP	ENSP00000323511	976	Gag/Aag	E	326	K	Early_infantile_epileptic_encephalopathy;	phosphorylation_st	323	3	NLGLPFATPEEFFLK	NLGLPFATPEKFFLK	0.0419894	0.776476	0.734487
PNKP	ENSP00000323511	976	Gag/Aag	E	326	K	Early_infantile_epileptic_encephalopathy;	sumoylation_k	326	0	LPFATPEEFFLKWPA	LPFATPEKFFLKWPA	0	0.783881	0.783881
PNKP	ENSP00000323511	976	Gag/Aag	E	326	K	Early_infantile_epileptic_encephalopathy;	ubiquitination_k	330	-4	TPEEFFLKWPAAGFE	TPEKFFLKWPAAGFE	0.140901	0.986955	0.846054
PNKP	ENSP00000323511	976	Gag/Aag	E	326	K	Early_infantile_epileptic_encephalopathy;	acetylation_k	326	0	LPFATPEEFFLKWPA	LPFATPEKFFLKWPA	0	0.843775	0.843775
PNKP	ENSP00000323511	976	Gag/Aag	E	326	K	Early_infantile_epileptic_encephalopathy;	ubiquitination_k	326	0	LPFATPEEFFLKWPA	LPFATPEKFFLKWPA	0	0.805368	0.805368
HSD17B3	ENSP00000364412	239	cGg/cAg	R	80	Q	Pseudohermaphroditism;Testosterone_17-beta-dehydrogenase_deficiency	acetylation_k	84	-4	LISRTLEKLEAIATE	LISQTLEKLEAIATE	0.986842	0.237761	-0.749081
HSD17B3	ENSP00000364412	239	cGg/cAg	R	80	Q	Pseudohermaphroditism;Testosterone_17-beta-dehydrogenase_deficiency	ubiquitination_k	84	-4	LISRTLEKLEAIATE	LISQTLEKLEAIATE	0.998834	0.481648	-0.517186
HSD17B3	ENSP00000364412	238	Cgg/Tgg	R	80	W	Pseudohermaphroditism;Testosterone_17-beta-dehydrogenase_deficiency	ubiquitination_k	84	-4	LISRTLEKLEAIATE	LISWTLEKLEAIATE	0.998834	0.00760163	-0.991232
HSD17B3	ENSP00000364412	238	Cgg/Tgg	R	80	W	Pseudohermaphroditism;Testosterone_17-beta-dehydrogenase_deficiency	sumoylation_k	84	-4	LISRTLEKLEAIATE	LISWTLEKLEAIATE	0.651978	0.0237221	-0.628256
HSD17B3	ENSP00000364412	238	Cgg/Tgg	R	80	W	Pseudohermaphroditism;Testosterone_17-beta-dehydrogenase_deficiency	acetylation_k	84	-4	LISRTLEKLEAIATE	LISWTLEKLEAIATE	0.986842	0.0337962	-0.953046
ABCG8	ENSP00000272286	1720	Ggg/Agg	G	574	R	Sitosterolemia	methylation_r	574	0	YNSFYLAGGFMINLS	YNSFYLARGFMINLS	0	0.985549	0.985549
ABCG5	ENSP00000384513	1166	cGt/cAt	R	389	H	Sitosterolemia	acetylation_k	383	6	TRNLVRNKLAVITRL	TRNLVRNKLAVITHL	0.638645	0.0183809	-0.620264
TRPV4	ENSP00000261740	1781	cGt/cAt	R	594	H	Neuromuscular_disease;Spondylometaphyseal_dysplasia;Parastremmatic_dwarfism;Charcot-Marie-Tooth_disease_axonal;Skeletal_dysplasia;	methylation_r	594	0	MNALYFTRGLKLTGT	MNALYFTHGLKLTGT	0.982916	0	-0.982916
TRPV4	ENSP00000261740	943	Cgg/Tgg	R	315	W	Scapuloperoneal_spinal_muscular_atrophy;Neuromuscular_disease;Autosomal_dominant_distal_hereditary_motor_neuropathy;Charcot-Marie-Tooth_disease;Charcot-Marie-Tooth_disease_axonal;Distal_spinal_muscular_atrophy;	methylation_r	315	0	PHKKADMRRQDSRGN	PHKKADMWRQDSRGN	0.586675	0	-0.586675
TRPV4	ENSP00000261740	806	cGt/cAt	R	269	H	Metatrophic_dysplasia;Avascular_necrosis_of_femoral_head;Scapuloperoneal_spinal_muscular_atrophy;Neuromuscular_disease;Digital_arthropathy-brachydactyly;Charcot-Marie-Tooth_disease;Spondyloepiphyseal_dysplasia_Maroteaux_type;Inborn_genetic_diseases;Parastremmatic_dwarfism;Spondylometaphyseal_dysplasia;Distal_spinal_muscular_atrophy;Charcot-Marie-Tooth_disease_axonal;Sodium_serum_level_quantitativ…	methylation_r	269	0	ADVHAQARGRFFQPK	ADVHAQAHGRFFQPK	0.999081	0	-0.999081
TRPV4	ENSP00000261740	946	Cgc/Tgc	R	316	C	Scapuloperoneal_spinal_muscular_atrophy;Neuromuscular_disease;Autosomal_dominant_distal_hereditary_motor_neuropathy;Charcot-Marie-Tooth_disease;Charcot-Marie-Tooth_disease_axonal;	phosphorylation_st	323	-7	RQDSRGNTVLHALVA	CQDSRGNTVLHALVA	0.689488	0.0245801	-0.664908
TRPV4	ENSP00000261740	946	Cgc/Tgc	R	316	C	Scapuloperoneal_spinal_muscular_atrophy;Neuromuscular_disease;Autosomal_dominant_distal_hereditary_motor_neuropathy;Charcot-Marie-Tooth_disease;Charcot-Marie-Tooth_disease_axonal;	phosphorylation_st	319	-3	ADMRRQDSRGNTVLH	ADMRCQDSRGNTVLH	0.953147	0.164707	-0.788439
TRPV4	ENSP00000261740	946	Cgc/Tgc	R	316	C	Scapuloperoneal_spinal_muscular_atrophy;Neuromuscular_disease;Autosomal_dominant_distal_hereditary_motor_neuropathy;Charcot-Marie-Tooth_disease;Charcot-Marie-Tooth_disease_axonal;	methylation_r	316	0	HKKADMRRQDSRGNT	HKKADMRCQDSRGNT	0.64785	0	-0.64785
TRPV4	ENSP00000261740	805	Cgt/Tgt	R	269	C	Scapuloperoneal_spinal_muscular_atrophy;Neuromuscular_disease;Charcot-Marie-Tooth_disease;Charcot-Marie-Tooth_disease_axonal;Distal_spinal_muscular_atrophy;Hereditary_motor_neuron_disease;	methylation_r	269	0	ADVHAQARGRFFQPK	ADVHAQACGRFFQPK	0.999081	0	-0.999081
FGF23	ENSP00000237837	527	cGg/cAg	R	176	Q	Autosomal_dominant_hypophosphatemic_rickets	methylation_r	176	0	FNTPIPRRHTRSAED	FNTPIPRQHTRSAED	0.944856	0	-0.944856
FGF23	ENSP00000237837	535	Cgg/Tgg	R	179	W	Autosomal_dominant_hypophosphatemic_rickets	methylation_r	179	0	PIPRRHTRSAEDDSE	PIPRRHTWSAEDDSE	0.899371	0	-0.899371
GAN	ENSP00000497351	1456	Gag/Aag	E	486	K	Giant_axonal_neuropathy	sumoylation_k	486	0	REDAQGSEMVTCKSE	REDAQGSKMVTCKSE	0	0.962114	0.962114
GAN	ENSP00000497351	1456	Gag/Aag	E	486	K	Giant_axonal_neuropathy	acetylation_k	486	0	REDAQGSEMVTCKSE	REDAQGSKMVTCKSE	0	0.959902	0.959902
GAN	ENSP00000497351	1456	Gag/Aag	E	486	K	Giant_axonal_neuropathy	ubiquitination_k	486	0	REDAQGSEMVTCKSE	REDAQGSKMVTCKSE	0	0.990731	0.990731
GAN	ENSP00000497351	1456	Gag/Aag	E	486	K	Giant_axonal_neuropathy	methylation_k	486	0	REDAQGSEMVTCKSE	REDAQGSKMVTCKSE	0	0.687372	0.687372
AAAS	ENSP00000209873	43	Caa/Aaa	Q	15	K	Glucocorticoid_deficiency_with_achalasia	ubiquitination_k	15	0	PPPPPRGQVTLYEHN	PPPPPRGKVTLYEHN	0	0.877259	0.877259
AAAS	ENSP00000209873	43	Caa/Aaa	Q	15	K	Glucocorticoid_deficiency_with_achalasia	methylation_k	15	0	PPPPPRGQVTLYEHN	PPPPPRGKVTLYEHN	0	0.823399	0.823399
AAAS	ENSP00000209873	43	Caa/Aaa	Q	15	K	Glucocorticoid_deficiency_with_achalasia	sumoylation_k	15	0	PPPPPRGQVTLYEHN	PPPPPRGKVTLYEHN	0	0.653685	0.653685
AAAS	ENSP00000209873	787	Tca/Cca	S	263	P	Spastic_paraparesis;Inborn_genetic_diseases;Glucocorticoid_deficiency_with_achalasia;Hyperreflexia;Babinski_sign;	phosphorylation_st	263	0	GGRLLSASPVDAAIR	GGRLLSAPPVDAAIR	0.60854	0	-0.60854
CHST6	ENSP00000328983	521	aAg/aGg	K	174	R	Macular_corneal_dystrophy	ubiquitination_k	174	0	SYSHVVLKEVRFFNL	SYSHVVLREVRFFNL	0.956792	0	-0.956792
CHST6	ENSP00000328983	521	aAg/aGg	K	174	R	Macular_corneal_dystrophy	methylation_k	174	0	SYSHVVLKEVRFFNL	SYSHVVLREVRFFNL	0.599247	0	-0.599247
CHST6	ENSP00000328983	521	aAg/aGg	K	174	R	Macular_corneal_dystrophy	acetylation_k	174	0	SYSHVVLKEVRFFNL	SYSHVVLREVRFFNL	0.844243	0	-0.844243
CHST6	ENSP00000328983	599	cTg/cGg	L	200	R	Macular_corneal_dystrophy;	methylation_r	200	0	LNLRIVHLVRDPRAV	LNLRIVHRVRDPRAV	0	0.567927	0.567927
OPA1	ENSP00000354429	869	cGg/cAg	R	290	Q	Dominant_hereditary_optic_atrophy;	methylation_r	290	0	NTQDHLPRVVVVGDQ	NTQDHLPQVVVVGDQ	0.642445	0	-0.642445
SGSH	ENSP00000314606	734	cGc/cAc	R	245	H	Inborn_genetic_diseases;Sanfilippo_syndrome;Mucopolysaccharidosis;	phosphorylation_y	240	5	RADLAAQYTTVGRMD	RADLAAQYTTVGHMD	0.911748	0.0626505	-0.849098
SGSH	ENSP00000314606	734	cGc/cAc	R	245	H	Inborn_genetic_diseases;Sanfilippo_syndrome;Mucopolysaccharidosis;	methylation_r	245	0	AQYTTVGRMDQGVGL	AQYTTVGHMDQGVGL	0.695619	0	-0.695619
SGSH	ENSP00000314606	220	Cgc/Tgc	R	74	C	Abnormality_of_carbohydrate_metabolism/homeostasis;Mucopolysaccharidosis	phosphorylation_st	68	6	RNAFTSVSSCSPSRA	RNAFTSVSSCSPSCA	0.950025	0.0019117	-0.948113
SGSH	ENSP00000314606	220	Cgc/Tgc	R	74	C	Abnormality_of_carbohydrate_metabolism/homeostasis;Mucopolysaccharidosis	phosphorylation_st	71	3	FTSVSSCSPSRASLL	FTSVSSCSPSCASLL	0.972769	0.0118922	-0.960877
SGSH	ENSP00000314606	220	Cgc/Tgc	R	74	C	Abnormality_of_carbohydrate_metabolism/homeostasis;Mucopolysaccharidosis	phosphorylation_st	69	5	NAFTSVSSCSPSRAS	NAFTSVSSCSPSCAS	0.955292	0.00201902	-0.953273
SGSH	ENSP00000314606	220	Cgc/Tgc	R	74	C	Abnormality_of_carbohydrate_metabolism/homeostasis;Mucopolysaccharidosis	phosphorylation_st	73	1	SVSSCSPSRASLLTG	SVSSCSPSCASLLTG	0.831255	0.00256657	-0.828688
SGSH	ENSP00000314606	1298	cGg/cAg	R	433	Q	Mucopolysaccharidosis	methylation_r	433	0	DLRHYYYRARWELYD	DLRHYYYQARWELYD	0.789942	0	-0.789942
SGSH	ENSP00000314606	197	tCg/tGg	S	66	W	Sanfilippo_syndrome;Mucopolysaccharidosis;	phosphorylation_st	73	-7	SVSSCSPSRASLLTG	WVSSCSPSRASLLTG	0.831255	0.327414	-0.503841
SGSH	ENSP00000314606	197	tCg/tGg	S	66	W	Sanfilippo_syndrome;Mucopolysaccharidosis;	phosphorylation_st	68	-2	RNAFTSVSSCSPSRA	RNAFTWVSSCSPSRA	0.950025	0.349272	-0.600753
SGSH	ENSP00000314606	197	tCg/tGg	S	66	W	Sanfilippo_syndrome;Mucopolysaccharidosis;	phosphorylation_st	65	1	LLFRNAFTSVSSCSP	LLFRNAFTWVSSCSP	0.679296	0.0238437	-0.655452
SGSH	ENSP00000314606	197	tCg/tGg	S	66	W	Sanfilippo_syndrome;Mucopolysaccharidosis;	phosphorylation_st	66	0	LFRNAFTSVSSCSPS	LFRNAFTWVSSCSPS	0.917708	0	-0.917708
SGSH	ENSP00000314606	449	cGg/cAg	R	150	Q	Mucopolysaccharidosis	methylation_r	150	0	GSVLQVGRNITRIKL	GSVLQVGQNITRIKL	0.697096	0	-0.697096
SGSH	ENSP00000314606	1339	Gag/Aag	E	447	K	Inborn_genetic_diseases;Mucopolysaccharidosis	ubiquitination_k	447	0	DRSRDPHETQNLATD	DRSRDPHKTQNLATD	0	0.9643	0.9643
SGSH	ENSP00000314606	1105	Gag/Aag	E	369	K	Mucopolysaccharidosis	methylation_k	369	0	FGSQSHHEVTMSYPM	FGSQSHHKVTMSYPM	0	0.787127	0.787127
SGSH	ENSP00000314606	617	cGt/cCt	R	206	P	Mucopolysaccharidosis	methylation_r	206	0	NGESGMGRIPDWTPQ	NGESGMGPIPDWTPQ	0.570129	0	-0.570129
TRIM37	ENSP00000262294	860	aGc/aAc	S	287	N	Mulibrey_nanism_syndrome;	glycosylation_n	285	2	SATFVLENFSTLRQR	SATFVLENFNTLRQR	0.782953	0.000312061	-0.782641
MKKS	ENSP00000246062	110	tAt/tGt	Y	37	C	Bardet-Biedl_syndrome;Inborn_genetic_diseases;McKusick-Kaufman_syndrome;Bardet-biedl_syndrome_2/6;Retinal_dystrophy	phosphorylation_y	37	0	KRIVTSCYGPSGRLK	KRIVTSCCGPSGRLK	0.528675	0	-0.528675
NEUROG3	ENSP00000242462	319	Cgc/Agc	R	107	S	Diarrhea_4	methylation_r	107	0	NSALDALRGVLPTFP	NSALDALSGVLPTFP	0.996791	0	-0.996791
NEUROG3	ENSP00000242462	278	cGc/cTc	R	93	L	Diarrhea_4	methylation_r	93	0	KKANDRERNRMHNLN	KKANDRELNRMHNLN	0.683283	0	-0.683283
EVC	ENSP00000264956	919	Tct/Cct	S	307	P	Ellis-van_Creveld_syndrome	phosphorylation_st	307	0	EKKEREYSEQLIDNM	EKKEREYPEQLIDNM	0.594511	0	-0.594511
KL	ENSP00000369442	578	cAc/cGc	H	193	R	Hyperphosphatemic_familial_tumoral_calcinosis	methylation_r	193	0	QPVVTLYHWDLPQRL	QPVVTLYRWDLPQRL	0	0.85043	0.85043
NPHS2	ENSP00000356587	871	Cgg/Tgg	R	291	W	Idiopathic_nephrotic_syndrome;	sumoylation_k	289	2	AEAQRQAKVRMIAAE	AEAQRQAKVWMIAAE	0.0800154	0.727024	0.647008
TSFM	ENSP00000499171	934	Cgg/Tgg	R	312	W	Combined_oxidative_phosphorylation_deficiency;Inborn_genetic_diseases	methylation_r	312	0	VSVVDFVRFECGEGE	VSVVDFVWFECGEGE	0.521407	0	-0.521407
ACTN4	ENSP00000252699	776	aCc/aTc	T	259	I	Focal_segmental_glomerulosclerosis;	phosphorylation_st	259	0	PDEKAIMTYVSSFYH	PDEKAIMIYVSSFYH	0.527492	0	-0.527492
LGI1	ENSP00000360472	406	Cgg/Tgg	R	136	W	Familial_temporal_lobe_epilepsy;	ubiquitination_k	139	-3	RHTFRGLKSLIHLSL	RHTFWGLKSLIHLSL	0.559506	0.0289662	-0.53054
AMACR	ENSP00000334424	154	Tcg/Ccg	S	52	P	Congenital_bile_acid_synthesis_defect;Alpha-methylacyl-CoA_racemase_deficiency	phosphorylation_st	52	0	RLGRGKRSLVLDLKQ	RLGRGKRPLVLDLKQ	0.936847	0	-0.936847
AMACR	ENSP00000334424	154	Tcg/Ccg	S	52	P	Congenital_bile_acid_synthesis_defect;Alpha-methylacyl-CoA_racemase_deficiency	ubiquitination_k	50	2	VSRLGRGKRSLVLDL	VSRLGRGKRPLVLDL	0.00257551	0.631087	0.628512
AMACR	ENSP00000334424	154	Tcg/Ccg	S	52	P	Congenital_bile_acid_synthesis_defect;Alpha-methylacyl-CoA_racemase_deficiency	sumoylation_k	50	2	VSRLGRGKRSLVLDL	VSRLGRGKRPLVLDL	0.0845493	0.702933	0.618383
GJB6	ENSP00000241124	31	Ggg/Agg	G	11	R	Hidrotic_ectodermal_dysplasia_syndrome;Deafness	methylation_r	11	0	GTLHTFIGGVNKHST	GTLHTFIRGVNKHST	0	0.996895	0.996895
TRPS1	ENSP00000220888	2723	cGa/cAa	R	908	Q	Trichorhinophalangeal_syndrome;Trichorhinophalangeal_dysplasia	methylation_k	909	-1	TKTSLWRKNANGGYV	TKTSLWQKNANGGYV	0.873446	0.140431	-0.733016
TRPS1	ENSP00000220888	2723	cGa/cAa	R	908	Q	Trichorhinophalangeal_syndrome;Trichorhinophalangeal_dysplasia	sumoylation_k	909	-1	TKTSLWRKNANGGYV	TKTSLWQKNANGGYV	0.0358136	0.64498	0.609166
TRPS1	ENSP00000220888	2854	Cgc/Tgc	R	952	C	Trichorhinophalangeal_syndrome;Trichorhinophalangeal_dysplasia	ubiquitination_k	951	1	IIRRRTRKRLNPEAL	IIRRRTRKCLNPEAL	0.0592692	0.991702	0.932433
TRPS1	ENSP00000220888	2854	Cgc/Tgc	R	952	C	Trichorhinophalangeal_syndrome;Trichorhinophalangeal_dysplasia	methylation_r	952	0	IRRRTRKRLNPEALQ	IRRRTRKCLNPEALQ	0.520311	0	-0.520311
TRPS1	ENSP00000220888	2855	cGc/cAc	R	952	H	Trichorhinophalangeal_syndrome;Trichorhinophalangeal_dysplasia	acetylation_k	951	1	IIRRRTRKRLNPEAL	IIRRRTRKHLNPEAL	0.0171366	0.735932	0.718796
TRPS1	ENSP00000220888	2855	cGc/cAc	R	952	H	Trichorhinophalangeal_syndrome;Trichorhinophalangeal_dysplasia	ubiquitination_k	951	1	IIRRRTRKRLNPEAL	IIRRRTRKHLNPEAL	0.0592692	0.979955	0.920686
TRPS1	ENSP00000220888	2855	cGc/cAc	R	952	H	Trichorhinophalangeal_syndrome;Trichorhinophalangeal_dysplasia	methylation_r	952	0	IRRRTRKRLNPEALQ	IRRRTRKHLNPEALQ	0.520311	0	-0.520311
PROM1	ENSP00000415481	1117	Cgc/Tgc	R	373	C	Macular_dystrophy;Bull's_eye_macular_dystrophy;Stargardt_disease;Cone-rod_dystrophy;Retinal_dystrophy	methylation_r	373	0	DIPDRVQRQTTTVVA	DIPDRVQCQTTTVVA	0.984179	0	-0.984179
B4GALT7	ENSP00000029410	808	Cgc/Tgc	R	270	C	Lethal_skeletal_dysplasia;Multiple_joint_dislocations;Ehlers-Danlos_syndrome_progeroid_type;	ubiquitination_k	269	1	AWRKRDQKRIAAQKQ	AWRKRDQKCIAAQKQ	0.00268682	0.978101	0.975414
B4GALT7	ENSP00000029410	808	Cgc/Tgc	R	270	C	Lethal_skeletal_dysplasia;Multiple_joint_dislocations;Ehlers-Danlos_syndrome_progeroid_type;	acetylation_k	269	1	AWRKRDQKRIAAQKQ	AWRKRDQKCIAAQKQ	0.00684902	0.78691	0.78006
B4GALT7	ENSP00000029410	808	Cgc/Tgc	R	270	C	Lethal_skeletal_dysplasia;Multiple_joint_dislocations;Ehlers-Danlos_syndrome_progeroid_type;	sumoylation_k	269	1	AWRKRDQKRIAAQKQ	AWRKRDQKCIAAQKQ	0.0773341	0.984925	0.907591
TINF2	ENSP00000267415	845	cGc/cAc	R	282	H	Dyskeratosis_congenita;Revesz_syndrome	methylation_r	282	0	TRGGHKERPTVMLFP	TRGGHKEHPTVMLFP	0.974225	0	-0.974225
TINF2	ENSP00000267415	844	Cgc/Tgc	R	282	C	Dyskeratosis_congenita;	methylation_r	282	0	TRGGHKERPTVMLFP	TRGGHKECPTVMLFP	0.974225	0	-0.974225
AGXT	ENSP00000302620	613	Tcg/Ccg	S	205	P	Primary_hyperoxaluria;	phosphorylation_st	205	0	QGIDILYSGSQKALN	QGIDILYPGSQKALN	0.955616	0	-0.955616
AGXT	ENSP00000302620	121	Ggg/Agg	G	41	R	Nephrolithiasis;Primary_hyperoxaluria;Nephrocalcinosis;	methylation_r	41	0	PPRIMAAGGLQMIGS	PPRIMAARGLQMIGS	0	0.899125	0.899125
AGXT	ENSP00000302620	697	Cgc/Tgc	R	233	C	Primary_hyperoxaluria;	methylation_r	233	0	AKKKMYSRKTKPFSF	AKKKMYSCKTKPFSF	0.587692	0	-0.587692
AGXT	ENSP00000302620	698	cGc/cAc	R	233	H	Primary_hyperoxaluria	methylation_r	233	0	AKKKMYSRKTKPFSF	AKKKMYSHKTKPFSF	0.587692	0	-0.587692
AGXT	ENSP00000302620	466	Ggg/Agg	G	156	R	Primary_hyperoxaluria	phosphorylation_st	159	-3	FLTHGESSTGVLQPL	FLTHRESSTGVLQPL	0.000509962	0.524291	0.523781
AGXT	ENSP00000302620	466	Ggg/Agg	G	156	R	Primary_hyperoxaluria	phosphorylation_st	158	-2	LFLTHGESSTGVLQP	LFLTHRESSTGVLQP	0.00639524	0.521403	0.515008
SCO2	ENSP00000252785	418	Gag/Aag	E	140	K	Myopia;Cardioencephalomyopathy;Seizures;Severe_global_developmental_delay;	ubiquitination_k	143	-3	ICPDELEKLVQVVRQ	ICPDKLEKLVQVVRQ	0.00122866	0.636942	0.635714
SCO2	ENSP00000252785	418	Gag/Aag	E	140	K	Myopia;Cardioencephalomyopathy;Seizures;Severe_global_developmental_delay;	acetylation_k	143	-3	ICPDELEKLVQVVRQ	ICPDKLEKLVQVVRQ	0.0141862	0.938229	0.924043
CRB1	ENSP00000356370	2290	Cgt/Tgt	R	764	C	Leber_congenital_amaurosis;Retinitis_pigmentosa;Macular_dystrophy;Retinal_dystrophy	methylation_r	764	0	NSTYQYIRVWLERGR	NSTYQYICVWLERGR	0.999134	0	-0.999134
CRB1	ENSP00000356370	3307	Gga/Aga	G	1103	R	Leber_congenital_amaurosis;Retinitis_pigmentosa;Early-onset_retinal_dystrophy;Retinal_dystrophy	methylation_r	1103	0	CLSTIEIGGIYLSYF	CLSTIEIRGIYLSYF	0	0.982888	0.982888
SLC27A4	ENSP00000300456	899	cAg/cGg	Q	300	R	Ichthyosis_prematurity_syndrome	methylation_r	300	0	GNIVGIGQCLLHGMT	GNIVGIGRCLLHGMT	0	0.915529	0.915529
SLC7A9	ENSP00000023064	997	Cgg/Tgg	R	333	W	Cystinuria;	acetylation_k	339	-6	GREGHMLKVLSYISV	GWEGHMLKVLSYISV	0.712422	0.151099	-0.561323
SLC7A9	ENSP00000023064	997	Cgg/Tgg	R	333	W	Cystinuria;	methylation_r	333	0	RLIYVAGREGHMLKV	RLIYVAGWEGHMLKV	0.741884	0	-0.741884
ADGRG1	ENSP00000456794	1693	Cgg/Tgg	R	565	W	Polymicrogyria;	methylation_r	565	0	YPSMCWIRDSLVSYI	YPSMCWIWDSLVSYI	0.648586	0	-0.648586
EDAR	ENSP00000258443	1259	cGg/cAg	R	420	Q	Ectodermal_dysplasia_10A;Ectodermal_dysplasia_10a;Autosomal_recessive_hypohidrotic_ectodermal_dysplasia_syndrome	ubiquitination_k	414	6	SIPELLTKLVQIERL	SIPELLTKLVQIEQL	0.952013	0.00205036	-0.949963
SCN4A	ENSP00000396320	2111	aCg/aTg	T	704	M	Potassium-aggravated_myotonia;Paramyotonia_congenita_of_von_Eulenburg;Paramyotonia_congenita/hyperkalemic_periodic_paralysis;Familial_hyperkalemic_periodic_paralysis;Hypokalemic_periodic_paralysis;Congenital_myasthenic_syndrome	glycosylation_n	702	2	NSVGALGNLTLVLAI	NSVGALGNLMLVLAI	0.925261	0.000162223	-0.925099
SCN4A	ENSP00000396320	2023	Cgg/Tgg	R	675	W	Familial_hyperkalemic_periodic_paralysis;Paramyotonia_congenita_of_von_Eulenburg;Normokalemic_periodic_paralysis	methylation_r	675	0	LRSFRLLRVFKLAKS	LRSFRLLWVFKLAKS	0.797751	0	-0.797751
SCN4A	ENSP00000396320	2006	cGc/cAc	R	669	H	Familial_hyperkalemic_periodic_paralysis;Hypokalemic_periodic_paralysis	methylation_r	669	0	VQGLSVLRSFRLLRV	VQGLSVLHSFRLLRV	0.938005	0	-0.938005
SCN4A	ENSP00000396320	2015	cGt/cAt	R	672	H	Familial_hyperkalemic_periodic_paralysis;Hypokalemic_periodic_paralysis	methylation_r	672	0	LSVLRSFRLLRVFKL	LSVLRSFHLLRVFKL	0.802861	0	-0.802861
SCN4A	ENSP00000396320	2014	Cgt/Ggt	R	672	G	Familial_hyperkalemic_periodic_paralysis;Hypokalemic_periodic_paralysis;	methylation_r	672	0	LSVLRSFRLLRVFKL	LSVLRSFGLLRVFKL	0.802861	0	-0.802861
SCN4A	ENSP00000396320	2014	Cgt/Agt	R	672	S	Familial_hyperkalemic_periodic_paralysis;Hypokalemic_periodic_paralysis	methylation_r	672	0	LSVLRSFRLLRVFKL	LSVLRSFSLLRVFKL	0.802861	0	-0.802861
SCN4A	ENSP00000396320	2023	Cgg/Ggg	R	675	G	Familial_hyperkalemic_periodic_paralysis;Normokalemic_periodic_paralysis	ubiquitination_k	678	-3	FRLLRVFKLAKSWPT	FRLLGVFKLAKSWPT	0.000847954	0.776722	0.775874
SCN4A	ENSP00000396320	2023	Cgg/Ggg	R	675	G	Familial_hyperkalemic_periodic_paralysis;Normokalemic_periodic_paralysis	methylation_r	675	0	LRSFRLLRVFKLAKS	LRSFRLLGVFKLAKS	0.797751	0	-0.797751
SCN4A	ENSP00000396320	2023	Cgg/Ggg	R	675	G	Familial_hyperkalemic_periodic_paralysis;Normokalemic_periodic_paralysis	acetylation_k	678	-3	FRLLRVFKLAKSWPT	FRLLGVFKLAKSWPT	0.126642	0.843877	0.717235
SCN4A	ENSP00000396320	2024	cGg/cAg	R	675	Q	Familial_hyperkalemic_periodic_paralysis;Myopathy;Normokalemic_periodic_paralysis;	ubiquitination_k	678	-3	FRLLRVFKLAKSWPT	FRLLQVFKLAKSWPT	0.000847954	0.872244	0.871396
SCN4A	ENSP00000396320	2024	cGg/cAg	R	675	Q	Familial_hyperkalemic_periodic_paralysis;Myopathy;Normokalemic_periodic_paralysis;	acetylation_k	678	-3	FRLLRVFKLAKSWPT	FRLLQVFKLAKSWPT	0.126642	0.868422	0.74178
SCN4A	ENSP00000396320	2024	cGg/cAg	R	675	Q	Familial_hyperkalemic_periodic_paralysis;Myopathy;Normokalemic_periodic_paralysis;	methylation_r	675	0	LRSFRLLRVFKLAKS	LRSFRLLQVFKLAKS	0.797751	0	-0.797751
EIF2B5	ENSP00000497160	338	cGc/cAc	R	113	H	Leukoencephalopathy_with_vanishing_white_matter;Ovarioleukodystrophy;	ubiquitination_k	110	3	KEHLLKSKWCRPTSL	KEHLLKSKWCHPTSL	0.333166	0.92202	0.588855
EIF2B5	ENSP00000497160	944	cGc/cAc	R	315	H	Leukoencephalopathy_with_vanishing_white_matter;	methylation_r	315	0	AVCADVIRRWVYPLT	AVCADVIHRWVYPLT	0.629692	0	-0.629692
BAG3	ENSP00000358081	626	cCg/cTg	P	209	L	Dilated_cardiomyopathy;Myofibrillar_myopathy;Charcot-Marie-Tooth_disease	phosphorylation_st	207	2	QLPRGYISIPVIHEQ	QLPRGYISILVIHEQ	0.972093	0.452509	-0.519584
SLC25A15	ENSP00000342267	538	Gaa/Aaa	E	180	K	Hyperornithinemia-hyperammonemia-homocitrullinuria_syndrome;	methylation_k	180	0	LSSTLLREVPGYFFF	LSSTLLRKVPGYFFF	0	0.962592	0.962592
SLC25A15	ENSP00000342267	79	Ggg/Agg	G	27	R	Hyperornithinemia-hyperammonemia-homocitrullinuria_syndrome	acetylation_k	34	-7	GQPFDTMKVKMQTFP	RQPFDTMKVKMQTFP	0.351763	0.991607	0.639844
SLC25A15	ENSP00000342267	79	Ggg/Agg	G	27	R	Hyperornithinemia-hyperammonemia-homocitrullinuria_syndrome	methylation_r	27	0	GTACVLTGQPFDTMK	GTACVLTRQPFDTMK	0	0.67633	0.67633
SLC25A15	ENSP00000342267	95	aCa/aGa	T	32	R	Hyperornithinemia-hyperammonemia-homocitrullinuria_syndrome	methylation_r	32	0	LTGQPFDTMKVKMQT	LTGQPFDRMKVKMQT	0	0.999051	0.999051
NDUFS3	ENSP00000263774	595	Cgg/Tgg	R	199	W	Mitochondrial_complex_1_deficiency	methylation_r	199	0	GFEGHPFRKDFPLSG	GFEGHPFWKDFPLSG	0.546497	0	-0.546497
LITAF	ENSP00000340118	334	Ggt/Agt	G	112	S	Charcot-Marie-Tooth_disease	glycosylation_n	110	2	IVSQLSYNAGALTWL	IVSQLSYNASALTWL	0.000107915	0.761094	0.760986
RECQL4	ENSP00000482313	3061	Cgg/Tgg	R	1021	W	Baller-Gerold_syndrome	methylation_r	1021	0	HEPRTGVRRGTGVLV	HEPRTGVWRGTGVLV	0.977311	0	-0.977311
ELP1	ENSP00000363779	2087	cGg/cCg	R	696	P	Familial_dysautonomia;Charcot-Marie-Tooth_disease	phosphorylation_st	699	-3	ERGSRIVTVVPQDTK	ERGSPIVTVVPQDTK	0.0360634	0.699151	0.663088
ELP1	ENSP00000363779	2087	cGg/cCg	R	696	P	Familial_dysautonomia;Charcot-Marie-Tooth_disease	methylation_r	696	0	RKVERGSRIVTVVPQ	RKVERGSPIVTVVPQ	0.558876	0	-0.558876
ELP1	ENSP00000363779	2087	cGg/cCg	R	696	P	Familial_dysautonomia;Charcot-Marie-Tooth_disease	phosphorylation_st	695	1	LRKVERGSRIVTVVP	LRKVERGSPIVTVVP	0.0616753	0.982179	0.920504
SIX3	ENSP00000260653	770	cGg/cCg	R	257	P	Holoprosencephaly	methylation_r	257	0	VGNWFKNRRQRDRAA	VGNWFKNPRQRDRAA	0.62903	0	-0.62903
CYP7B1	ENSP00000310721	1250	cGt/cAt	R	417	H	Hereditary_spastic_paraplegia;Spastic_paraplegia;	methylation_r	417	0	PEEFRYDRFIEDGKK	PEEFRYDHFIEDGKK	0.9943	0	-0.9943
CYP7B1	ENSP00000310721	1456	Cgc/Tgc	R	486	C	Hereditary_spastic_paraplegia;Spastic_paraplegia;	methylation_r	486	0	PIGLNYSRLLFGIQY	PIGLNYSCLLFGIQY	0.603607	0	-0.603607
BCS1L	ENSP00000352219	296	cCc/cTc	P	99	L	Mitochondrial_complex_III_deficiency;GRACILE_syndrome	ubiquitination_k	94	5	ESGRISTKFEFVPSP	ESGRISTKFEFVLSP	0.813687	0.174669	-0.639018
BCS1L	ENSP00000352219	296	cCc/cTc	P	99	L	Mitochondrial_complex_III_deficiency;GRACILE_syndrome	sumoylation_k	94	5	ESGRISTKFEFVPSP	ESGRISTKFEFVLSP	0.963564	0.248553	-0.715011
BCS1L	ENSP00000352219	296	cCc/cTc	P	99	L	Mitochondrial_complex_III_deficiency;GRACILE_syndrome	acetylation_k	94	5	ESGRISTKFEFVPSP	ESGRISTKFEFVLSP	0.638619	0.111923	-0.526697
BCS1L	ENSP00000352219	548	cGc/cAc	R	183	H	Pili_torti-deafness_syndrome;Leigh_syndrome	methylation_r	183	0	WRPFGYPRRRRPLNS	WRPFGYPHRRRPLNS	0.961228	0	-0.961228
YARS1	ENSP00000362576	586	Gag/Aag	E	196	K	Charcot-Marie-Tooth_disease	acetylation_k	196	0	RKIFTFAEKYLPALG	RKIFTFAKKYLPALG	0	0.9748	0.9748
YARS1	ENSP00000362576	586	Gag/Aag	E	196	K	Charcot-Marie-Tooth_disease	methylation_k	196	0	RKIFTFAEKYLPALG	RKIFTFAKKYLPALG	0	0.949441	0.949441
YARS1	ENSP00000362576	586	Gag/Aag	E	196	K	Charcot-Marie-Tooth_disease	ubiquitination_k	196	0	RKIFTFAEKYLPALG	RKIFTFAKKYLPALG	0	0.585211	0.585211
YARS1	ENSP00000362576	586	Gag/Aag	E	196	K	Charcot-Marie-Tooth_disease	sumoylation_k	190	6	FGGIDQRKIFTFAEK	FGGIDQRKIFTFAKK	0.874249	0.364	-0.510248
PLA2G6	ENSP00000333142	1894	Cgg/Tgg	R	632	W	Karak_syndrome;	methylation_r	632	0	PSDQLVWRAARSSGA	PSDQLVWWAARSSGA	0.761466	0	-0.761466
PLA2G6	ENSP00000333142	2222	cGg/cAg	R	741	Q	Infantile_neuroaxonal_dystrophy;Parkinson_disease;Neurodegeneration_with_brain_iron_accumulation	methylation_r	741	0	CCTDPDGRAVDRARA	CCTDPDGQAVDRARA	0.803342	0	-0.803342
PLA2G6	ENSP00000333142	2239	Cgg/Tgg	R	747	W	Infantile_neuroaxonal_dystrophy;Parkinson_disease;Neurodegeneration_with_brain_iron_accumulation	methylation_r	747	0	GRAVDRARAWCEMVG	GRAVDRAWAWCEMVG	0.617132	0	-0.617132
LRP5	ENSP00000294304	1709	cGg/cAg	R	570	Q	Inborn_genetic_diseases;Exudative_vitreoretinopathy_4	ubiquitination_k	575	-5	IERVHKVKASRDVII	IEQVHKVKASRDVII	0.208989	0.937526	0.728538
LRP5	ENSP00000294304	1709	cGg/cAg	R	570	Q	Inborn_genetic_diseases;Exudative_vitreoretinopathy_4	phosphorylation_st	567	3	WTDWQRRSIERVHKV	WTDWQRRSIEQVHKV	0.0952893	0.607966	0.512676
LRP5	ENSP00000294304	1709	cGg/cAg	R	570	Q	Inborn_genetic_diseases;Exudative_vitreoretinopathy_4	ubiquitination_k	573	-3	RSIERVHKVKASRDV	RSIEQVHKVKASRDV	0.154345	0.991544	0.837199
LRP5	ENSP00000294304	1709	cGg/cAg	R	570	Q	Inborn_genetic_diseases;Exudative_vitreoretinopathy_4	acetylation_k	573	-3	RSIERVHKVKASRDV	RSIEQVHKVKASRDV	0.0543743	0.957573	0.903198
DPM1	ENSP00000360644	274	Cga/Gga	R	92	G	Congenital_disorder_of_glycosylation	acetylation_k	94	-2	ILLRPREKKLGLGTA	ILLRPGEKKLGLGTA	0.250395	0.982035	0.73164
DPM1	ENSP00000360644	274	Cga/Gga	R	92	G	Congenital_disorder_of_glycosylation	ubiquitination_k	94	-2	ILLRPREKKLGLGTA	ILLRPGEKKLGLGTA	0.0637507	0.946375	0.882624
DPM1	ENSP00000360644	274	Cga/Gga	R	92	G	Congenital_disorder_of_glycosylation	methylation_r	92	0	DRILLRPREKKLGLG	DRILLRPGEKKLGLG	0.525235	0	-0.525235
RPS19	ENSP00000470004	184	Cgg/Tgg	R	62	W	Diamond-Blackfan_anemia	phosphorylation_st	60	2	FYTRAASTARHLYLR	FYTRAASTAWHLYLR	0.0520983	0.764301	0.712203
RPS19	ENSP00000470004	184	Cgg/Tgg	R	62	W	Diamond-Blackfan_anemia	methylation_r	62	0	TRAASTARHLYLRGG	TRAASTAWHLYLRGG	0.993954	0	-0.993954
RPS19	ENSP00000470004	184	Cgg/Tgg	R	62	W	Diamond-Blackfan_anemia	phosphorylation_st	59	3	WFYTRAASTARHLYL	WFYTRAASTAWHLYL	0.19641	0.894692	0.698281
RPS19	ENSP00000470004	184	Cgg/Tgg	R	62	W	Diamond-Blackfan_anemia	phosphorylation_y	65	-3	ASTARHLYLRGGAGV	ASTAWHLYLRGGAGV	0.284137	0.9086	0.624464
ASS1	ENSP00000253004	539	aGc/aAc	S	180	N	Citrullinemia;	phosphorylation_st	180	0	VTPKNPWSMDENLMH	VTPKNPWNMDENLMH	0.898062	0	-0.898062
ASS1	ENSP00000253004	1087	Cgg/Tgg	R	363	W	Citrullinemia;	phosphorylation_y	359	4	SVLKGQVYILGRESP	SVLKGQVYILGWESP	0.996084	0.00222818	-0.993856
ASS1	ENSP00000253004	1168	Ggg/Agg	G	390	R	Citrullinemia;	phosphorylation_st	396	-6	TGFININSLRLKEYH	TRFININSLRLKEYH	0.0186246	0.742978	0.724353
ASS1	ENSP00000253004	910	Cgg/Tgg	R	304	W	Citrullinemia;	methylation_r	304	0	IEAFTMDREVRKIKQ	IEAFTMDWEVRKIKQ	0.999626	0	-0.999626
ASS1	ENSP00000253004	256	Cgc/Tgc	R	86	C	Citrullinemia	phosphorylation_y	83	3	AIQSSALYEDRYLLG	AIQSSALYEDCYLLG	0.69647	0.10286	-0.59361
ASS1	ENSP00000253004	256	Cgc/Tgc	R	86	C	Citrullinemia	phosphorylation_st	91	-5	EDRYLLGTSLARPCI	EDCYLLGTSLARPCI	0.927501	0.00322414	-0.924277
ASS1	ENSP00000253004	256	Cgc/Tgc	R	86	C	Citrullinemia	phosphorylation_st	92	-6	DRYLLGTSLARPCIA	DCYLLGTSLARPCIA	0.973318	0.0107693	-0.962548
ASS1	ENSP00000253004	256	Cgc/Tgc	R	86	C	Citrullinemia	methylation_r	86	0	SSALYEDRYLLGTSL	SSALYEDCYLLGTSL	0.996065	0	-0.996065
ASS1	ENSP00000253004	256	Cgc/Tgc	R	86	C	Citrullinemia	phosphorylation_y	87	-1	SALYEDRYLLGTSLA	SALYEDCYLLGTSLA	0.99562	0.261788	-0.733832
ASS1	ENSP00000253004	535	Tgg/Cgg	W	179	R	Citrullinemia;	acetylation_k	176	3	IPIPVTPKNPWSMDE	IPIPVTPKNPRSMDE	0.0317413	0.914635	0.882893
ASS1	ENSP00000253004	1085	gGc/gTc	G	362	V	Citrullinemia;	sumoylation_k	355	7	KVQVSVLKGQVYILG	KVQVSVLKGQVYILV	0.58529	0.0717499	-0.51354
SCN9A	ENSP00000304748	3019	Cgt/Tgt	R	1007	C	Generalized_epilepsy_with_febrile_seizures_plus;Hereditary_sensory_and_autonomic_neuropathy;Paroxysmal_extreme_pain_disorder	ubiquitination_k	1003	4	KKGINYVKQTLREFI	KKGINYVKQTLCEFI	0.971671	0.0885054	-0.883166
SCN9A	ENSP00000304748	3019	Cgt/Tgt	R	1007	C	Generalized_epilepsy_with_febrile_seizures_plus;Hereditary_sensory_and_autonomic_neuropathy;Paroxysmal_extreme_pain_disorder	acetylation_k	1003	4	KKGINYVKQTLREFI	KKGINYVKQTLCEFI	0.839276	0.233057	-0.606219
FLNB	ENSP00000295956	2251	Ggt/Cgt	G	751	R	Atelosteogenesis	phosphorylation_st	755	-4	FGPGVERSGLKANEP	FGPRVERSGLKANEP	0.767919	0.173119	-0.5948
FLNB	ENSP00000295956	2251	Ggt/Cgt	G	751	R	Atelosteogenesis	methylation_r	751	0	KVKVFGPGVERSGLK	KVKVFGPRVERSGLK	0	0.502978	0.502978
SLC22A5	ENSP00000245407	506	cGg/cAg	R	169	Q	Renal_carnitine_transport_defect	methylation_r	169	0	QLSDRFGRKNVLFVT	QLSDRFGQKNVLFVT	0.975623	0	-0.975623
SLC22A5	ENSP00000245407	505	Cgg/Tgg	R	169	W	Renal_carnitine_transport_defect	methylation_r	169	0	QLSDRFGRKNVLFVT	QLSDRFGWKNVLFVT	0.975623	0	-0.975623
SLC22A5	ENSP00000245407	1196	cGg/cAg	R	399	Q	Renal_carnitine_transport_defect	methylation_r	399	0	LLLQYLPRRYSMATA	LLLQYLPQRYSMATA	0.749746	0	-0.749746
SLC22A5	ENSP00000245407	1195	Cgg/Tgg	R	399	W	Renal_carnitine_transport_defect	methylation_r	399	0	LLLQYLPRRYSMATA	LLLQYLPWRYSMATA	0.749746	0	-0.749746
GLE1	ENSP00000308622	1706	cGc/cAc	R	569	H	Lethal_arthrogryposis_with_anterior_horn_cell_disease;Inborn_genetic_diseases;Lethal_congenital_contractural_syndrome_Finnish_type;Lethal_congenital_contracture_syndrome;	methylation_r	569	0	QQDNFLKRMSGMIRL	QQDNFLKHMSGMIRL	0.599555	0	-0.599555
TP63	ENSP00000264731	1028	cGg/cAg	R	343	Q	Inborn_genetic_diseases;Ectrodactyly;TP63-Related_Spectrum_Disorders	methylation_r	343	0	GRRCFEARICACPGR	GRRCFEAQICACPGR	0.509334	0	-0.509334
TP63	ENSP00000264731	1010	cGa/cAa	R	337	Q	ADULT_syndrome;TP63-Related_Spectrum_Disorders	methylation_r	337	0	RDGQVLGRRCFEARI	RDGQVLGQRCFEARI	0.628483	0	-0.628483
TP63	ENSP00000264731	1009	Cga/Gga	R	337	G	ADULT_syndrome;	methylation_r	337	0	RDGQVLGRRCFEARI	RDGQVLGGRCFEARI	0.628483	0	-0.628483
ABCC6	ENSP00000205557	3413	cGg/cAg	R	1138	Q	Pseudoxanthoma_elasticum;	methylation_r	1138	0	FQGSTVVRAFRTQAP	FQGSTVVQAFRTQAP	0.890532	0	-0.890532
ABCC6	ENSP00000205557	3341	cGc/cCc	R	1114	P	Pseudoxanthoma_elasticum	methylation_r	1113	1	VVSSCQLRRLESASY	VVSSCQLRPLESASY	0.959822	0.439801	-0.520021
ABCC6	ENSP00000205557	3341	cGc/cCc	R	1114	P	Pseudoxanthoma_elasticum	methylation_r	1114	0	VSSCQLRRLESASYS	VSSCQLRPLESASYS	0.872724	0	-0.872724
ABCC6	ENSP00000205557	3940	Cgg/Tgg	R	1314	W	Pseudoxanthoma_elasticum;Generalized_arterial_calcification_of_infancy;	methylation_r	1314	0	SLASGLLRLQEAAEG	SLASGLLWLQEAAEG	0.728904	0	-0.728904
ABCC6	ENSP00000205557	3412	Cgg/Tgg	R	1138	W	Pseudoxanthoma_elasticum;Generalized_arterial_calcification_of_infancy;	methylation_r	1138	0	FQGSTVVRAFRTQAP	FQGSTVVWAFRTQAP	0.890532	0	-0.890532
ABCC6	ENSP00000205557	3904	Ggg/Agg	G	1302	R	Pseudoxanthoma_elasticum;Generalized_arterial_calcification_of_infancy;	methylation_r	1302	0	VGIVGRTGAGKSSLA	VGIVGRTRAGKSSLA	0	0.64817	0.64817
DYSF	ENSP00000258104	2372	cCg/cGg	P	791	R	Autosomal_recessive_limb-girdle_muscular_dystrophy;Miyoshi_muscular_dystrophy;Qualitative_or_quantitative_defects_of_dysferlin	methylation_r	791	0	EEPQNSLPDIVIWML	EEPQNSLRDIVIWML	0	0.638425	0.638425
DYSF	ENSP00000258104	895	Ggg/Agg	G	299	R	Autosomal_recessive_limb-girdle_muscular_dystrophy;	methylation_r	299	0	LRTDALLGEFRMDVG	LRTDALLREFRMDVG	0	0.519076	0.519076
STXBP1	ENSP00000362396	539	tGt/tAt	C	180	Y	Early_infantile_epileptic_encephalopathy;History_of_neurodevelopmental_disorder	phosphorylation_y	180	0	AEQIATLCATLKEYP	AEQIATLYATLKEYP	0	0.86225	0.86225
DHCR7	ENSP00000347717	730	Ggg/Agg	G	244	R	Smith-Lemli-Opitz_syndrome	methylation_r	244	0	LFFNGRPGIVAWTLI	LFFNGRPRIVAWTLI	0	0.505126	0.505126
DHCR7	ENSP00000347717	1054	Cgg/Tgg	R	352	W	Microcephaly;Smith-Lemli-Opitz_syndrome;	ubiquitination_k	358	-6	FRVANHQKDLFRRTD	FWVANHQKDLFRRTD	0.995681	0.000754777	-0.994926
DHCR7	ENSP00000347717	1054	Cgg/Tgg	R	352	W	Microcephaly;Smith-Lemli-Opitz_syndrome;	acetylation_k	358	-6	FRVANHQKDLFRRTD	FWVANHQKDLFRRTD	0.506148	0.00272762	-0.50342
DHCR7	ENSP00000347717	1210	Cgc/Tgc	R	404	C	Inborn_genetic_diseases;Smith-Lemli-Opitz_syndrome;	methylation_r	404	0	SGFWGVARHFNYVGD	SGFWGVACHFNYVGD	0.96232	0	-0.96232
DHCR7	ENSP00000347717	866	aCc/aTc	T	289	I	Smith-Lemli-Opitz_syndrome;	glycosylation_n	287	2	YVIDFFWNETWYLKT	YVIDFFWNEIWYLKT	0.861369	5.10415e-05	-0.861318
DHCR7	ENSP00000347717	1342	Gag/Aag	E	448	K	Smith-Lemli-Opitz_syndrome;	methylation_k	448	0	THRCLRDEHRCASKY	THRCLRDKHRCASKY	0	0.85847	0.85847
DHCR7	ENSP00000347717	1055	cGg/cAg	R	352	Q	Smith-Lemli-Opitz_syndrome;	ubiquitination_k	358	-6	FRVANHQKDLFRRTD	FQVANHQKDLFRRTD	0.995681	0.00190593	-0.993775
DHCR7	ENSP00000347717	1055	cGg/cAg	R	352	Q	Smith-Lemli-Opitz_syndrome;	acetylation_k	358	-6	FRVANHQKDLFRRTD	FQVANHQKDLFRRTD	0.506148	0.00194077	-0.504207
KIF5A	ENSP00000408979	838	Cgt/Tgt	R	280	C	Hereditary_spastic_paraplegia;	ubiquitination_k	283	-3	YVPYRDSKMTRILQD	YVPYCDSKMTRILQD	0.00851728	0.99735	0.988833
KIF5A	ENSP00000408979	838	Cgt/Tgt	R	280	C	Hereditary_spastic_paraplegia;	acetylation_k	283	-3	YVPYRDSKMTRILQD	YVPYCDSKMTRILQD	0.275658	0.971968	0.69631
SPG7	ENSP00000495795	1045	Ggc/Agc	G	349	S	Hereditary_spastic_paraplegia;	phosphorylation_st	349	0	PKGALLLGPPGCGKT	PKGALLLSPPGCGKT	0	0.985792	0.985792
SHOC2	ENSP00000358464	4	Agt/Ggt	S	2	G	Noonan_syndrome;Inborn_genetic_diseases;Rasopathy;Noonan_syndrome-like_disorder_with_loose_anagen_hair;	phosphorylation_st	2	0	XXXXXXMSSSLGKEK	XXXXXXMGSSLGKEK	0.668322	0	-0.668322
RAD51C	ENSP00000336701	773	cGt/cAt	R	258	H	Hereditary_cancer-predisposing_syndrome;Hereditary_breast_and_ovarian_cancer_syndrome;Fanconi_anemia	methylation_r	258	0	DLDDLSLRTRLLNGL	DLDDLSLHTRLLNGL	0.8777	0	-0.8777
KRT83	ENSP00000293670	1219	Gag/Aag	E	407	K	Beaded_hair;	ubiquitination_k	401	6	YQEVMNSKLGLDIEI	YQEVMNSKLGLDIKI	0.350128	0.981477	0.631349
KRT83	ENSP00000293670	1219	Gag/Aag	E	407	K	Beaded_hair;	acetylation_k	401	6	YQEVMNSKLGLDIEI	YQEVMNSKLGLDIKI	0.176944	0.751054	0.57411
KRT83	ENSP00000293670	1219	Gag/Aag	E	407	K	Beaded_hair;	phosphorylation_st	410	-3	GLDIEIATYRRLLEG	GLDIKIATYRRLLEG	0.889705	0.28828	-0.601425
KRT83	ENSP00000293670	1219	Gag/Aag	E	407	K	Beaded_hair;	ubiquitination_k	407	0	SKLGLDIEIATYRRL	SKLGLDIKIATYRRL	0	0.939402	0.939402
KRT83	ENSP00000293670	1219	Gag/Aag	E	407	K	Beaded_hair;	phosphorylation_y	411	-4	LDIEIATYRRLLEGE	LDIKIATYRRLLEGE	0.899077	0.0256018	-0.873475
KRT83	ENSP00000293670	1219	Gag/Aag	E	407	K	Beaded_hair;	acetylation_k	407	0	SKLGLDIEIATYRRL	SKLGLDIKIATYRRL	0	0.928849	0.928849
PRKAG2	ENSP00000287878	905	cGa/cAa	R	302	Q	Cardiovascular_phenotype;Wolff-Parkinson-White_pattern;Familial_hypertrophic_cardiomyopathy;Cardiomyopathy;Glycogen_storage_disease_of_heart;Hypertrophic_cardiomyopathy;Primary_familial_hypertrophic_cardiomyopathy	methylation_r	302	0	ALVANGVRAAPLWES	ALVANGVQAAPLWES	0.939298	0	-0.939298
TUBB3	ENSP00000320295	784	Cgc/Tgc	R	262	C	Fibrosis_of_extraocular_muscles;	methylation_r	262	0	VNMVPFPRLHFFMPG	VNMVPFPCLHFFMPG	0.998937	0	-0.998937
TUBB3	ENSP00000320295	1228	Gag/Aag	E	410	K	TUBB3-Releated_Disorders;Fibrosis_of_extraocular_muscles;Cortical_dysplasia	sumoylation_k	410	0	MDEMEFTEAESNMND	MDEMEFTKAESNMND	0	0.535281	0.535281
LMX1B	ENSP00000362573	668	cGg/cAg	R	223	Q	Nail-patella_syndrome	sumoylation_k	220	3	GKDPRRPKRPRTILT	GKDPRRPKRPQTILT	0.00657793	0.533689	0.527111
PRKN	ENSP00000355865	823	Cgg/Tgg	R	275	W	Young-onset_Parkinson_disease;Neoplasm_of_ovary;Parkinson_disease;Lung_carcinoma;See_cases;Leprosy;	methylation_r	271	4	FHLYCVTRLNDRQFV	FHLYCVTRLNDWQFV	0.854222	0.137102	-0.71712
PRKN	ENSP00000355865	823	Cgg/Tgg	R	275	W	Young-onset_Parkinson_disease;Neoplasm_of_ovary;Parkinson_disease;Lung_carcinoma;See_cases;Leprosy;	methylation_r	275	0	CVTRLNDRQFVHDPQ	CVTRLNDWQFVHDPQ	0.999505	0	-0.999505
TUBA1A	ENSP00000439020	790	Cgc/Tgc	R	264	C	Inborn_genetic_diseases;Lissencephaly;Tubulinopathies	phosphorylation_st	257	7	VDLTEFQTNLVPYPR	VDLTEFQTNLVPYPC	0.86594	0.00449719	-0.861443
TUBA1A	ENSP00000439020	790	Cgc/Tgc	R	264	C	Inborn_genetic_diseases;Lissencephaly;Tubulinopathies	methylation_r	264	0	TNLVPYPRIHFPLAT	TNLVPYPCIHFPLAT	0.996263	0	-0.996263
TUBA1A	ENSP00000439020	790	Cgc/Tgc	R	264	C	Inborn_genetic_diseases;Lissencephaly;Tubulinopathies	phosphorylation_st	271	-7	RIHFPLATYAPVISA	CIHFPLATYAPVISA	0.919719	0.00546888	-0.91425
TUBA1A	ENSP00000439020	790	Cgc/Tgc	R	264	C	Inborn_genetic_diseases;Lissencephaly;Tubulinopathies	phosphorylation_y	262	2	FQTNLVPYPRIHFPL	FQTNLVPYPCIHFPL	0.997871	0.347459	-0.650412
TUBA1A	ENSP00000439020	1205	cGt/cAt	R	402	H	Lissencephaly;Tubulinopathies	ubiquitination_k	401	1	KFDLMYAKRAFVHWY	KFDLMYAKHAFVHWY	0.992072	0.00288555	-0.989186
TUBA1A	ENSP00000439020	1205	cGt/cAt	R	402	H	Lissencephaly;Tubulinopathies	acetylation_k	401	1	KFDLMYAKRAFVHWY	KFDLMYAKHAFVHWY	0.98447	0.0150102	-0.96946
TUBA1A	ENSP00000439020	1256	tCa/tTa	S	419	L	Lissencephaly;Tubulinopathies	phosphorylation_st	419	0	GMEEGEFSEAREDMA	GMEEGEFLEAREDMA	0.865265	0	-0.865265
TUBA1A	ENSP00000439020	1264	Cgt/Tgt	R	422	C	Inborn_genetic_diseases;Lissencephaly;Tubulinopathies	phosphorylation_st	419	3	GMEEGEFSEAREDMA	GMEEGEFSEACEDMA	0.865265	0.286187	-0.579077
SERPINI1	ENSP00000295777	1174	Gga/Aga	G	392	R	Encephalopathy	methylation_r	392	0	TGTILFMGRVMHPET	TGTILFMRRVMHPET	0	0.9988	0.9988
CFTR	ENSP00000003084	350	cGc/cAc	R	117	H	Inborn_genetic_diseases;Hereditary_pancreatitis;Bronchiectasis_with_or_without_elevated_sweat_chloride;Congenital_bilateral_aplasia_of_vas_deferens_from_CFTR_mutation;ivacaftor_response_-_Efficacy;CFTR-related_disorders;Cystic_fibrosis	ubiquitination_k	114	3	ASYDPDNKEERSIAI	ASYDPDNKEEHSIAI	0.998509	0.0010774	-0.997432
CFTR	ENSP00000003084	350	cGc/cAc	R	117	H	Inborn_genetic_diseases;Hereditary_pancreatitis;Bronchiectasis_with_or_without_elevated_sweat_chloride;Congenital_bilateral_aplasia_of_vas_deferens_from_CFTR_mutation;ivacaftor_response_-_Efficacy;CFTR-related_disorders;Cystic_fibrosis	acetylation_k	114	3	ASYDPDNKEERSIAI	ASYDPDNKEEHSIAI	0.878795	0.0008826	-0.877913
CFTR	ENSP00000003084	350	cGc/cAc	R	117	H	Inborn_genetic_diseases;Hereditary_pancreatitis;Bronchiectasis_with_or_without_elevated_sweat_chloride;Congenital_bilateral_aplasia_of_vas_deferens_from_CFTR_mutation;ivacaftor_response_-_Efficacy;CFTR-related_disorders;Cystic_fibrosis	sumoylation_k	114	3	ASYDPDNKEERSIAI	ASYDPDNKEEHSIAI	0.838315	0.165638	-0.672677
CFTR	ENSP00000003084	1040	cGc/cCc	R	347	P	Congenital_bilateral_aplasia_of_vas_deferens_from_CFTR_mutation;Cystic_fibrosis	methylation_r	347	0	ISFCIVLRMAVTRQF	ISFCIVLPMAVTRQF	0.618756	0	-0.618756
CFTR	ENSP00000003084	1679	aGa/aCa	R	560	T	none_provided;Congenital_bilateral_aplasia_of_vas_deferens_from_CFTR_mutation;Cystic_fibrosis	methylation_r	560	0	RARISLARAVYKDAD	RARISLATAVYKDAD	0.719013	0	-0.719013
CFTR	ENSP00000003084	1679	aGa/aCa	R	560	T	none_provided;Congenital_bilateral_aplasia_of_vas_deferens_from_CFTR_mutation;Cystic_fibrosis	acetylation_k	564	-4	SLARAVYKDADLYLL	SLATAVYKDADLYLL	0.531157	0.02738	-0.503777
CFTR	ENSP00000003084	3909	aaC/aaG	N	1303	K	none_provided;Inborn_genetic_diseases;Congenital_bilateral_aplasia_of_vas_deferens_from_CFTR_mutation;Cystic_fibrosis	acetylation_k	1303	0	FSGTFRKNLDPYEQW	FSGTFRKKLDPYEQW	0	0.966299	0.966299
CFTR	ENSP00000003084	3909	aaC/aaG	N	1303	K	none_provided;Inborn_genetic_diseases;Congenital_bilateral_aplasia_of_vas_deferens_from_CFTR_mutation;Cystic_fibrosis	ubiquitination_k	1303	0	FSGTFRKNLDPYEQW	FSGTFRKKLDPYEQW	0	0.998633	0.998633
CFTR	ENSP00000003084	3909	aaC/aaG	N	1303	K	none_provided;Inborn_genetic_diseases;Congenital_bilateral_aplasia_of_vas_deferens_from_CFTR_mutation;Cystic_fibrosis	sumoylation_k	1303	0	FSGTFRKNLDPYEQW	FSGTFRKKLDPYEQW	0	0.988666	0.988666
CFTR	ENSP00000003084	3909	aaC/aaG	N	1303	K	none_provided;Inborn_genetic_diseases;Congenital_bilateral_aplasia_of_vas_deferens_from_CFTR_mutation;Cystic_fibrosis	methylation_k	1303	0	FSGTFRKNLDPYEQW	FSGTFRKKLDPYEQW	0	0.580856	0.580856
CFTR	ENSP00000003084	1679	aGa/aAa	R	560	K	Cystic_fibrosis	sumoylation_k	560	0	RARISLARAVYKDAD	RARISLAKAVYKDAD	0	0.83953	0.83953
CFTR	ENSP00000003084	1679	aGa/aAa	R	560	K	Cystic_fibrosis	ubiquitination_k	560	0	RARISLARAVYKDAD	RARISLAKAVYKDAD	0	0.996919	0.996919
CFTR	ENSP00000003084	1679	aGa/aAa	R	560	K	Cystic_fibrosis	acetylation_k	560	0	RARISLARAVYKDAD	RARISLAKAVYKDAD	0	0.983433	0.983433
CFTR	ENSP00000003084	1679	aGa/aAa	R	560	K	Cystic_fibrosis	methylation_r	560	0	RARISLARAVYKDAD	RARISLAKAVYKDAD	0.719013	0	-0.719013
CFTR	ENSP00000003084	3197	cGt/cAt	R	1066	H	Inborn_genetic_diseases;Congenital_bilateral_aplasia_of_vas_deferens_from_CFTR_mutation;Cystic_fibrosis	methylation_r	1066	0	LKGLWTLRAFGRQPY	LKGLWTLHAFGRQPY	0.503079	0	-0.503079
CFTR	ENSP00000003084	3196	Cgt/Tgt	R	1066	C	Congenital_bilateral_aplasia_of_vas_deferens_from_CFTR_mutation;Cystic_fibrosis	methylation_r	1066	0	LKGLWTLRAFGRQPY	LKGLWTLCAFGRQPY	0.503079	0	-0.503079
CFTR	ENSP00000003084	3848	aGg/aTg	R	1283	M	Cystic_fibrosis	sumoylation_k	1284	-1	ITLQQWRKAFGVIPQ	ITLQQWMKAFGVIPQ	0.636046	0.0433274	-0.592718
CFTR	ENSP00000003084	3848	aGg/aTg	R	1283	M	Cystic_fibrosis	ubiquitination_k	1284	-1	ITLQQWRKAFGVIPQ	ITLQQWMKAFGVIPQ	0.943166	0.000126906	-0.943039
CFTR	ENSP00000003084	1040	cGc/cTc	R	347	L	Congenital_bilateral_aplasia_of_vas_deferens_from_CFTR_mutation;Cystic_fibrosis	methylation_r	347	0	ISFCIVLRMAVTRQF	ISFCIVLLMAVTRQF	0.618756	0	-0.618756
CFTR	ENSP00000003084	274	Gaa/Aaa	E	92	K	CFTR-related_disorders;Cystic_fibrosis	methylation_k	92	0	GIFLYLGEVTKAVQP	GIFLYLGKVTKAVQP	0	0.801727	0.801727
CFTR	ENSP00000003084	274	Gaa/Aaa	E	92	K	CFTR-related_disorders;Cystic_fibrosis	ubiquitination_k	95	-3	LYLGEVTKAVQPLLL	LYLGKVTKAVQPLLL	0.022496	0.993127	0.970631
CFTR	ENSP00000003084	274	Gaa/Aaa	E	92	K	CFTR-related_disorders;Cystic_fibrosis	sumoylation_k	95	-3	LYLGEVTKAVQPLLL	LYLGKVTKAVQPLLL	0.0923992	0.765831	0.673432
CFTR	ENSP00000003084	271	Ggg/Agg	G	91	R	Cystic_fibrosis	ubiquitination_k	95	-4	LYLGEVTKAVQPLLL	LYLREVTKAVQPLLL	0.022496	0.994547	0.972051
CFTR	ENSP00000003084	271	Ggg/Agg	G	91	R	Cystic_fibrosis	methylation_r	91	0	YGIFLYLGEVTKAVQ	YGIFLYLREVTKAVQ	0	0.503121	0.503121
CFTR	ENSP00000003084	3254	cAt/cGt	H	1085	R	Cystic_fibrosis	acetylation_k	1080	5	YFETLFHKALNLHTA	YFETLFHKALNLRTA	0.00116942	0.647	0.645831
CFTR	ENSP00000003084	3254	cAt/cGt	H	1085	R	Cystic_fibrosis	methylation_r	1085	0	FHKALNLHTANWFLY	FHKALNLRTANWFLY	0	0.8612	0.8612
CFTR	ENSP00000003084	3254	cAt/cGt	H	1085	R	Cystic_fibrosis	ubiquitination_k	1080	5	YFETLFHKALNLHTA	YFETLFHKALNLRTA	0.000247777	0.937167	0.93692
DNM2	ENSP00000347890	1105	Cgg/Tgg	R	369	W	Myopathy;Charcot-Marie-Tooth_disease	ubiquitination_k	376	-7	RFPFELVKMEFDEKD	WFPFELVKMEFDEKD	0.931778	0.372443	-0.559336
DNM2	ENSP00000347890	1105	Cgg/Tgg	R	369	W	Myopathy;Charcot-Marie-Tooth_disease	acetylation_k	376	-7	RFPFELVKMEFDEKD	WFPFELVKMEFDEKD	0.61503	0.0348553	-0.580175
DNM2	ENSP00000347890	1102	Gag/Aag	E	368	K	Myopathy;Charcot-Marie-Tooth_disease	acetylation_k	368	0	RINRIFHERFPFELV	RINRIFHKRFPFELV	0	0.766641	0.766641
DNM2	ENSP00000347890	1102	Gag/Aag	E	368	K	Myopathy;Charcot-Marie-Tooth_disease	methylation_k	368	0	RINRIFHERFPFELV	RINRIFHKRFPFELV	0	0.547049	0.547049
DNM2	ENSP00000347890	1072	Ggg/Agg	G	358	R	Charcot-Marie-Tooth_disease	methylation_r	358	0	VDTLELSGGARINRI	VDTLELSRGARINRI	0	0.948279	0.948279
DNM2	ENSP00000347890	1072	Ggg/Agg	G	358	R	Charcot-Marie-Tooth_disease	methylation_r	364	-6	SGGARINRIFHERFP	SRGARINRIFHERFP	0.248777	0.767683	0.518905
CTSC	ENSP00000227266	857	cAg/cGg	Q	286	R	Haim-Munk_syndrome	methylation_r	286	0	QTPILSPQEVVSCSQ	QTPILSPREVVSCSQ	0	0.62946	0.62946
CTSC	ENSP00000227266	857	cAg/cGg	Q	286	R	Haim-Munk_syndrome	phosphorylation_st	280	6	ILTNNSQTPILSPQE	ILTNNSQTPILSPRE	0.035589	0.935513	0.899924
CTSC	ENSP00000227266	857	cAg/cGg	Q	286	R	Haim-Munk_syndrome	phosphorylation_st	284	2	NSQTPILSPQEVVSC	NSQTPILSPREVVSC	0.210121	0.975298	0.765177
TRIM32	ENSP00000363095	388	Cct/Tct	P	130	S	Bardet-Biedl_syndrome	phosphorylation_st	135	-5	HQPPGHCTLPVKEAA	HQSPGHCTLPVKEAA	0.0272964	0.913176	0.885879
TRIM32	ENSP00000363095	388	Cct/Tct	P	130	S	Bardet-Biedl_syndrome	phosphorylation_st	130	0	CREADHQPPGHCTLP	CREADHQSPGHCTLP	0	0.997044	0.997044
TCF4	ENSP00000348374	1726	Cgg/Tgg	R	576	W	Inborn_genetic_diseases;Severe_intellectual_deficiency;Pitt-Hopkins_syndrome	methylation_r	576	0	NNARERLRVRDINEA	NNARERLWVRDINEA	0.713231	0	-0.713231
TCF4	ENSP00000348374	1727	cGg/cAg	R	576	Q	Pitt-Hopkins_syndrome	methylation_r	576	0	NNARERLRVRDINEA	NNARERLQVRDINEA	0.713231	0	-0.713231
TCF4	ENSP00000348374	1721	cGt/cCt	R	574	P	Pitt-Hopkins_syndrome	methylation_r	574	0	MANNARERLRVRDIN	MANNAREPLRVRDIN	0.754343	0	-0.754343
KCNQ2	ENSP00000352035	640	Cgg/Tgg	R	214	W	Benign_familial_neonatal_seizures;	methylation_r	214	0	RMIRMDRRGGTWKLL	RMIRMDRWGGTWKLL	0.995497	0	-0.995497
KCNQ2	ENSP00000352035	619	Cgg/Tgg	R	207	W	Benign_familial_neonatal_seizures;Infantile_epileptic_dyskinetic_encephalopathy;Inborn_genetic_diseases;Seizures;	methylation_r	207	0	LRFLQILRMIRMDRR	LRFLQILWMIRMDRR	0.942094	0	-0.942094
KCNQ2	ENSP00000352035	620	cGg/cAg	R	207	Q	Benign_familial_neonatal_seizures;Infantile_epileptic_dyskinetic_encephalopathy;Early_infantile_epileptic_encephalopathy;Seizures;	methylation_r	207	0	LRFLQILRMIRMDRR	LRFLQILQMIRMDRR	0.942094	0	-0.942094
HSPB1	ENSP00000248553	406	Cgg/Tgg	R	136	W	Charcot-Marie-Tooth_disease_axonal	methylation_r	136	0	DEHGYISRCFTRKYT	DEHGYISWCFTRKYT	0.526168	0	-0.526168
HSPB1	ENSP00000248553	544	Cca/Tca	P	182	S	Charcot-Marie-Tooth_disease_axonal;Distal_hereditary_motor_neuronopathy	phosphorylation_st	182	0	QSNEITIPVTFESRA	QSNEITISVTFESRA	0	0.769216	0.769216
HSPB1	ENSP00000248553	418	Cgg/Ggg	R	140	G	Charcot-Marie-Tooth_disease_axonal;Distal_hereditary_motor_neuronopathy;Charcot-Marie-Tooth_disease	phosphorylation_st	143	-3	RCFTRKYTLPPGVDP	RCFTGKYTLPPGVDP	0.978784	0.286386	-0.692398
FGF10	ENSP00000264664	240	agA/agC	R	80	S	Levy-Hollister_syndrome;Congenital_absence_of_salivary_gland	methylation_r	80	0	LQGDVRWRKLFSFTK	LQGDVRWSKLFSFTK	0.523271	0	-0.523271
SH3BP2	ENSP00000348685	1253	cCc/cGc	P	418	R	Fibrous_dysplasia_of_jaw;	methylation_r	418	0	PHLQRSPPDGQSFRS	PHLQRSPRDGQSFRS	0	0.638301	0.638301
SH3BP2	ENSP00000348685	1244	cGa/cAa	R	415	Q	Fibrous_dysplasia_of_jaw	methylation_r	415	0	PQLPHLQRSPPDGQS	PQLPHLQQSPPDGQS	0.685609	0	-0.685609
PHYH	ENSP00000263038	823	Cgg/Tgg	R	275	W	Phytanic_acid_storage_disease;Retinitis_pigmentosa;Refsum_disease;	sumoylation_k	276	-1	NKTQGFRKAISCHFA	NKTQGFWKAISCHFA	0.815342	0.308303	-0.507039
HSD17B4	ENSP00000424940	46	Ggc/Agc	G	16	S	Perrault_syndrome;Bifunctional_peroxisomal_enzyme_deficiency;HSD17B4-Related_Disorders;	phosphorylation_st	16	0	GRVVLVTGAGAGLGR	GRVVLVTSAGAGLGR	0	0.60827	0.60827
PMM2	ENSP00000268261	422	cGc/cAc	R	141	H	Cerebral_palsy;Congenital_cerebellar_hypoplasia;Congenital_disorder_of_glycosylation;Cerebellar_ataxia;Muscular_dystrophy;Spasticity;Poor_speech;Inborn_genetic_diseases;Cerebral_atrophy;Diabetes_mellitus	methylation_r	141	0	RSCSQEERIEFYELD	RSCSQEEHIEFYELD	0.603243	0	-0.603243
PMM2	ENSP00000268261	484	Cgg/Tgg	R	162	W	Congenital_disorder_of_glycosylation;	ubiquitination_k	163	-1	KFVADLRKEFAGKGL	KFVADLWKEFAGKGL	0.0226933	0.901852	0.879159
PMM2	ENSP00000268261	484	Cgg/Tgg	R	162	W	Congenital_disorder_of_glycosylation;	methylation_r	162	0	QKFVADLRKEFAGKG	QKFVADLWKEFAGKG	0.636076	0	-0.636076
PMM2	ENSP00000268261	710	aCg/aGg	T	237	R	Congenital_disorder_of_glycosylation;	methylation_r	237	0	SVTAPEDTRRICELL	SVTAPEDRRRICELL	0	0.999656	0.999656
PMM2	ENSP00000268261	722	tGt/tCt	C	241	S	Inborn_genetic_diseases;Congenital_disorder_of_glycosylation;	phosphorylation_st	241	0	PEDTRRICELLFSXX	PEDTRRISELLFSXX	0	0.892398	0.892398
PMM2	ENSP00000268261	395	aTt/aCt	I	132	T	Congenital_disorder_of_glycosylation	phosphorylation_st	132	0	GMLNVSPIGRSCSQE	GMLNVSPTGRSCSQE	0	0.980372	0.980372
PMM2	ENSP00000268261	26	tGc/tAc	C	9	Y	Congenital_disorder_of_glycosylation	phosphorylation_y	9	0	AAPGPALCLFDVDGT	AAPGPALYLFDVDGT	0	0.721454	0.721454
CYP1B1	ENSP00000478561	1159	Gaa/Aaa	E	387	K	Glaucoma_3;Congenital_glaucoma;Glaucoma_of_childhood	methylation_k	387	0	YVLAFLYEAMRFSSF	YVLAFLYKAMRFSSF	0	0.565028	0.565028
PEX7	ENSP00000315680	649	Ggg/Agg	G	217	R	Rhizomelic_chondrodysplasia_punctata;Peroxisome_biogenesis_disorder	methylation_r	217	0	NENLLVTGAVDCSLR	NENLLVTRAVDCSLR	0	0.893342	0.893342
PTEN	ENSP00000361021	510	agT/agA	S	170	R	Cowden_syndrome;PTEN_hamartoma_tumor_syndrome	methylation_r	170	0	KKGVTIPSQRRYVYY	KKGVTIPRQRRYVYY	0	0.755259	0.755259
PTEN	ENSP00000361021	104	aTg/aGg	M	35	R	Cowden_syndrome;PTEN_hamartoma_tumor_syndrome	methylation_r	35	0	IYPNIIAMGFPAERL	IYPNIIARGFPAERL	0	0.935321	0.935321
PTEN	ENSP00000361021	278	cAt/cGt	H	93	R	Macrocephaly/autism_syndrome;PTEN_hamartoma_tumor_syndrome	methylation_r	93	0	AQYPFEDHNPPQLEL	AQYPFEDRNPPQLEL	0	0.998593	0.998593
TGFBI	ENSP00000416330	1501	Cca/Aca	P	501	T	Corneal_dystrophy	phosphorylation_st	501	0	MDRVLTPPMGTVMDV	MDRVLTPTMGTVMDV	0	0.73334	0.73334
TGFBI	ENSP00000416330	371	cGc/cTc	R	124	L	Reis-Bucklers'_corneal_dystrophy;Avellino_corneal_dystrophy	methylation_r	124	0	TTQLYTDRTEKLRPE	TTQLYTDLTEKLRPE	0.946198	0	-0.946198
ABCA4	ENSP00000359245	634	Cgc/Tgc	R	212	C	Retinitis_pigmentosa;Age-related_macular_degeneration;Cone-rod_dystrophy;Stargardt_disease;Retinal_dystrophy	methylation_r	212	0	CSEALLERFIIFSQR	CSEALLECFIIFSQR	0.577863	0	-0.577863
ABCA4	ENSP00000359245	52	Cgg/Tgg	R	18	W	Stargardt_disease;Retinal_dystrophy	methylation_r	18	0	LWKNWTLRKRQKIRF	LWKNWTLWKRQKIRF	0.808495	0	-0.808495
EYA1	ENSP00000342626	1319	cGg/cAg	R	440	Q	Rare_genetic_deafness;Branchiootorenal_Syndrome	methylation_r	440	0	KLAFRYRRVKEIYNT	KLAFRYRQVKEIYNT	0.580239	0	-0.580239
TBX5	ENSP00000309913	710	cGg/cAg	R	237	Q	Holt-Oram_syndrome;Aortic_valve_disease;	methylation_r	237	0	NPFAKGFRGSDDMEL	NPFAKGFQGSDDMEL	0.923756	0	-0.923756
TBX5	ENSP00000309913	709	Cgg/Tgg	R	237	W	Holt-Oram_syndrome;Aortic_valve_disease;Heart	acetylation_k	234	3	IENNPFAKGFRGSDD	IENNPFAKGFWGSDD	0.973057	0.457372	-0.515685
TBX5	ENSP00000309913	709	Cgg/Tgg	R	237	W	Holt-Oram_syndrome;Aortic_valve_disease;Heart	methylation_r	237	0	NPFAKGFRGSDDMEL	NPFAKGFWGSDDMEL	0.923756	0	-0.923756
RDH5	ENSP00000257895	712	Ggg/Tgg	G	238	W	Pigmentary_retinal_dystrophy;Fundus_albipunctatus	ubiquitination_k	244	-6	YGGAFLTKYLKMQQR	YWGAFLTKYLKMQQR	0.969585	0.346843	-0.622742
RDH5	ENSP00000257895	839	cGc/cAc	R	280	H	Pigmentary_retinal_dystrophy;Fundus_albipunctatus	methylation_r	280	0	TARHPRTRYSPGWDA	TARHPRTHYSPGWDA	0.89347	0	-0.89347
TFAP2B	ENSP00000377265	854	cGa/cAa	R	285	Q	Char_syndrome	methylation_r	285	0	KNGGRSLRERLEKIG	KNGGRSLQERLEKIG	0.936473	0	-0.936473
RAPSN	ENSP00000298854	484	Gag/Aag	E	162	K	Pena-Shokeir_syndrome;Myasthenic_syndrome	sumoylation_k	162	0	NNDDAMLECRVCCSL	NNDDAMLKCRVCCSL	0	0.565129	0.565129
RAPSN	ENSP00000298854	484	Gag/Aag	E	162	K	Pena-Shokeir_syndrome;Myasthenic_syndrome	acetylation_k	162	0	NNDDAMLECRVCCSL	NNDDAMLKCRVCCSL	0	0.990679	0.990679
RAPSN	ENSP00000298854	484	Gag/Aag	E	162	K	Pena-Shokeir_syndrome;Myasthenic_syndrome	methylation_k	162	0	NNDDAMLECRVCCSL	NNDDAMLKCRVCCSL	0	0.946179	0.946179
RAPSN	ENSP00000298854	484	Gag/Aag	E	162	K	Pena-Shokeir_syndrome;Myasthenic_syndrome	ubiquitination_k	162	0	NNDDAMLECRVCCSL	NNDDAMLKCRVCCSL	0	0.999756	0.999756
EFEMP1	ENSP00000347596	1033	Cgg/Tgg	R	345	W	Doyne_honeycomb_retinal_dystrophy;Malattia_leventinese;Retinal_dystrophy	methylation_r	345	0	CETTNECREDEMCWN	CETTNECWEDEMCWN	0.902522	0	-0.902522
PITX2	ENSP00000347004	410	cGg/cCg	R	137	P	Inborn_genetic_diseases;Axenfeld-Rieger_syndrome	methylation_r	137	0	RVWFKNRRAKWRKRE	RVWFKNRPAKWRKRE	0.510399	0	-0.510399
PITX2	ENSP00000347004	344	cGc/cAc	R	115	H	Anterior_segment_dysgenesis;	methylation_r	115	0	RYPDMSTREEIAVWT	RYPDMSTHEEIAVWT	0.562169	0	-0.562169
PROP1	ENSP00000311290	358	Cgc/Tgc	R	120	C	Pituitary_hormone_deficiency	methylation_r	125	-5	QNRRAKQRKQERSLL	QNCRAKQRKQERSLL	0.720143	0.121491	-0.598652
PROP1	ENSP00000311290	358	Cgc/Tgc	R	120	C	Pituitary_hormone_deficiency	methylation_r	120	0	IQVWFQNRRAKQRKQ	IQVWFQNCRAKQRKQ	0.993577	0	-0.993577
PROP1	ENSP00000311290	217	Cgc/Tgc	R	73	C	Pituitary_hormone_deficiency	methylation_r	73	0	PHSRRRHRTTFSPVQ	PHSRRRHCTTFSPVQ	0.655116	0	-0.655116
ACVRL1	ENSP00000373574	1120	Cgg/Tgg	R	374	W	Pulmonary_arterial_hypertension_related_to_hereditary_hemorrhagic_telangiectasia;Telangiectasia	ubiquitination_k	373	1	NNPRVGTKRYMAPEV	NNPRVGTKWYMAPEV	0.0119973	0.907305	0.895308
ACVRL1	ENSP00000373574	1120	Cgg/Tgg	R	374	W	Pulmonary_arterial_hypertension_related_to_hereditary_hemorrhagic_telangiectasia;Telangiectasia	acetylation_k	373	1	NNPRVGTKRYMAPEV	NNPRVGTKWYMAPEV	0.201578	0.959145	0.757567
ACVRL1	ENSP00000373574	1120	Cgg/Tgg	R	374	W	Pulmonary_arterial_hypertension_related_to_hereditary_hemorrhagic_telangiectasia;Telangiectasia	methylation_r	374	0	NPRVGTKRYMAPEVL	NPRVGTKWYMAPEVL	0.748462	0	-0.748462
ACVRL1	ENSP00000373574	1450	Cgg/Tgg	R	484	W	Pulmonary_arterial_hypertension;Pulmonary_arterial_hypertension_related_to_hereditary_hemorrhagic_telangiectasia;Telangiectasia	acetylation_k	486	-2	RLTALRIKKTLQKIS	RLTALWIKKTLQKIS	0.0222681	0.782333	0.760065
ACVRL1	ENSP00000373574	1450	Cgg/Tgg	R	484	W	Pulmonary_arterial_hypertension;Pulmonary_arterial_hypertension_related_to_hereditary_hemorrhagic_telangiectasia;Telangiectasia	ubiquitination_k	486	-2	RLTALRIKKTLQKIS	RLTALWIKKTLQKIS	0.0332142	0.885818	0.852604
ACVRL1	ENSP00000373574	1450	Cgg/Tgg	R	484	W	Pulmonary_arterial_hypertension;Pulmonary_arterial_hypertension_related_to_hereditary_hemorrhagic_telangiectasia;Telangiectasia	methylation_r	484	0	SARLTALRIKKTLQK	SARLTALWIKKTLQK	0.951103	0	-0.951103
GAMT	ENSP00000252288	59	tGg/tCg	W	20	S	Deficiency_of_guanidinoacetate_methyltransferase;Cerebral_creatine_deficiency_syndrome	phosphorylation_st	20	0	GENCSPAWGAAPAAY	GENCSPASGAAPAAY	0	0.972596	0.972596
CASR	ENSP00000492190	889	Gag/Aag	E	297	K	Neonatal_severe_hyperparathyroidism;Hypocalcemia;Hypocalciuric_hypercalcemia	methylation_k	297	0	GKIWLASEAWASSSL	GKIWLASKAWASSSL	0	0.786241	0.786241
CASR	ENSP00000492190	889	Gag/Aag	E	297	K	Neonatal_severe_hyperparathyroidism;Hypocalcemia;Hypocalciuric_hypercalcemia	acetylation_k	291	6	VRRNITGKIWLASEA	VRRNITGKIWLASKA	0.00311109	0.942539	0.939428
CASR	ENSP00000492190	554	cGa/cAa	R	185	Q	Familial_hypocalciuric_hypercalcemia;Hypocalcemia;Hypocalciuric_hypercalcemia;Neonatal_severe_hyperparathyroidism	methylation_r	185	0	NQFKSFLRTIPNDEH	NQFKSFLQTIPNDEH	0.607991	0	-0.607991
CASR	ENSP00000492190	554	cGa/cAa	R	185	Q	Familial_hypocalciuric_hypercalcemia;Hypocalcemia;Hypocalciuric_hypercalcemia;Neonatal_severe_hyperparathyroidism	acetylation_k	181	4	LSNKNQFKSFLRTIP	LSNKNQFKSFLQTIP	0.956407	0.0370009	-0.919406
CASR	ENSP00000492190	196	Cgt/Tgt	R	66	C	Hypocalciuric_hypercalcemia	methylation_r	66	0	ECIRYNFRGFRWLQA	ECIRYNFCGFRWLQA	0.645898	0	-0.645898
CASR	ENSP00000492190	1810	Gag/Aag	E	604	K	Hypocalcemia	ubiquitination_k	601	3	NHTSCIAKEIEFLSW	NHTSCIAKEIKFLSW	8.3194e-06	0.919642	0.919634
PMP22	ENSP00000308937	206	aTg/aAg	M	69	K	Dejerine-Sottas_syndrome;	methylation_k	69	0	LQSVQATMILSIIFS	LQSVQATKILSIIFS	0	0.508979	0.508979
VCP	ENSP00000351777	464	cGt/cAt	R	155	H	Inclusion_body_myopathy_with_early-onset_Paget_disease_and_frontotemporal_dementia;Amyotrophic_lateral_sclerosis_14;Inclusion_body_myopathy_with_early-onset_Paget_disease_with_or_without_frontotemporal_dementia	methylation_r	155	0	KGDIFLVRGGMRAVE	KGDIFLVHGGMRAVE	0.614794	0	-0.614794
VCP	ENSP00000351777	463	Cgt/Tgt	R	155	C	Inclusion_body_myopathy_with_early-onset_Paget_disease_and_frontotemporal_dementia;Amyotrophic_lateral_sclerosis_14;Inclusion_body_myopathy_with_early-onset_Paget_disease_with_or_without_frontotemporal_dementia	methylation_r	155	0	KGDIFLVRGGMRAVE	KGDIFLVCGGMRAVE	0.614794	0	-0.614794
VCP	ENSP00000351777	572	cGa/cAa	R	191	Q	Inclusion_body_myopathy_with_early-onset_Paget_disease_and_frontotemporal_dementia;Amyotrophic_lateral_sclerosis_14;Inclusion_body_myopathy_with_early-onset_Paget_disease_with_or_without_frontotemporal_dementia	acetylation_k	190	1	HCEGEPIKREDEEES	HCEGEPIKQEDEEES	0.916269	0.0126846	-0.903585
VCP	ENSP00000351777	572	cGa/cAa	R	191	Q	Inclusion_body_myopathy_with_early-onset_Paget_disease_and_frontotemporal_dementia;Amyotrophic_lateral_sclerosis_14;Inclusion_body_myopathy_with_early-onset_Paget_disease_with_or_without_frontotemporal_dementia	ubiquitination_k	190	1	HCEGEPIKREDEEES	HCEGEPIKQEDEEES	0.993118	0.321758	-0.67136
VCP	ENSP00000351777	476	cGt/cAt	R	159	H	Inclusion_body_myopathy_with_early-onset_Paget_disease_and_frontotemporal_dementia;Amyotrophic_lateral_sclerosis_14;Inclusion_body_myopathy_with_early-onset_Paget_disease_with_or_without_frontotemporal_dementia	ubiquitination_k	164	-5	GMRAVEFKVVETDPS	GMHAVEFKVVETDPS	0.978689	0.376333	-0.602356
CACNA1A	ENSP00000353362	4979	cGc/cAc	R	1660	H	Episodic_ataxia;	methylation_r	1660	0	FINLSFLRLFRAARL	FINLSFLHLFRAARL	0.946399	0	-0.946399
CACNA1A	ENSP00000353362	653	tCg/tTg	S	218	L	Episodic_ataxia;Familial_hemiplegic_migraine	ubiquitination_k	217	1	PSLQVVLKSIMKAMI	PSLQVVLKLIMKAMI	0.866275	0.0187244	-0.84755
CACNA1A	ENSP00000353362	1745	cGa/cAa	R	582	Q	Familial_hemiplegic_migraine;Migraine;Spinocerebellar_ataxia	methylation_r	582	0	SFGISVLRALRLLRI	SFGISVLQALRLLRI	0.629073	0	-0.629073
GSS	ENSP00000493903	491	cGa/cAa	R	164	Q	Gluthathione_synthetase_deficiency	methylation_r	164	0	SRTPAVHRHVLSVLS	SRTPAVHQHVLSVLS	0.539171	0	-0.539171
SMAD4	ENSP00000341551	1081	Cgc/Tgc	R	361	C	Pancreatic_adenocarcinoma;Squamous_cell_carcinoma_of_the_head_and_neck;Breast_neoplasm;Lung_adenocarcinoma;Hereditary_cancer-predisposing_syndrome;Neoplasm_of_the_large_intestine;Neoplasm_of_uterine_cervix;none_provided;Carcinoma_of_esophagus;Juvenile_polyposis/hereditary_hemorrhagic_telangiectasia_syndrome;Juvenile_polyposis_syndrome;JP;Adenocarcinoma_of_stomach	methylation_r	361	0	VDPSGGDRFCLGQLS	VDPSGGDCFCLGQLS	0.849954	0	-0.849954
SLC12A3	ENSP00000456149	1261	Tgc/Cgc	C	421	R	Familial_hypokalemia-hypomagnesemia	methylation_r	421	0	GACEGLACSYGWNFT	GACEGLARSYGWNFT	0	0.796259	0.796259
MYBPC3	ENSP00000442795	2459	cGg/cAg	R	820	Q	Cardiomyopathy;Familial_hypertrophic_cardiomyopathy;Hypertrophic_cardiomyopathy	methylation_r	820	0	KKSYRWMRLNFDLIQ	KKSYRWMQLNFDLIQ	0.602434	0	-0.602434
KCNJ11	ENSP00000345708	602	cGt/cAt	R	201	H	Permanent_neonatal_diabetes_mellitus;Neonatal_insulin-dependent_diabetes_mellitus;Transient_neonatal_diabetes_mellitus;	methylation_r	201	0	GRLCFMLRVGDLRKS	GRLCFMLHVGDLRKS	0.99403	0	-0.99403
KCNJ11	ENSP00000345708	601	Cgt/Tgt	R	201	C	Permanent_neonatal_diabetes_mellitus;Diabetes_mellitus	methylation_r	201	0	GRLCFMLRVGDLRKS	GRLCFMLCVGDLRKS	0.99403	0	-0.99403
GFER	ENSP00000248114	581	cGc/cAc	R	194	H	Inborn_genetic_diseases;Myopathy;	methylation_r	194	0	DCSKVDERWRDGWKD	DCSKVDEHWRDGWKD	0.551347	0	-0.551347
PPOX	ENSP00000343943	694	Ggt/Cgt	G	232	R	Variegate_porphyria;	methylation_r	232	0	SQWSLRGGLEMLPQA	SQWSLRGRLEMLPQA	0	0.998657	0.998657
PPOX	ENSP00000343943	175	Cgg/Tgg	R	59	W	Variegate_porphyria;	methylation_r	59	0	AIFELGPRGIRPAGA	AIFELGPWGIRPAGA	0.999892	0	-0.999892
PPOX	ENSP00000343943	503	cGt/cAt	R	168	H	Variegate_porphyria;	methylation_r	168	0	LAMDSLCRGVFAGNS	LAMDSLCHGVFAGNS	0.753688	0	-0.753688
SGCB	ENSP00000370839	452	aCa/aGa	T	151	R	Autosomal_recessive_limb-girdle_muscular_dystrophy;	phosphorylation_st	154	-3	QQGTTKLSVENNKTS	QQGTRKLSVENNKTS	0.0381799	0.924592	0.886412
SGCB	ENSP00000370839	299	aTg/aAg	M	100	K	Autosomal_recessive_limb-girdle_muscular_dystrophy	methylation_k	100	0	GPNGCDSMEFHESGL	GPNGCDSKEFHESGL	0	0.602105	0.602105
SGCB	ENSP00000370839	299	aTg/aAg	M	100	K	Autosomal_recessive_limb-girdle_muscular_dystrophy	sumoylation_k	100	0	GPNGCDSMEFHESGL	GPNGCDSKEFHESGL	0	0.579952	0.579952
SGCB	ENSP00000370839	299	aTg/aAg	M	100	K	Autosomal_recessive_limb-girdle_muscular_dystrophy	acetylation_k	100	0	GPNGCDSMEFHESGL	GPNGCDSKEFHESGL	0	0.756276	0.756276
SGCB	ENSP00000370839	299	aTg/aAg	M	100	K	Autosomal_recessive_limb-girdle_muscular_dystrophy	ubiquitination_k	100	0	GPNGCDSMEFHESGL	GPNGCDSKEFHESGL	0	0.98853	0.98853
GFI1	ENSP00000294702	1145	aAc/aGc	N	382	S	Severe_congenital_neutropenia_2;	phosphorylation_st	382	0	KAFSQSSNLITHSRK	KAFSQSSSLITHSRK	0	0.542687	0.542687
SCNN1B	ENSP00000345751	1847	cCg/cTg	P	616	L	Liddle_syndrome;	phosphorylation_y	620	-4	PGTPPPNYDSLRLQP	PGTLPPNYDSLRLQP	0.990094	0.170907	-0.819187
SCNN1B	ENSP00000345751	1847	cCg/cTg	P	616	L	Liddle_syndrome;	phosphorylation_st	622	-6	TPPPNYDSLRLQPLD	TLPPNYDSLRLQPLD	0.86	0.115108	-0.744892
SCNN1B	ENSP00000345751	1847	cCg/cTg	P	616	L	Liddle_syndrome;	phosphorylation_st	615	1	QALPIPGTPPPNYDS	QALPIPGTLPPNYDS	0.99596	0.0561032	-0.939857
PDX1	ENSP00000370421	52	Tgc/Cgc	C	18	R	Type_2_diabetes_mellitus	methylation_r	18	0	TQLYKDPCAFQRGPA	TQLYKDPRAFQRGPA	0	0.983923	0.983923
PPT1	ENSP00000432053	364	Agg/Tgg	R	122	W	Inborn_genetic_diseases;Neuronal_ceroid_lipofuscinosis;	phosphorylation_st	115	7	GYNAMGFSQGGQFLR	GYNAMGFSQGGQFLW	0.888457	0.193066	-0.695391
PPT1	ENSP00000432053	364	Agg/Tgg	R	122	W	Inborn_genetic_diseases;Neuronal_ceroid_lipofuscinosis;	methylation_r	122	0	SQGGQFLRAVAQRCP	SQGGQFLWAVAQRCP	0.771312	0	-0.771312
KCNJ2	ENSP00000243457	199	Cgg/Tgg	R	67	W	Congenital_long_QT_syndrome;Short_QT_syndrome;Andersen_Tawil_syndrome;Atrial_fibrillation	acetylation_k	64	3	QFINVGEKGQRYLAD	QFINVGEKGQWYLAD	0.963641	0.00387958	-0.959761
KCNJ2	ENSP00000243457	199	Cgg/Tgg	R	67	W	Congenital_long_QT_syndrome;Short_QT_syndrome;Andersen_Tawil_syndrome;Atrial_fibrillation	sumoylation_k	64	3	QFINVGEKGQRYLAD	QFINVGEKGQWYLAD	0.644481	0.0157638	-0.628717
KCNJ2	ENSP00000243457	199	Cgg/Tgg	R	67	W	Congenital_long_QT_syndrome;Short_QT_syndrome;Andersen_Tawil_syndrome;Atrial_fibrillation	ubiquitination_k	64	3	QFINVGEKGQRYLAD	QFINVGEKGQWYLAD	0.99965	0.00895241	-0.990697
CPT2	ENSP00000360541	1891	Cgc/Tgc	R	631	C	Carnitine_palmitoyltransferase_II_deficiency	methylation_r	631	0	NVSSYPGRNAREFLQ	NVSSYPGCNAREFLQ	0.590424	0	-0.590424
CPT2	ENSP00000360541	520	Gaa/Aaa	E	174	K	Carnitine_palmitoyltransferase_II_deficiency	sumoylation_k	174	0	RAGLLEPEVFHLNPA	RAGLLEPKVFHLNPA	0	0.914891	0.914891
CPT2	ENSP00000360541	520	Gaa/Aaa	E	174	K	Carnitine_palmitoyltransferase_II_deficiency	methylation_k	174	0	RAGLLEPEVFHLNPA	RAGLLEPKVFHLNPA	0	0.549877	0.549877
CPT2	ENSP00000360541	520	Gaa/Aaa	E	174	K	Carnitine_palmitoyltransferase_II_deficiency	ubiquitination_k	174	0	RAGLLEPEVFHLNPA	RAGLLEPKVFHLNPA	0	0.971801	0.971801
CPT2	ENSP00000360541	1507	Cgc/Tgc	R	503	C	Carnitine_palmitoyltransferase_II_deficiency	methylation_r	503	0	HGRTETIRPASVYTK	HGRTETICPASVYTK	0.612212	0	-0.612212
STAR	ENSP00000276449	545	cGt/cAt	R	182	H	Cholesterol_monooxygenase_(side-chain_cleaving)_deficiency;	methylation_r	182	0	AGNLVGPRDFVSVRC	AGNLVGPHDFVSVRC	0.977929	0	-0.977929
STAR	ENSP00000276449	562	Cgc/Tgc	R	188	C	Cholesterol_monooxygenase_(side-chain_cleaving)_deficiency;	ubiquitination_k	191	-3	FVSVRCAKRRGSTCV	FVSVCCAKRRGSTCV	0.00176952	0.995154	0.993385
STAR	ENSP00000276449	562	Cgc/Tgc	R	188	C	Cholesterol_monooxygenase_(side-chain_cleaving)_deficiency;	acetylation_k	191	-3	FVSVRCAKRRGSTCV	FVSVCCAKRRGSTCV	0.0524056	0.99645	0.944044
STAR	ENSP00000276449	562	Cgc/Tgc	R	188	C	Cholesterol_monooxygenase_(side-chain_cleaving)_deficiency;	methylation_r	188	0	PRDFVSVRCAKRRGS	PRDFVSVCCAKRRGS	0.862044	0	-0.862044
ABCC8	ENSP00000374467	4307	cGa/cAa	R	1436	Q	Familial_hyperinsulinism;Hyperinsulinemic_hypoglycemia;	methylation_r	1436	0	VLFSGTIRFNLDPER	VLFSGTIQFNLDPER	0.696582	0	-0.696582
ABCC8	ENSP00000374467	4258	Cgc/Tgc	R	1420	C	Hyperinsulinemic_hypoglycemia	methylation_r	1420	0	PLHTLRSRLSIILQD	PLHTLRSCLSIILQD	0.634599	0	-0.634599
ABCC8	ENSP00000374467	4516	Gag/Aag	E	1506	K	Hyperinsulinemic_hypoglycemia	methylation_k	1506	0	TSIFIMDEATASIDM	TSIFIMDKATASIDM	0	0.936438	0.936438
IGHMBP2	ENSP00000255078	638	cAt/cGt	H	213	R	Charcot-Marie-Tooth_disease;Spinal_muscular_atrophy	methylation_r	213	0	QKELAIIHGPPGTGK	QKELAIIRGPPGTGK	0	0.534395	0.534395
TTPA	ENSP00000260116	575	cGt/cAt	R	192	H	Familial_isolated_deficiency_of_vitamin_E;Ataxia	sumoylation_k	190	2	LTDSFPLKVRGIHLI	LTDSFPLKVHGIHLI	0.736411	0.224709	-0.511702
TTPA	ENSP00000260116	575	cGt/cAt	R	192	H	Familial_isolated_deficiency_of_vitamin_E;Ataxia	ubiquitination_k	190	2	LTDSFPLKVRGIHLI	LTDSFPLKVHGIHLI	0.997194	0.0109987	-0.986196
TTPA	ENSP00000260116	575	cGt/cAt	R	192	H	Familial_isolated_deficiency_of_vitamin_E;Ataxia	acetylation_k	190	2	LTDSFPLKVRGIHLI	LTDSFPLKVHGIHLI	0.950798	0.00931228	-0.941486
PEX5	ENSP00000410159	1578	aaT/aaG	N	526	K	Peroxisome_biogenesis_disorder_2A_(Zellweger);Neonatal_adrenoleucodystrophy;	acetylation_k	526	0	PNDYLLWNKLGATLA	PNDYLLWKKLGATLA	0	0.738896	0.738896
PEX5	ENSP00000410159	1578	aaT/aaG	N	526	K	Peroxisome_biogenesis_disorder_2A_(Zellweger);Neonatal_adrenoleucodystrophy;	ubiquitination_k	526	0	PNDYLLWNKLGATLA	PNDYLLWKKLGATLA	0	0.956508	0.956508
PEX5	ENSP00000410159	1578	aaT/aaG	N	526	K	Peroxisome_biogenesis_disorder_2A_(Zellweger);Neonatal_adrenoleucodystrophy;	acetylation_k	527	-1	NDYLLWNKLGATLAN	NDYLLWKKLGATLAN	0.0330406	0.661488	0.628447
COMP	ENSP00000222271	1569	aaC/aaG	N	523	K	Multiple_epiphyseal_dysplasia	acetylation_k	523	0	KIDVCPENAEVTLTD	KIDVCPEKAEVTLTD	0	0.967974	0.967974
COMP	ENSP00000222271	1569	aaC/aaG	N	523	K	Multiple_epiphyseal_dysplasia	sumoylation_k	523	0	KIDVCPENAEVTLTD	KIDVCPEKAEVTLTD	0	0.994583	0.994583
COMP	ENSP00000222271	1569	aaC/aaG	N	523	K	Multiple_epiphyseal_dysplasia	ubiquitination_k	523	0	KIDVCPENAEVTLTD	KIDVCPEKAEVTLTD	0	0.987732	0.987732
COMP	ENSP00000222271	2152	Cgg/Tgg	R	718	W	CARPAL_TUNNEL_SYNDROME;Multiple_epiphyseal_dysplasia;	methylation_r	718	0	VVLDTTMRGGRLGVF	VVLDTTMWGGRLGVF	0.998946	0	-0.998946
GARS1	ENSP00000373918	880	Ggg/Cgg	G	294	R	Charcot-Marie-Tooth_disease	methylation_r	294	0	GPGGNMPGYLRPETA	GPGGNMPRYLRPETA	0	0.943508	0.943508
NOTCH3	ENSP00000263388	505	Cgc/Tgc	R	169	C	none_provided;Migraine_without_aura;Cerebral_autosomal_dominant_arteriopathy_with_subcortical_infarcts_and_leukoencephalopathy;Stroke;	methylation_r	169	0	CRVGEPCRHGGTCLN	CRVGEPCCHGGTCLN	0.975116	0	-0.975116
NOTCH3	ENSP00000263388	544	Cgc/Tgc	R	182	C	Cerebral_autosomal_dominant_arteriopathy_with_subcortical_infarcts_and_leukoencephalopathy	methylation_r	182	0	LNTPGSFRCQCPAGY	LNTPGSFCCQCPAGY	0.507161	0	-0.507161
NOTCH3	ENSP00000263388	1363	Tgt/Cgt	C	455	R	Cerebral_autosomal_dominant_arteriopathy_with_subcortical_infarcts_and_leukoencephalopathy	methylation_r	455	0	DRIGQFTCICMAGFT	DRIGQFTRICMAGFT	0	0.547134	0.547134
NOTCH3	ENSP00000263388	994	Cgc/Tgc	R	332	C	none_provided;Cerebral_autosomal_dominant_arteriopathy_with_subcortical_infarcts_and_leukoencephalopathy	methylation_r	332	0	HGATCHDRVASFYCA	HGATCHDCVASFYCA	0.948346	0	-0.948346
NOTCH3	ENSP00000263388	994	Cgc/Tgc	R	332	C	none_provided;Cerebral_autosomal_dominant_arteriopathy_with_subcortical_infarcts_and_leukoencephalopathy	phosphorylation_st	335	-3	TCHDRVASFYCACPM	TCHDCVASFYCACPM	0.779037	0.000185527	-0.778851
NOTCH3	ENSP00000263388	397	Cgc/Tgc	R	133	C	Recurrent_subcortical_infarcts;none_provided;Cerebral_autosomal_dominant_arteriopathy_with_subcortical_infarcts_and_leukoencephalopathy	methylation_r	133	0	SPCAHGARCSVGPDG	SPCAHGACCSVGPDG	0.955771	0	-0.955771
HMGCS2	ENSP00000358414	634	Gga/Aga	G	212	R	mitochondrial_3-hydroxy-3-methylglutaryl-CoA_synthase_deficiency	methylation_r	212	0	ARPTGGAGAVAMLIG	ARPTGGARAVAMLIG	0	0.997257	0.997257
GCH1	ENSP00000378890	551	cGc/cAc	R	184	H	GTP_cyclohydrolase_I_deficiency	methylation_r	184	0	RRLQVQERLTKQIAV	RRLQVQEHLTKQIAV	0.566849	0	-0.566849
TEK	ENSP00000369375	2545	Cgg/Tgg	R	849	W	Multiple_cutaneous_and_mucosal_venous_malformations;none_provided	ubiquitination_k	845	4	VLKARIKKDGLRMDA	VLKARIKKDGLWMDA	0.385649	0.936532	0.550883
TEK	ENSP00000369375	2545	Cgg/Tgg	R	849	W	Multiple_cutaneous_and_mucosal_venous_malformations;none_provided	ubiquitination_k	855	-6	LRMDAAIKRMKEYAS	LWMDAAIKRMKEYAS	0.310275	0.907587	0.597313
RUNX2	ENSP00000360493	674	cGg/cAg	R	225	Q	Cleidocranial_dysostosis;	methylation_r	225	0	KVTVDGPREPRRHRQ	KVTVDGPQEPRRHRQ	0.991981	0	-0.991981
RUNX2	ENSP00000360493	673	Cgg/Tgg	R	225	W	Cleidocranial_dysostosis;	methylation_r	225	0	KVTVDGPREPRRHRQ	KVTVDGPWEPRRHRQ	0.991981	0	-0.991981
BRCA2	ENSP00000369497	8165	aCa/aGa	T	2722	R	Hereditary_breast_and_ovarian_cancer_syndrome;Hereditary_cancer-predisposing_syndrome;BRCA2-Related_Disorders;Breast-ovarian_cancer	acetylation_k	2715	7	TSSADTQKVAIIELT	TSSADTQKVAIIELR	0.0267467	0.57819	0.551444
BRCA2	ENSP00000369497	8165	aCa/aGa	T	2722	R	Hereditary_breast_and_ovarian_cancer_syndrome;Hereditary_cancer-predisposing_syndrome;BRCA2-Related_Disorders;Breast-ovarian_cancer	ubiquitination_k	2715	7	TSSADTQKVAIIELT	TSSADTQKVAIIELR	0.219288	0.932981	0.713693
SCN5A	ENSP00000328968	4931	cGc/cAc	R	1644	H	Congenital_long_QT_syndrome;Cardiovascular_phenotype;Long_QT_syndrome;Brugada_syndrome	methylation_r	1644	0	IRGAKGIRTLLFALM	IRGAKGIHTLLFALM	0.561441	0	-0.561441
CDKN2A	ENSP00000307101	71	cGg/cCg	R	24	P	Hereditary_cancer-predisposing_syndrome;Melanoma_and_neural_system_tumor_syndrome;Cutaneous_malignant_melanoma;Hereditary_melanoma;Melanoma-pancreatic_cancer_syndrome;	methylation_r	24	0	ATAAARGRVEEVRAL	ATAAARGPVEEVRAL	0.985712	0	-0.985712
CDKN2A	ENSP00000307101	167	aGc/aTc	S	56	I	Hereditary_cancer-predisposing_syndrome;Hereditary_melanoma;Cutaneous_malignant_melanoma	phosphorylation_st	56	0	IQVMMMGSARVAELL	IQVMMMGIARVAELL	0.537729	0	-0.537729
CREBBP	ENSP00000262367	3832	Gaa/Aaa	E	1278	K	Inborn_genetic_diseases;Rubinstein-Taybi_syndrome;Intellectual_disability	ubiquitination_k	1278	0	KNDTLDPEPFVDCKE	KNDTLDPKPFVDCKE	0	0.605129	0.605129
CREBBP	ENSP00000262367	3832	Gaa/Aaa	E	1278	K	Inborn_genetic_diseases;Rubinstein-Taybi_syndrome;Intellectual_disability	acetylation_k	1278	0	KNDTLDPEPFVDCKE	KNDTLDPKPFVDCKE	0	0.530186	0.530186
CREBBP	ENSP00000262367	3832	Gaa/Aaa	E	1278	K	Inborn_genetic_diseases;Rubinstein-Taybi_syndrome;Intellectual_disability	sumoylation_k	1278	0	KNDTLDPEPFVDCKE	KNDTLDPKPFVDCKE	0	0.947371	0.947371
CREBBP	ENSP00000262367	3832	Gaa/Aaa	E	1278	K	Inborn_genetic_diseases;Rubinstein-Taybi_syndrome;Intellectual_disability	methylation_k	1278	0	KNDTLDPEPFVDCKE	KNDTLDPKPFVDCKE	0	0.717187	0.717187
SGCA	ENSP00000262018	293	cGt/cAt	R	98	H	Autosomal_recessive_limb-girdle_muscular_dystrophy;	methylation_r	98	0	GSATPEDRGLQVIEV	GSATPEDHGLQVIEV	0.999735	0	-0.999735
SGCA	ENSP00000262018	229	Cgc/Tgc	R	77	C	Autosomal_recessive_limb-girdle_muscular_dystrophy;Sarcoglycanopathy;	methylation_r	77	0	PDLPRWLRYTQRSPH	PDLPRWLCYTQRSPH	0.720867	0	-0.720867
SGCA	ENSP00000262018	850	Cgt/Tgt	R	284	C	Autosomal_recessive_limb-girdle_muscular_dystrophy;Sarcoglycanopathy;Limb-girdle_muscular_dystrophy	methylation_r	284	0	PPTEAPDRDFLVDAL	PPTEAPDCDFLVDAL	0.688557	0	-0.688557
ITGB2	ENSP00000303242	1849	Cgt/Tgt	R	617	C	Leukocyte_adhesion_deficiency	methylation_r	617	0	RRVECSGRGRCRCNV	RRVECSGCGRCRCNV	0.998954	0	-0.998954
ITGB2	ENSP00000303242	1849	Cgt/Tgt	R	617	C	Leukocyte_adhesion_deficiency	methylation_r	619	-2	VECSGRGRCRCNVCE	VECSGCGRCRCNVCE	0.996004	0.488148	-0.507856
ITGB2	ENSP00000303242	850	Ggc/Agc	G	284	S	Inborn_genetic_diseases;Leukocyte_adhesion_deficiency	phosphorylation_st	284	0	AILTPNDGRCHLEDN	AILTPNDSRCHLEDN	0	0.84101	0.84101
ITGB2	ENSP00000303242	850	Ggc/Agc	G	284	S	Inborn_genetic_diseases;Leukocyte_adhesion_deficiency	glycosylation_n	282	2	LGAILTPNDGRCHLE	LGAILTPNDSRCHLE	5.70059e-05	0.972636	0.972579
ITGB2	ENSP00000303242	817	Ggg/Agg	G	273	R	Leukocyte_adhesion_deficiency	methylation_k	274	-1	FHFAGDGKLGAILTP	FHFAGDRKLGAILTP	0.417391	0.974399	0.557008
ITGB2	ENSP00000303242	817	Ggg/Agg	G	273	R	Leukocyte_adhesion_deficiency	ubiquitination_k	274	-1	FHFAGDGKLGAILTP	FHFAGDRKLGAILTP	0.279337	0.990108	0.710771
ITGB2	ENSP00000303242	817	Ggg/Agg	G	273	R	Leukocyte_adhesion_deficiency	acetylation_k	274	-1	FHFAGDGKLGAILTP	FHFAGDRKLGAILTP	0.37255	0.966148	0.593597
ITGB2	ENSP00000303242	817	Ggg/Agg	G	273	R	Leukocyte_adhesion_deficiency	methylation_r	273	0	GFHFAGDGKLGAILT	GFHFAGDRKLGAILT	0	0.565458	0.565458
CNGA3	ENSP00000272602	847	Cgg/Tgg	R	283	W	Monochromacy;Achromatopsia;	methylation_r	283	0	NRLLKFSRLFEFFDR	NRLLKFSWLFEFFDR	0.787242	0	-0.787242
CNGA3	ENSP00000272602	848	cGg/cAg	R	283	Q	Achromatopsia;Retinal_dystrophy	ubiquitination_k	280	3	VRFNRLLKFSRLFEF	VRFNRLLKFSQLFEF	0.00634748	0.793028	0.786681
CNGA3	ENSP00000272602	848	cGg/cAg	R	283	Q	Achromatopsia;Retinal_dystrophy	methylation_r	283	0	NRLLKFSRLFEFFDR	NRLLKFSQLFEFFDR	0.787242	0	-0.787242
CNGA3	ENSP00000272602	872	aCa/aGa	T	291	R	Achromatopsia;Retinal_dystrophy	methylation_r	291	0	LFEFFDRTETRTNYP	LFEFFDRRETRTNYP	0	0.999358	0.999358
CNGA3	ENSP00000272602	1228	Cgg/Tgg	R	410	W	Achromatopsia;Retinal_dystrophy	ubiquitination_k	416	-6	SRAEFQAKIDSIKQY	SWAEFQAKIDSIKQY	0.996792	0.00767245	-0.98912
CNGA3	ENSP00000272602	1228	Cgg/Tgg	R	410	W	Achromatopsia;Retinal_dystrophy	acetylation_k	416	-6	SRAEFQAKIDSIKQY	SWAEFQAKIDSIKQY	0.957027	0.00054086	-0.956486
CNGA3	ENSP00000272602	829	Cgc/Tgc	R	277	C	Abnormality_of_color_vision;Achromatopsia;Macular_degeneration;Photophobia;	ubiquitination_k	280	-3	VRFNRLLKFSRLFEF	VRFNCLLKFSRLFEF	0.00634748	0.9592	0.952853
CNGA3	ENSP00000272602	829	Cgc/Tgc	R	277	C	Abnormality_of_color_vision;Achromatopsia;Macular_degeneration;Photophobia;	methylation_r	277	0	YPEVRFNRLLKFSRL	YPEVRFNCLLKFSRL	0.5204	0	-0.5204
CNGA3	ENSP00000272602	1306	Cgg/Tgg	R	436	W	Achromatopsia;Retinal_dystrophy	ubiquitination_k	431	5	MQFRKVTKDLETRVI	MQFRKVTKDLETWVI	0.91163	0.233188	-0.678442
MT-ATP6	ENSP00000354632	325	Tga/Cga	W	109	R	Striatonigral_degeneration;Leigh_syndrome	methylation_r	109	0	LAMAIPLWAGTVIMG	LAMAIPLRAGTVIMG	0	0.836854	0.836854
MT-ATP6	ENSP00000354632	650	cTa/cGa	L	217	R	Leigh_syndrome;Mitochondrial_complex_v_(atp_synthase)_deficiency	methylation_r	217	0	QAYVFTLLVSLYLHD	QAYVFTLRVSLYLHD	0	0.736028	0.736028
MT-ND3	ENSP00000355206	133	Tcc/Ccc	S	45	P	Leigh_syndrome;Mitochondrial_complex_1_deficiency	phosphorylation_st	45	0	ECGFDPMSPARVPFS	ECGFDPMPPARVPFS	0.865237	0	-0.865237
MT-ND3	ENSP00000355206	100	Tcc/Ccc	S	34	P	Leigh_syndrome;Mitochondrial_complex_1_deficiency	phosphorylation_y	37	-3	YMEKSTPYECGFDPM	YMEKPTPYECGFDPM	0.968467	0.0486581	-0.919809
MT-ND3	ENSP00000355206	139	Gcc/Acc	A	47	T	Leber_optic_atrophy_and_dystonia;Leigh_syndrome;Mitochondrial_complex_1_deficiency	phosphorylation_st	47	0	GFDPMSPARVPFSMK	GFDPMSPTRVPFSMK	0	0.639734	0.639734
MT-ND1	ENSP00000354687	640	Gaa/Aaa	E	214	K	Leigh_syndrome;Juvenile_myopathy	methylation_k	214	0	LVSGFNIEYAAGPFA	LVSGFNIKYAAGPFA	0	0.950411	0.950411
AR	ENSP00000363822	2323	Cgc/Tgc	R	775	C	Kennedy_disease;Androgen_resistance_syndrome	methylation_r	775	0	DLVFNEYRMHKSRMY	DLVFNEYCMHKSRMY	0.996569	0	-0.996569
AR	ENSP00000363822	2323	Cgc/Tgc	R	775	C	Kennedy_disease;Androgen_resistance_syndrome	acetylation_k	778	-3	FNEYRMHKSRMYSQC	FNEYCMHKSRMYSQC	0.0072133	0.590007	0.582793
AR	ENSP00000363822	2324	cGc/cAc	R	775	H	Androgen_resistance_syndrome	methylation_r	775	0	DLVFNEYRMHKSRMY	DLVFNEYHMHKSRMY	0.996569	0	-0.996569
AR	ENSP00000363822	1823	cGa/cAa	R	608	Q	Partial_androgen_insensitivity_syndrome;Androgen_resistance_syndrome;Kennedy_disease;	methylation_r	608	0	DCTIDKFRRKNCPSC	DCTIDKFQRKNCPSC	0.971281	0	-0.971281
AR	ENSP00000363822	2567	cGc/cAc	R	856	H	Partial_androgen_insensitivity_syndrome;Androgen_resistance_syndrome;Kennedy_disease	methylation_r	856	0	NPTSCSRRFYQLTKL	NPTSCSRHFYQLTKL	0.752498	0	-0.752498
AR	ENSP00000363822	2522	cGt/cAt	R	841	H	Partial_androgen_insensitivity_syndrome;Androgen_resistance_syndrome;Kennedy_disease;	methylation_r	841	0	NYIKELDRIIACKRK	NYIKELDHIIACKRK	0.99832	0	-0.99832
AR	ENSP00000363822	2522	cGt/cAt	R	841	H	Partial_androgen_insensitivity_syndrome;Androgen_resistance_syndrome;Kennedy_disease;	ubiquitination_k	846	-5	LDRIIACKRKNPTSC	LDHIIACKRKNPTSC	0.0365876	0.986957	0.95037
AR	ENSP00000363822	2521	Cgt/Tgt	R	841	C	Partial_androgen_insensitivity_syndrome;Androgen_resistance_syndrome;Kennedy_disease;	ubiquitination_k	846	-5	LDRIIACKRKNPTSC	LDCIIACKRKNPTSC	0.0365876	0.981733	0.945146
AR	ENSP00000363822	2521	Cgt/Tgt	R	841	C	Partial_androgen_insensitivity_syndrome;Androgen_resistance_syndrome;Kennedy_disease;	methylation_r	841	0	NYIKELDRIIACKRK	NYIKELDCIIACKRK	0.99832	0	-0.99832
SHOX	ENSP00000370990	517	Cgc/Tgc	R	173	C	Leri-Weill_dyschondrosteosis;	methylation_r	173	0	QNRRAKCRKQENQMH	QNRRAKCCKQENQMH	0.958615	0	-0.958615
SHOX	ENSP00000370990	517	Cgc/Tgc	R	173	C	Leri-Weill_dyschondrosteosis;	sumoylation_k	171	2	WFQNRRAKCRKQENQ	WFQNRRAKCCKQENQ	0.00496479	0.552176	0.547211
RS1	ENSP00000369320	304	Cgg/Tgg	R	102	W	Juvenile_retinoschisis;Retinal_dystrophy	phosphorylation_st	105	-3	ANKARLNSQGFGCAW	ANKAWLNSQGFGCAW	0.844299	0.132627	-0.711672
RS1	ENSP00000369320	325	Ggg/Cgg	G	109	R	Juvenile_retinoschisis;	methylation_r	109	0	RLNSQGFGCAWLSKF	RLNSQGFRCAWLSKF	0	0.58864	0.58864
L1CAM	ENSP00000359077	1354	Gga/Aga	G	452	R	Hydrocephalus_due_to_aqueductal_stenosis;Spastic_paraplegia;X-linked_hydrocephalus_syndrome;	acetylation_k	449	3	STAYLLCKAFGAPVP	STAYLLCKAFRAPVP	0.00325864	0.581012	0.577753
L1CAM	ENSP00000359077	3581	tCg/tTg	S	1194	L	MASA_syndrome;Hydrops_fetalis;X-linked_hydrocephalus_syndrome;Severe_hydrocephalus	phosphorylation_st	1194	0	AFGSSQPSLNGDIKP	AFGSSQPLLNGDIKP	0.986867	0	-0.986867
L1CAM	ENSP00000359077	719	cCg/cTg	P	240	L	Congenital_cerebellar_hypoplasia;X-linked_hydrocephalus_syndrome;Corpus_callosum	sumoylation_k	239	1	TNSMIDRKPRLLFPT	TNSMIDRKLRLLFPT	0.982748	0.332924	-0.649823
F8	ENSP00000353393	5879	cGa/cAa	R	1960	Q	Hereditary_factor_VIII_deficiency_disease;	methylation_r	1960	0	MAQDQRIRWYLLSMG	MAQDQRIQWYLLSMG	0.926746	0	-0.926746
F8	ENSP00000353393	1172	cGc/cAc	R	391	H	Hereditary_factor_IX_deficiency_disease;FACTOR_VIII_(OKAYAMA);Hereditary_factor_VIII_deficiency_disease	ubiquitination_k	396	-5	QIRSVAKKHPKTWVH	QIHSVAKKHPKTWVH	0.0446998	0.960048	0.915349
F8	ENSP00000353393	1172	cGc/cAc	R	391	H	Hereditary_factor_IX_deficiency_disease;FACTOR_VIII_(OKAYAMA);Hereditary_factor_VIII_deficiency_disease	acetylation_k	395	-4	IQIRSVAKKHPKTWV	IQIHSVAKKHPKTWV	0.133425	0.963905	0.830479
F8	ENSP00000353393	1172	cGc/cAc	R	391	H	Hereditary_factor_IX_deficiency_disease;FACTOR_VIII_(OKAYAMA);Hereditary_factor_VIII_deficiency_disease	phosphorylation_st	392	-1	PSFIQIRSVAKKHPK	PSFIQIHSVAKKHPK	0.0105166	0.519457	0.508941
F8	ENSP00000353393	1172	cGc/cAc	R	391	H	Hereditary_factor_IX_deficiency_disease;FACTOR_VIII_(OKAYAMA);Hereditary_factor_VIII_deficiency_disease	methylation_r	391	0	SPSFIQIRSVAKKHP	SPSFIQIHSVAKKHP	0.73883	0	-0.73883
F8	ENSP00000353393	1172	cGc/cAc	R	391	H	Hereditary_factor_IX_deficiency_disease;FACTOR_VIII_(OKAYAMA);Hereditary_factor_VIII_deficiency_disease	ubiquitination_k	395	-4	IQIRSVAKKHPKTWV	IQIHSVAKKHPKTWV	0.00959511	0.909943	0.900348
F8	ENSP00000353393	5122	Cgc/Tgc	R	1708	C	Hereditary_factor_VIII_deficiency_disease;FACTOR_VIII_(EAST_HARTFORD)	methylation_r	1708	0	EDENQSPRSFQKKTR	EDENQSPCSFQKKTR	0.935917	0	-0.935917
F8	ENSP00000353393	5122	Cgc/Tgc	R	1708	C	Hereditary_factor_VIII_deficiency_disease;FACTOR_VIII_(EAST_HARTFORD)	ubiquitination_k	1713	-5	SPRSFQKKTRHYFIA	SPCSFQKKTRHYFIA	0.0142158	0.773434	0.759219
F8	ENSP00000353393	5122	Cgc/Tgc	R	1708	C	Hereditary_factor_VIII_deficiency_disease;FACTOR_VIII_(EAST_HARTFORD)	ubiquitination_k	1712	-4	QSPRSFQKKTRHYFI	QSPCSFQKKTRHYFI	0.0561757	0.726433	0.670257
F8	ENSP00000353393	5096	tAt/tTt	Y	1699	F	Hereditary_factor_VIII_deficiency_disease	phosphorylation_y	1699	0	KKEDFDIYDEDENQS	KKEDFDIFDEDENQS	0.991383	0	-0.991383
F8	ENSP00000353393	6977	cGa/cAa	R	2326	Q	Hereditary_factor_IX_deficiency_disease;Hereditary_factor_VIII_deficiency_disease;	methylation_r	2326	0	PLLTRYLRIHPQSWV	PLLTRYLQIHPQSWV	0.504086	0	-0.504086
F8	ENSP00000353393	1492	Gga/Aga	G	498	R	Hereditary_factor_IX_deficiency_disease;Hereditary_factor_VIII_deficiency_disease	methylation_r	498	0	PYNIYPHGITDVRPL	PYNIYPHRITDVRPL	0	0.993825	0.993825
F8	ENSP00000353393	1648	Cgc/Ggc	R	550	G	Hereditary_factor_VIII_deficiency_disease;	phosphorylation_st	554	-4	CLTRYYSSFVNMERD	CLTGYYSSFVNMERD	0.874562	0.242123	-0.632439
F8	ENSP00000353393	1648	Cgc/Ggc	R	550	G	Hereditary_factor_VIII_deficiency_disease;	phosphorylation_st	553	-3	RCLTRYYSSFVNMER	RCLTGYYSSFVNMER	0.877094	0.0985117	-0.778582
F8	ENSP00000353393	1649	cGc/cAc	R	550	H	Hereditary_factor_VIII_deficiency_disease	phosphorylation_st	553	-3	RCLTRYYSSFVNMER	RCLTHYYSSFVNMER	0.877094	0.304436	-0.572658
F8	ENSP00000353393	1649	cGc/cAc	R	550	H	Hereditary_factor_VIII_deficiency_disease	phosphorylation_st	554	-4	CLTRYYSSFVNMERD	CLTHYYSSFVNMERD	0.874562	0.353617	-0.520945
F8	ENSP00000353393	1660	Agt/Ggt	S	554	G	Hereditary_factor_VIII_deficiency_disease;	phosphorylation_st	554	0	CLTRYYSSFVNMERD	CLTRYYSGFVNMERD	0.874562	0	-0.874562
F8	ENSP00000353393	2149	Cgg/Tgg	R	717	W	Hereditary_factor_IX_deficiency_disease;Abnormality_of_coagulation;Hereditary_factor_VIII_deficiency_disease	methylation_r	717	0	GCHNSDFRNRGMTAL	GCHNSDFWNRGMTAL	0.809203	0	-0.809203
F8	ENSP00000353393	5123	cGc/cAc	R	1708	H	Abnormality_of_coagulation;Hereditary_factor_VIII_deficiency_disease;	ubiquitination_k	1713	-5	SPRSFQKKTRHYFIA	SPHSFQKKTRHYFIA	0.0142158	0.847571	0.833355
F8	ENSP00000353393	5123	cGc/cAc	R	1708	H	Abnormality_of_coagulation;Hereditary_factor_VIII_deficiency_disease;	ubiquitination_k	1712	-4	QSPRSFQKKTRHYFI	QSPHSFQKKTRHYFI	0.0561757	0.837265	0.781089
F8	ENSP00000353393	5123	cGc/cAc	R	1708	H	Abnormality_of_coagulation;Hereditary_factor_VIII_deficiency_disease;	methylation_r	1708	0	EDENQSPRSFQKKTR	EDENQSPHSFQKKTR	0.935917	0	-0.935917
F8	ENSP00000353393	5399	cGt/cAt	R	1800	H	Hereditary_factor_VIII_deficiency_disease	phosphorylation_st	1803	-3	NQASRPYSFYSSLIS	NQASHPYSFYSSLIS	0.553192	0.00709625	-0.546096
F8	ENSP00000353393	5399	cGt/cAt	R	1800	H	Hereditary_factor_VIII_deficiency_disease	methylation_r	1800	0	TFRNQASRPYSFYSS	TFRNQASHPYSFYSS	0.596021	0	-0.596021
F8	ENSP00000353393	6046	Cgg/Tgg	R	2016	W	Hereditary_factor_VIII_deficiency_disease	ubiquitination_k	2011	5	TVEMLPSKAGIWRVE	TVEMLPSKAGIWWVE	0.843976	1.28901e-05	-0.843963
F8	ENSP00000353393	6506	cGt/cAt	R	2169	H	Hereditary_factor_IX_deficiency_disease;Hereditary_factor_VIII_deficiency_disease;	methylation_r	2169	0	PIIARYIRLHPTHYS	PIIARYIHLHPTHYS	0.987111	0	-0.987111
F8	ENSP00000353393	6533	cGc/cAc	R	2178	H	Hereditary_factor_IX_deficiency_disease;Hereditary_factor_VIII_deficiency_disease	methylation_r	2178	0	HPTHYSIRSTLRMEL	HPTHYSIHSTLRMEL	0.994148	0	-0.994148
F8	ENSP00000353393	6545	cGc/cAc	R	2182	H	Hereditary_factor_VIII_deficiency_disease	methylation_r	2182	0	YSIRSTLRMELMGCD	YSIRSTLHMELMGCD	0.985412	0	-0.985412
G6PD	ENSP00000377192	487	Ggc/Agc	G	163	S	Anemia;Susceptibility_to_malaria;G6PD_MAHIDOL	phosphorylation_st	157	6	VTKNIHESCMSQIGW	VTKNIHESCMSQISW	0.583101	0.0743504	-0.508751
G6PD	ENSP00000377192	487	Ggc/Agc	G	163	S	Anemia;Susceptibility_to_malaria;G6PD_MAHIDOL	phosphorylation_st	160	3	NIHESCMSQIGWNRI	NIHESCMSQISWNRI	0.849888	0.338518	-0.51137
G6PD	ENSP00000377192	1156	Aag/Gag	K	386	E	G6PD_SPRINGFIELD;G6PD_WALTER_REED;G6PD_IOWA_CITY;G6PD_IOWA	sumoylation_k	386	0	DIFHQQCKRNELVIR	DIFHQQCERNELVIR	0.745995	0	-0.745995
G6PD	ENSP00000377192	1156	Aag/Gag	K	386	E	G6PD_SPRINGFIELD;G6PD_WALTER_REED;G6PD_IOWA_CITY;G6PD_IOWA	acetylation_k	386	0	DIFHQQCKRNELVIR	DIFHQQCERNELVIR	0.970421	0	-0.970421
G6PD	ENSP00000377192	1156	Aag/Gag	K	386	E	G6PD_SPRINGFIELD;G6PD_WALTER_REED;G6PD_IOWA_CITY;G6PD_IOWA	methylation_k	386	0	DIFHQQCKRNELVIR	DIFHQQCERNELVIR	0.559598	0	-0.559598
G6PD	ENSP00000377192	1156	Aag/Gag	K	386	E	G6PD_SPRINGFIELD;G6PD_WALTER_REED;G6PD_IOWA_CITY;G6PD_IOWA	ubiquitination_k	386	0	DIFHQQCKRNELVIR	DIFHQQCERNELVIR	0.999874	0	-0.999874
G6PD	ENSP00000377192	1153	Tgc/Cgc	C	385	R	G6PD_TOMAH	ubiquitination_k	386	-1	DIFHQQCKRNELVIR	DIFHQQRKRNELVIR	0.999874	0.469461	-0.530413
G6PD	ENSP00000377192	1153	Tgc/Cgc	C	385	R	G6PD_TOMAH	methylation_r	385	0	GDIFHQQCKRNELVI	GDIFHQQRKRNELVI	0	0.546953	0.546953
G6PD	ENSP00000377192	1153	Tgc/Cgc	C	385	R	G6PD_TOMAH	acetylation_k	386	-1	DIFHQQCKRNELVIR	DIFHQQRKRNELVIR	0.970421	0.10292	-0.867502
G6PD	ENSP00000377192	1316	cGc/cCc	R	439	P	G6PD_PAWNEE;Anemia;	ubiquitination_k	432	7	GNRYKNVKLPDAYER	GNRYKNVKLPDAYEP	0.998054	0.464003	-0.534051
G6PD	ENSP00000377192	593	cGc/cAc	R	198	H	G6PD_NILGIRI;Anemia	methylation_r	198	0	FREDQIYRIDHYLGK	FREDQIYHIDHYLGK	0.540041	0	-0.540041
G6PD	ENSP00000377192	1376	cGt/cCt	R	459	P	G6PD_COSENZA;Anemia;Glucose_6_phosphate_dehydrogenase_deficiency	methylation_r	459	0	FVRSDELREAWRIFT	FVRSDELPEAWRIFT	0.51247	0	-0.51247
GJB1	ENSP00000354900	467	cTc/cGc	L	156	R	Charcot-Marie-Tooth_Neuropathy_X;Charcot-Marie-Tooth_Neuropathy_X_Type	methylation_r	156	0	FMYVFYLLYPGYAMV	FMYVFYLRYPGYAMV	0	0.986918	0.986918
COL4A5	ENSP00000354505	4946	cTg/cGg	L	1649	R	Alport_syndrome;Alport_syndrome_1;	methylation_r	1649	0	ANSYSFWLATVDVSD	ANSYSFWRATVDVSD	0	0.76063	0.76063
COL4A5	ENSP00000354505	5030	cGa/cAa	R	1677	Q	Alport_syndrome_1;	methylation_r	1677	0	DLRTRISRCQVCMKR	DLRTRISQCQVCMKR	0.670562	0	-0.670562
COL4A5	ENSP00000354505	5030	cGa/cAa	R	1677	Q	Alport_syndrome_1;	phosphorylation_st	1676	1	GDLRTRISRCQVCMK	GDLRTRISQCQVCMK	0.0142831	0.763999	0.749716
COL4A5	ENSP00000354505	5030	cGa/cAa	R	1677	Q	Alport_syndrome_1;	ubiquitination_k	1683	-6	SRCQVCMKRTXXXXX	SQCQVCMKRTXXXXX	0.004235	0.510517	0.506282
ALAS2	ENSP00000497236	1354	Cgc/Tgc	R	452	C	Anemia;	methylation_r	452	0	ALRRAHQRNVKHMRQ	ALRRAHQCNVKHMRQ	0.648821	0	-0.648821
ALAS2	ENSP00000497236	1354	Cgc/Tgc	R	452	C	Anemia;	ubiquitination_k	455	-3	RAHQRNVKHMRQLLM	RAHQCNVKHMRQLLM	0.00547006	0.828441	0.822971
IDS	ENSP00000339801	1402	Cgg/Tgg	R	468	W	Mucopolysaccharidosis	methylation_r	468	0	IAYSQYPRPSDIPQW	IAYSQYPWPSDIPQW	0.90286	0	-0.90286
IDS	ENSP00000339801	1403	cGg/cAg	R	468	Q	Mucopolysaccharidosis	methylation_r	468	0	IAYSQYPRPSDIPQW	IAYSQYPQPSDIPQW	0.90286	0	-0.90286
OPN1LW	ENSP00000358967	607	Tgc/Cgc	C	203	R	Cone_monochromatism	ubiquitination_k	200	3	RYWPHGLKTSCGPDV	RYWPHGLKTSRGPDV	0.0273708	0.979132	0.951761
OPN1LW	ENSP00000358967	607	Tgc/Cgc	C	203	R	Cone_monochromatism	acetylation_k	200	3	RYWPHGLKTSCGPDV	RYWPHGLKTSRGPDV	0.0191575	0.850642	0.831484
OPN1LW	ENSP00000358967	607	Tgc/Cgc	C	203	R	Cone_monochromatism	methylation_r	203	0	PHGLKTSCGPDVFSG	PHGLKTSRGPDVFSG	0	0.992314	0.992314
PHKA2	ENSP00000369274	557	cGt/cAt	R	186	H	Glycogen_storage_disease;Glycogen_storage_disease_IXa2	methylation_r	186	0	ADYGMWERGDKTNQG	ADYGMWEHGDKTNQG	0.92211	0	-0.92211
PHKA2	ENSP00000369274	556	Cgt/Tgt	R	186	C	Glycogen_storage_disease;Glycogen_storage_disease_IXa2	methylation_r	186	0	ADYGMWERGDKTNQG	ADYGMWECGDKTNQG	0.92211	0	-0.92211
F9	ENSP00000218099	316	Ggc/Agc	G	106	S	Hereditary_factor_IX_deficiency_disease;Thrombophilia;none_provided	glycosylation_n	104	2	CESNPCLNGGSCKDD	CESNPCLNGSSCKDD	9.92646e-05	0.970297	0.970197
F9	ENSP00000218099	572	cGt/cAt	R	191	H	Hereditary_factor_IX_deficiency_disease;Hereditary_factor_VIII_deficiency_disease	sumoylation_k	188	3	VSVSQTSKLTRAETV	VSVSQTSKLTHAETV	0.872965	0.203425	-0.66954
F9	ENSP00000218099	572	cGt/cAt	R	191	H	Hereditary_factor_IX_deficiency_disease;Hereditary_factor_VIII_deficiency_disease	ubiquitination_k	188	3	VSVSQTSKLTRAETV	VSVSQTSKLTHAETV	0.97764	0.0211329	-0.956507
F9	ENSP00000218099	572	cGt/cAt	R	191	H	Hereditary_factor_IX_deficiency_disease;Hereditary_factor_VIII_deficiency_disease	acetylation_k	188	3	VSVSQTSKLTRAETV	VSVSQTSKLTHAETV	0.984944	0.103119	-0.881825
F9	ENSP00000218099	1069	Gga/Aga	G	357	R	Hereditary_factor_IX_deficiency_disease;Hereditary_factor_VIII_deficiency_disease	methylation_r	357	0	SGYVSGWGRVFHKGR	SGYVSGWRRVFHKGR	0	0.946616	0.946616
F9	ENSP00000218099	1136	cGa/cAa	R	379	Q	Hereditary_factor_IX_deficiency_disease;Hereditary_factor_VIII_deficiency_disease	methylation_r	379	0	LRVPLVDRATCLRST	LRVPLVDQATCLRST	0.998378	0	-0.998378
HUWE1	ENSP00000262854	8942	cGt/cAt	R	2981	H	Syndromic_X-linked_intellectual_disability_Turner_type;	methylation_r	2981	0	AALPDDIRREVLQNQ	AALPDDIHREVLQNQ	0.995845	0	-0.995845
HUWE1	ENSP00000262854	12559	Cgt/Tgt	R	4187	C	Syndromic_X-linked_intellectual_disability_Turner_type;	ubiquitination_k	4190	-3	VCEVRDLKPNGANIL	VCEVCDLKPNGANIL	0.880136	0.00017462	-0.879961
HUWE1	ENSP00000262854	12559	Cgt/Tgt	R	4187	C	Syndromic_X-linked_intellectual_disability_Turner_type;	sumoylation_k	4190	-3	VCEVRDLKPNGANIL	VCEVCDLKPNGANIL	0.956698	0.147487	-0.809211
NDP	ENSP00000495972	361	Cgg/Tgg	R	121	W	Familial_exudative_vitreoretinopathy;	methylation_r	121	0	MRLTATYRYILSCHC	MRLTATYWYILSCHC	0.9398	0	-0.9398
GLA	ENSP00000218516	1066	Cgg/Tgg	R	356	W	Fabry_disease	methylation_r	356	0	WAVAMINRQEIGGPR	WAVAMINWQEIGGPR	0.555681	0	-0.555681
GLA	ENSP00000218516	902	cGa/cAa	R	301	Q	Cardiovascular_phenotype;Fabry_disease;Primary_familial_hypertrophic_cardiomyopathy	methylation_r	301	0	LFMSNDLRHISPQAK	LFMSNDLQHISPQAK	0.986722	0	-0.986722
GLA	ENSP00000218516	902	cGa/cAa	R	301	Q	Cardiovascular_phenotype;Fabry_disease;Primary_familial_hypertrophic_cardiomyopathy	acetylation_k	308	-7	RHISPQAKALLQDKD	QHISPQAKALLQDKD	0.844506	0.00625883	-0.838247
GLA	ENSP00000218516	902	cGa/cAa	R	301	Q	Cardiovascular_phenotype;Fabry_disease;Primary_familial_hypertrophic_cardiomyopathy	sumoylation_k	308	-7	RHISPQAKALLQDKD	QHISPQAKALLQDKD	0.745207	0.113889	-0.631319
GLA	ENSP00000218516	902	cGa/cAa	R	301	Q	Cardiovascular_phenotype;Fabry_disease;Primary_familial_hypertrophic_cardiomyopathy	ubiquitination_k	308	-7	RHISPQAKALLQDKD	QHISPQAKALLQDKD	0.997401	0.0096827	-0.987718
GLA	ENSP00000218516	484	Tgg/Cgg	W	162	R	Fabry_disease	acetylation_k	168	-6	DWGVDLLKFDGCYCD	DRGVDLLKFDGCYCD	0.000889613	0.655769	0.65488
GLA	ENSP00000218516	484	Tgg/Cgg	W	162	R	Fabry_disease	ubiquitination_k	168	-6	DWGVDLLKFDGCYCD	DRGVDLLKFDGCYCD	6.72562e-05	0.923519	0.923451
GLA	ENSP00000218516	484	Tgg/Cgg	W	162	R	Fabry_disease	methylation_r	162	0	DAQTFADWGVDLLKF	DAQTFADRGVDLLKF	0	0.999837	0.999837
GLA	ENSP00000218516	644	aAt/aGt	N	215	S	Hypertrophic_cardiomyopathy;Cardiovascular_phenotype;Fabry_disease	glycosylation_n	215	0	MWPFQKPNYTEIRQY	MWPFQKPSYTEIRQY	0.97916	0	-0.97916
FRMD7	ENSP00000298542	70	Ggg/Agg	G	24	R	Infantile_nystagmus;	methylation_r	24	0	VVDQKSSGKALFNLS	VVDQKSSRKALFNLS	0	0.551567	0.551567
FGD1	ENSP00000364277	1829	cGa/cAa	R	610	Q	Aarskog_syndrome	acetylation_k	603	7	HILKLSAKNGTTQDR	HILKLSAKNGTTQDQ	0.593546	0.0711973	-0.522349
FGD1	ENSP00000364277	1829	cGa/cAa	R	610	Q	Aarskog_syndrome	methylation_r	610	0	KNGTTQDRYLILFND	KNGTTQDQYLILFND	0.99465	0	-0.99465
AVPR2	ENSP00000338072	409	Cgc/Tgc	R	137	C	Nephrogenic_syndrome_of_inappropriate_antidiuresis;	methylation_r	137	0	ILAMTLDRHRAICRP	ILAMTLDCHRAICRP	0.999428	0	-0.999428
OCRL	ENSP00000360154	1499	cGa/cAa	R	500	Q	Lowe_syndrome;	methylation_r	500	0	RVPAWCDRILWRGTN	RVPAWCDQILWRGTN	0.964173	0	-0.964173
OCRL	ENSP00000360154	952	Cgc/Tgc	R	318	C	Dent_disease;Lowe_syndrome;	methylation_r	318	0	YKKVQLVRLVGMMLL	YKKVQLVCLVGMMLL	0.829117	0	-0.829117
PDHA1	ENSP00000394382	1133	cGt/cAt	R	378	H	Pyruvate_dehydrogenase_E1-alpha_deficiency;	methylation_r	378	0	SDPPFEVRGANQWIK	SDPPFEVHGANQWIK	0.994957	0	-0.994957
PDHA1	ENSP00000394382	1133	cGt/cAt	R	378	H	Pyruvate_dehydrogenase_E1-alpha_deficiency;	ubiquitination_k	385	-7	RGANQWIKFKSVSXX	HGANQWIKFKSVSXX	0.984991	0.212073	-0.772918
PDHA1	ENSP00000394382	1133	cGt/cAt	R	378	H	Pyruvate_dehydrogenase_E1-alpha_deficiency;	acetylation_k	385	-7	RGANQWIKFKSVSXX	HGANQWIKFKSVSXX	0.947591	0.0672087	-0.880383
PDHA1	ENSP00000394382	787	Cga/Gga	R	263	G	Pyruvate_dehydrogenase_E1-alpha_deficiency;	methylation_r	263	0	GMDILCVREATRFAA	GMDILCVGEATRFAA	0.537815	0	-0.537815
PDHA1	ENSP00000394382	863	cGt/cAt	R	288	H	Pyruvate_dehydrogenase_E1-alpha_deficiency	phosphorylation_st	286	2	PILMELQTYRYHGHS	PILMELQTYHYHGHS	0.86834	0.3335	-0.534841
PDHA1	ENSP00000394382	863	cGt/cAt	R	288	H	Pyruvate_dehydrogenase_E1-alpha_deficiency	phosphorylation_y	289	-1	MELQTYRYHGHSMSD	MELQTYHYHGHSMSD	0.94284	0.321709	-0.62113
PDHA1	ENSP00000394382	863	cGt/cAt	R	288	H	Pyruvate_dehydrogenase_E1-alpha_deficiency	methylation_r	288	0	LMELQTYRYHGHSMS	LMELQTYHYHGHSMS	0.508776	0	-0.508776
CYBB	ENSP00000367851	302	cAt/cGt	H	101	R	Granulomatous_disease;Chronic_granulomatous_disease;	methylation_r	101	0	LDRNLTFHKMVAWMI	LDRNLTFRKMVAWMI	0	0.703401	0.703401
OTC	ENSP00000039007	422	cGa/cAa	R	141	Q	Ornithine_carbamoyltransferase_deficiency;	phosphorylation_st	146	-5	LARVYKQSDLDTLAK	LAQVYKQSDLDTLAK	0.896869	0.194858	-0.702012
OTC	ENSP00000039007	77	cGg/cAg	R	26	Q	Ornithine_carbamoyltransferase_deficiency;	methylation_r	26	0	NFMVRNFRCGQPLQN	NFMVRNFQCGQPLQN	0.931947	0	-0.931947
OTC	ENSP00000039007	386	cGt/cAt	R	129	H	Ornithine_carbamoyltransferase_deficiency;	phosphorylation_st	132	-3	TDTARVLSSMADAVL	TDTAHVLSSMADAVL	0.923443	0.0017911	-0.921652
OTC	ENSP00000039007	386	cGt/cAt	R	129	H	Ornithine_carbamoyltransferase_deficiency;	phosphorylation_st	133	-4	DTARVLSSMADAVLA	DTAHVLSSMADAVLA	0.949986	0.00377773	-0.946208
OTC	ENSP00000039007	118	Cgt/Tgt	R	40	C	Ornithine_carbamoyltransferase_deficiency;	ubiquitination_k	38	2	LQNKVQLKGRDLLTL	LQNKVQLKGCDLLTL	0.359344	0.997079	0.637735
OTC	ENSP00000039007	118	Cgt/Tgt	R	40	C	Ornithine_carbamoyltransferase_deficiency;	acetylation_k	38	2	LQNKVQLKGRDLLTL	LQNKVQLKGCDLLTL	0.438202	0.954216	0.516014
OTC	ENSP00000039007	118	Cgt/Tgt	R	40	C	Ornithine_carbamoyltransferase_deficiency;	methylation_r	40	0	NKVQLKGRDLLTLKN	NKVQLKGCDLLTLKN	0.613341	0	-0.613341
OTC	ENSP00000039007	119	cGt/cAt	R	40	H	Ornithine_carbamoyltransferase_deficiency;	sumoylation_k	38	2	LQNKVQLKGRDLLTL	LQNKVQLKGHDLLTL	0.251718	0.804662	0.552944
OTC	ENSP00000039007	119	cGt/cAt	R	40	H	Ornithine_carbamoyltransferase_deficiency;	methylation_r	40	0	NKVQLKGRDLLTLKN	NKVQLKGHDLLTLKN	0.613341	0	-0.613341
OTC	ENSP00000039007	119	cGt/cAt	R	40	H	Ornithine_carbamoyltransferase_deficiency;	ubiquitination_k	38	2	LQNKVQLKGRDLLTL	LQNKVQLKGHDLLTL	0.359344	0.997725	0.638381
OTC	ENSP00000039007	119	cGt/cAt	R	40	H	Ornithine_carbamoyltransferase_deficiency;	acetylation_k	38	2	LQNKVQLKGRDLLTL	LQNKVQLKGHDLLTL	0.438202	0.974701	0.536499
MTM1	ENSP00000359423	721	Cgt/Tgt	R	241	C	Severe_X-linked_myotubular_myopathy;	sumoylation_k	236	5	SWIHPENKTVIVRCS	SWIHPENKTVIVCCS	0.933338	0.181378	-0.75196
MTM1	ENSP00000359423	721	Cgt/Tgt	R	241	C	Severe_X-linked_myotubular_myopathy;	methylation_r	241	0	ENKTVIVRCSQPLVG	ENKTVIVCCSQPLVG	0.7255	0	-0.7255
PHF6	ENSP00000329097	2	aTg/aCg	M	1	T	Borjeson-Forssman-Lehmann_syndrome	phosphorylation_st	1	0	XXXXXXXMSSSVEQK	XXXXXXXTSSSVEQK	0	0.557982	0.557982
PLP1	ENSP00000481006	646	Cct/Tct	P	216	S	Pelizaeus-Merzbacher_disease;	phosphorylation_st	216	0	VLPWNAFPGKVCGSN	VLPWNAFSGKVCGSN	0	0.821978	0.821978
WAS	ENSP00000365891	257	cGc/cAc	R	86	H	X-linked_thrombocytopenia_with_normal_platelets;Wiskott-Aldrich_syndrome;X-linked_severe_congenital_neutropenia	methylation_r	86	0	PQKSYFIRLYGLQAG	PQKSYFIHLYGLQAG	0.701825	0	-0.701825
CD40LG	ENSP00000359663	107	aTg/aGg	M	36	R	Hyper-IgM_syndrome	methylation_r	36	0	TVFLITQMIGSALFA	TVFLITQRIGSALFA	0	0.572543	0.572543
EMD	ENSP00000358857	548	cCt/cAt	P	183	H	Emery-Dreifuss_muscular_dystrophy_1	phosphorylation_st	184	-1	LDLSYYPTSSSTSFM	LDLSYYHTSSSTSFM	0.946472	0.440077	-0.506395
EMD	ENSP00000358857	548	cCt/cAt	P	183	H	Emery-Dreifuss_muscular_dystrophy_1	phosphorylation_y	181	2	RSSLDLSYYPTSSST	RSSLDLSYYHTSSST	0.650333	0.0865932	-0.56374
ABCD1	ENSP00000218104	796	Ggg/Agg	G	266	R	Adrenoleukodystrophy;	methylation_r	266	0	RAFSPKFGELVAEEA	RAFSPKFRELVAEEA	0	0.571791	0.571791
ABCD1	ENSP00000218104	1202	cGg/cAg	R	401	Q	Adrenoleukodystrophy	acetylation_k	407	-6	ERIMSSYKEVTELAG	EQIMSSYKEVTELAG	0.841021	0.131031	-0.709991
ABCD1	ENSP00000218104	1552	Cgg/Tgg	R	518	W	Adrenoleukodystrophy;	methylation_r	518	0	CGKSSLFRILGGLWP	CGKSSLFWILGGLWP	0.932391	0	-0.932391
ABCD1	ENSP00000218104	1552	Cgg/Tgg	R	518	W	Adrenoleukodystrophy;	ubiquitination_k	513	5	TGPNGCGKSSLFRIL	TGPNGCGKSSLFWIL	0.830295	6.50517e-05	-0.83023
ABCD1	ENSP00000218104	1850	cGc/cAc	R	617	H	Adrenoleukodystrophy;none_provided;	phosphorylation_y	620	-3	IGMARMFYHRPKYAL	IGMAHMFYHRPKYAL	0.00794231	0.531442	0.5235
ABCD1	ENSP00000218104	1850	cGc/cAc	R	617	H	Adrenoleukodystrophy;none_provided;	methylation_r	617	0	KQRIGMARMFYHRPK	KQRIGMAHMFYHRPK	0.977534	0	-0.977534
ABCD1	ENSP00000218104	1849	Cgc/Tgc	R	617	C	Adrenoleukodystrophy;none_provided;	methylation_r	617	0	KQRIGMARMFYHRPK	KQRIGMACMFYHRPK	0.977534	0	-0.977534
BTK	ENSP00000308176	1684	Cgg/Tgg	R	562	W	X-linked_agammaglobulinemia;Autosomal_recessive_agammaglobulinemia;X-linked_agammaglobulinemia_with_growth_hormone_deficiency	sumoylation_k	558	4	YTSSVGSKFPVRWSP	YTSSVGSKFPVWWSP	0.898622	0.292556	-0.606066
BTK	ENSP00000308176	1684	Cgg/Tgg	R	562	W	X-linked_agammaglobulinemia;Autosomal_recessive_agammaglobulinemia;X-linked_agammaglobulinemia_with_growth_hormone_deficiency	phosphorylation_st	564	-2	SKFPVRWSPPEVLMY	SKFPVWWSPPEVLMY	0.729121	0.0643995	-0.664722
BTK	ENSP00000308176	1684	Cgg/Tgg	R	562	W	X-linked_agammaglobulinemia;Autosomal_recessive_agammaglobulinemia;X-linked_agammaglobulinemia_with_growth_hormone_deficiency	acetylation_k	558	4	YTSSVGSKFPVRWSP	YTSSVGSKFPVWWSP	0.989038	0.223498	-0.765541
ZIC3	ENSP00000287538	968	aCg/aTg	T	323	M	Heterotaxy	phosphorylation_st	323	0	VNHIRVHTGEKPFPC	VNHIRVHMGEKPFPC	0.944038	0	-0.944038
DCX	ENSP00000490448	574	Cgg/Tgg	R	192	W	Heterotopia;Lissencephaly;Subcortical_laminar_heterotopia	ubiquitination_k	190	2	TIIRSGVKPRKAVRV	TIIRSGVKPWKAVRV	0.002666	0.608535	0.605869
DCX	ENSP00000490448	574	Cgg/Tgg	R	192	W	Heterotopia;Lissencephaly;Subcortical_laminar_heterotopia	acetylation_k	193	-1	RSGVKPRKAVRVLLN	RSGVKPWKAVRVLLN	0.015236	0.64546	0.630225
DCX	ENSP00000490448	587	cGt/cAt	R	196	H	Heterotopia;Lissencephaly;Subcortical_laminar_heterotopia	acetylation_k	201	-5	AVRVLLNKKTAHSFE	AVHVLLNKKTAHSFE	0.356401	0.983688	0.627286
DCX	ENSP00000490448	587	cGt/cAt	R	196	H	Heterotopia;Lissencephaly;Subcortical_laminar_heterotopia	ubiquitination_k	193	3	RSGVKPRKAVRVLLN	RSGVKPRKAVHVLLN	0.000815251	0.647788	0.646972
DCX	ENSP00000490448	587	cGt/cAt	R	196	H	Heterotopia;Lissencephaly;Subcortical_laminar_heterotopia	ubiquitination_k	201	-5	AVRVLLNKKTAHSFE	AVHVLLNKKTAHSFE	0.0401954	0.931114	0.890919
DCX	ENSP00000490448	587	cGt/cAt	R	196	H	Heterotopia;Lissencephaly;Subcortical_laminar_heterotopia	sumoylation_k	193	3	RSGVKPRKAVRVLLN	RSGVKPRKAVHVLLN	0.016479	0.673967	0.657488
SMS	ENSP00000385746	166	Ggc/Agc	G	56	S	Inborn_genetic_diseases;Syndromic_X-linked_intellectual_disability_Snyder_type;	phosphorylation_st	56	0	ATYTNKNGSFANLRI	ATYTNKNSSFANLRI	0	0.745338	0.745338
RPS6KA3	ENSP00000368884	2186	cGg/cAg	R	729	Q	Inborn_genetic_diseases;Coffin-Lowry_syndrome;Intellectual_disability	methylation_r	729	0	GRSTLAQRRGIKKIT	GRSTLAQQRGIKKIT	0.999026	0	-0.999026
EFNB1	ENSP00000204961	161	cCg/cTg	P	54	L	Craniofrontonasal_syndrome;	sumoylation_k	55	-1	KGLVIYPKIGDKLDI	KGLVIYLKIGDKLDI	0.916756	0.360777	-0.555979
EFNB1	ENSP00000204961	161	cCg/cTg	P	54	L	Craniofrontonasal_syndrome;	ubiquitination_k	55	-1	KGLVIYPKIGDKLDI	KGLVIYLKIGDKLDI	0.970199	0.0375513	-0.932648
ATP7A	ENSP00000345728	1910	tCa/tTa	S	637	L	Menkes_kinky-hair_syndrome;Cutis_laxa	phosphorylation_st	637	0	SLVKKDRSASHLDHK	SLVKKDRLASHLDHK	0.605507	0	-0.605507
MECP2	ENSP00000301948	473	aCg/aTg	T	158	M	Mental_retardation;History_of_neurodevelopmental_disorder;Autism;Rett_syndrome;Inborn_genetic_diseases;Severe_neonatal-onset_encephalopathy_with_microcephaly;Syndromic_X-linked_intellectual_disability_Lubs_type;Angelman_syndrome	phosphorylation_st	158	0	DPNDFDFTVTGRGSP	DPNDFDFMVTGRGSP	0.985608	0	-0.985608
MECP2	ENSP00000301948	316	Cgg/Tgg	R	106	W	History_of_neurodevelopmental_disorder;Autism;Rett_syndrome;Severe_neonatal-onset_encephalopathy_with_microcephaly;	ubiquitination_k	107	-1	LPEGWTRKLKQRKSG	LPEGWTWKLKQRKSG	0.026904	0.889326	0.862422
MECP2	ENSP00000301948	316	Cgg/Tgg	R	106	W	History_of_neurodevelopmental_disorder;Autism;Rett_syndrome;Severe_neonatal-onset_encephalopathy_with_microcephaly;	ubiquitination_k	109	-3	EGWTRKLKQRKSGRS	EGWTWKLKQRKSGRS	0.00449254	0.551539	0.547047
MECP2	ENSP00000301948	316	Cgg/Tgg	R	106	W	History_of_neurodevelopmental_disorder;Autism;Rett_syndrome;Severe_neonatal-onset_encephalopathy_with_microcephaly;	sumoylation_k	107	-1	LPEGWTRKLKQRKSG	LPEGWTWKLKQRKSG	0.0872723	0.659789	0.572517
FAH	ENSP00000261755	1141	Agg/Ggg	R	381	G	Tyrosinemia	acetylation_k	382	-1	LGNGQTRKFLLDGDE	LGNGQTGKFLLDGDE	0.950709	0.425033	-0.525677
PRSS1	ENSP00000308720	365	cGc/cAc	R	122	H	Inborn_genetic_diseases;Hereditary_pancreatitis;	methylation_r	122	0	SRAVINARVSTISLP	SRAVINAHVSTISLP	0.635095	0	-0.635095
PRSS1	ENSP00000308720	68	aAg/aGg	K	23	R	Hereditary_pancreatitis	methylation_r	23	0	APFDDDDKIVGGYNC	APFDDDDRIVGGYNC	0	0.999098	0.999098
PRSS1	ENSP00000308720	364	Cgc/Tgc	R	122	C	Hereditary_pancreatitis	methylation_r	122	0	SRAVINARVSTISLP	SRAVINACVSTISLP	0.635095	0	-0.635095
F11	ENSP00000384957	976	Cgc/Tgc	R	326	C	Hereditary_factor_XI_deficiency_disease	sumoylation_k	319	7	KSHEACQKLCTNAVR	KSHEACQKLCTNAVC	0.873748	0.0652469	-0.808501
IDUA	ENSP00000247933	1598	cCg/cGg	P	533	R	Hurler_syndrome;Inborn_genetic_diseases;Mucopolysaccharidosis	methylation_r	533	0	LRPALRLPSLLLVHV	LRPALRLRSLLLVHV	0	0.988138	0.988138
IDUA	ENSP00000247933	266	cGg/cAg	R	89	Q	Hurler_syndrome;Mucopolysaccharidosis	methylation_r	89	0	HRGIKQVRTHWLLEL	HRGIKQVQTHWLLEL	0.611401	0	-0.611401
IDUA	ENSP00000247933	1037	cTg/cGg	L	346	R	Hurler_syndrome;Mucopolysaccharidosis	methylation_r	346	0	SAFPYALLSNDNAFL	SAFPYALRSNDNAFL	0	0.999642	0.999642
BCKDHB	ENSP00000318351	548	cGg/cCg	R	183	P	Maple_syrup_urine_disease;MAPLE_SYRUP_URINE_DISEASE;	methylation_r	183	0	NCGSLTIRSPWGCVG	NCGSLTIPSPWGCVG	0.611083	0	-0.611083
BCKDHB	ENSP00000318351	548	cGg/cCg	R	183	P	Maple_syrup_urine_disease;MAPLE_SYRUP_URINE_DISEASE;	phosphorylation_st	179	4	GDLFNCGSLTIRSPW	GDLFNCGSLTIPSPW	0.630062	0.00223352	-0.627829
HMGCL	ENSP00000363614	122	cGa/cAa	R	41	Q	Deficiency_of_hydroxymethylglutaryl-CoA_lyase	methylation_r	41	0	KIVEVGPRDGLQNEK	KIVEVGPQDGLQNEK	0.773502	0	-0.773502
DLD	ENSP00000205402	1123	Gaa/Aaa	E	375	K	Inborn_genetic_diseases;Maple_syrup_urine_disease;DLD-Related_Disorders	methylation_k	375	0	DEGIICVEGMAGGAV	DEGIICVKGMAGGAV	0	0.749766	0.749766
GLDC	ENSP00000370737	1545	agG/agC	R	515	S	Obesity;Non-ketotic_hyperglycinemia;Global_developmental_delay;Generalized_epilepsy	acetylation_k	514	1	GIPGSVFKRTSPFLT	GIPGSVFKSTSPFLT	0.968695	0.452035	-0.51666
GLDC	ENSP00000370737	1545	agG/agC	R	515	S	Obesity;Non-ketotic_hyperglycinemia;Global_developmental_delay;Generalized_epilepsy	ubiquitination_k	514	1	GIPGSVFKRTSPFLT	GIPGSVFKSTSPFLT	0.973938	0.275283	-0.698655
G6PC	ENSP00000253801	883	Cgc/Tgc	R	295	C	Glycogen_storage_disease_due_to_glucose-6-phosphatase_deficiency;	acetylation_k	290	5	SCKGKLSKWLPFRLS	SCKGKLSKWLPFCLS	0.75318	0.00373407	-0.749446
G6PC	ENSP00000253801	883	Cgc/Tgc	R	295	C	Glycogen_storage_disease_due_to_glucose-6-phosphatase_deficiency;	ubiquitination_k	290	5	SCKGKLSKWLPFRLS	SCKGKLSKWLPFCLS	0.906891	0.00073492	-0.906157
G6PC	ENSP00000253801	328	Gag/Aag	E	110	K	Glycogen_storage_disease_due_to_glucose-6-phosphatase_deficiency	methylation_k	110	0	KQFPVTCETGPGSPS	KQFPVTCKTGPGSPS	0	0.901479	0.901479
G6PC	ENSP00000253801	562	Ggc/Cgc	G	188	R	Glycogen_storage_disease_due_to_glucose-6-phosphatase_deficiency	methylation_r	188	0	VVAGVLSGIAVAETF	VVAGVLSRIAVAETF	0	0.677412	0.677412
PCCB	ENSP00000251654	1228	Cgg/Tgg	R	410	W	Propionic_acidemia	acetylation_k	414	-4	GIIRHGAKLLYAFAE	GIIWHGAKLLYAFAE	0.97208	0.010504	-0.961576
PCCB	ENSP00000251654	502	Gaa/Aaa	E	168	K	Propionic_acidemia	sumoylation_k	168	0	SGGARIQEGVESLAG	SGGARIQKGVESLAG	0	0.93855	0.93855
PCCB	ENSP00000251654	502	Gaa/Aaa	E	168	K	Propionic_acidemia	methylation_k	168	0	SGGARIQEGVESLAG	SGGARIQKGVESLAG	0	0.591651	0.591651
PCCB	ENSP00000251654	502	Gaa/Aaa	E	168	K	Propionic_acidemia	ubiquitination_k	168	0	SGGARIQEGVESLAG	SGGARIQKGVESLAG	0	0.989006	0.989006
PCCB	ENSP00000251654	1304	tAt/tGt	Y	435	C	Propionic_acidemia	phosphorylation_y	435	0	TVITRKAYGGAYDVM	TVITRKACGGAYDVM	0.997832	0	-0.997832
PCCA	ENSP00000365462	1118	aTg/aAg	M	373	K	Propionic_acidemia	ubiquitination_k	373	0	GLDLVQEMIRVAKGY	GLDLVQEKIRVAKGY	0	0.997613	0.997613
PCCA	ENSP00000365462	1118	aTg/aAg	M	373	K	Propionic_acidemia	sumoylation_k	378	-5	QEMIRVAKGYPLRHK	QEKIRVAKGYPLRHK	0.0404848	0.750129	0.709644
PCCA	ENSP00000365462	1118	aTg/aAg	M	373	K	Propionic_acidemia	acetylation_k	373	0	GLDLVQEMIRVAKGY	GLDLVQEKIRVAKGY	0	0.907675	0.907675
FANCD2	ENSP00000398754	904	Cgg/Tgg	R	302	W	Fanconi_anemia	ubiquitination_k	304	-2	VISELREKLDLQHCV	VISELWEKLDLQHCV	0.995861	0.000291775	-0.995569
FANCD2	ENSP00000398754	904	Cgg/Tgg	R	302	W	Fanconi_anemia	acetylation_k	304	-2	VISELREKLDLQHCV	VISELWEKLDLQHCV	0.930008	0.000785151	-0.929223
C7	ENSP00000322061	1561	Cgt/Agt	R	521	S	C7_and_C6_deficiency;Complement_component_7_deficiency	phosphorylation_st	521	0	QGKKTRSRECNNPPP	QGKKTRSSECNNPPP	0	0.740848	0.740848
BBS1	ENSP00000317469	1169	aTg/aGg	M	390	R	Retinitis_pigmentosa;Usher_syndrome;Bardet-Biedl_syndrome;Retinal_dystrophy	methylation_r	390	0	REDNTLIMTTRGGGL	REDNTLIRTTRGGGL	0	0.776527	0.776527
CYP21A2	ENSP00000415043	979	Cgg/Tgg	R	327	W	Classic_congenital_adrenal_hyperplasia_due_to_21-hydroxylase_deficiency;	methylation_r	327	0	IAEVLRLRPVVPLAL	IAEVLRLWPVVPLAL	0.990131	0	-0.990131
HSD3B2	ENSP00000358424	424	Gaa/Aaa	E	142	K	3_beta-Hydroxysteroid_dehydrogenase_deficiency;	sumoylation_k	142	0	EIIQNGHEEEPLENT	EIIQNGHKEEPLENT	0	0.993856	0.993856
HSD3B2	ENSP00000358424	424	Gaa/Aaa	E	142	K	3_beta-Hydroxysteroid_dehydrogenase_deficiency;	acetylation_k	142	0	EIIQNGHEEEPLENT	EIIQNGHKEEPLENT	0	0.58034	0.58034
ATP6V1B1	ENSP00000234396	232	Ggg/Agg	G	78	R	Inborn_genetic_diseases;Renal_tubular_acidosis_with_progressive_nerve_deafness	methylation_r	78	0	PDGTQRSGQVLEVAG	PDGTQRSRQVLEVAG	0	0.682386	0.682386
TNFRSF1A	ENSP00000162749	175	Tgt/Cgt	C	59	R	TNF_receptor-associated_periodic_fever_syndrome_(TRAPS);	methylation_r	59	0	PQNNSICCTKCHKGT	PQNNSICRTKCHKGT	0	0.641491	0.641491
TNFRSF1A	ENSP00000162749	175	Tgt/Cgt	C	59	R	TNF_receptor-associated_periodic_fever_syndrome_(TRAPS);	acetylation_k	61	-2	NNSICCTKCHKGTYL	NNSICRTKCHKGTYL	0.990876	0.0234015	-0.967475
TNFRSF1A	ENSP00000162749	175	Tgt/Cgt	C	59	R	TNF_receptor-associated_periodic_fever_syndrome_(TRAPS);	ubiquitination_k	61	-2	NNSICCTKCHKGTYL	NNSICRTKCHKGTYL	0.998098	0.00576555	-0.992333
TNFRSF1A	ENSP00000162749	176	tGt/tCt	C	59	S	TNF_receptor-associated_periodic_fever_syndrome_(TRAPS)	sumoylation_k	61	-2	NNSICCTKCHKGTYL	NNSICSTKCHKGTYL	0.331871	0.916093	0.584222
TNFRSF1A	ENSP00000162749	176	tGt/tCt	C	59	S	TNF_receptor-associated_periodic_fever_syndrome_(TRAPS)	phosphorylation_st	59	0	PQNNSICCTKCHKGT	PQNNSICSTKCHKGT	0	0.523471	0.523471
TNFRSF1A	ENSP00000162749	184	Tgc/Ggc	C	62	G	Inborn_genetic_diseases;TNF_receptor-associated_periodic_fever_syndrome_(TRAPS)	sumoylation_k	61	1	NNSICCTKCHKGTYL	NNSICCTKGHKGTYL	0.331871	0.889108	0.557237
TP53	ENSP00000269305	772	Gaa/Aaa	E	258	K	Neoplasm_of_ovary;Hereditary_cancer-predisposing_syndrome;Li-Fraumeni_syndrome;	ubiquitination_k	258	0	ILTIITLEDSSGNLL	ILTIITLKDSSGNLL	0	0.509176	0.509176
TP53	ENSP00000269305	772	Gaa/Aaa	E	258	K	Neoplasm_of_ovary;Hereditary_cancer-predisposing_syndrome;Li-Fraumeni_syndrome;	methylation_k	258	0	ILTIITLEDSSGNLL	ILTIITLKDSSGNLL	0	0.970592	0.970592
TP53	ENSP00000269305	772	Gaa/Aaa	E	258	K	Neoplasm_of_ovary;Hereditary_cancer-predisposing_syndrome;Li-Fraumeni_syndrome;	acetylation_k	258	0	ILTIITLEDSSGNLL	ILTIITLKDSSGNLL	0	0.655346	0.655346
TP53	ENSP00000269305	398	aTg/aCg	M	133	T	Hereditary_cancer-predisposing_syndrome;Li-Fraumeni_syndrome	glycosylation_n	131	2	CTYSPALNKMFCQLA	CTYSPALNKTFCQLA	8.86744e-05	0.961316	0.961227
TP53	ENSP00000269305	722	tCc/tTc	S	241	F	Osteosarcoma;Malignant_melanoma_of_skin;Transitional_cell_carcinoma_of_the_bladder;Ovarian_Serous_Cystadenocarcinoma;Hepatoblastoma;Renal_cell_carcinoma;Uterine_Carcinosarcoma;Squamous_cell_carcinoma_of_the_head_and_neck;Breast_neoplasm;Squamous_cell_carcinoma_of_the_skin;Neoplasm_of_brain;Hereditary_cancer-predisposing_syndrome;Lip_and_oral_cavity_carcinoma;Brainstem_glioma;Papillary_renal_cell_…	glycosylation_n	239	2	IHYNYMCNSSCMGGM	IHYNYMCNSFCMGGM	0.903721	0.000113896	-0.903607
TP53	ENSP00000269305	844	Cgg/Tgg	R	282	W	Malignant_melanoma_of_skin;Transitional_cell_carcinoma_of_the_bladder;Ovarian_Serous_Cystadenocarcinoma;Hepatocellular_carcinoma;Renal_cell_carcinoma;Squamous_cell_carcinoma_of_the_head_and_neck;Breast_neoplasm;Li-Fraumeni-like_syndrome;Squamous_cell_carcinoma_of_the_skin;Pleomorphic_xanthoastrocytoma;Neoplasm_of_brain;Hereditary_cancer-predisposing_syndrome;Malignant_neoplasm_of_body_of_uterus;S…	methylation_r	282	0	CACPGRDRRTEEENL	CACPGRDWRTEEENL	0.918094	0	-0.918094
TP53	ENSP00000269305	451	Ccc/Acc	P	151	T	Malignant_melanoma_of_skin;Transitional_cell_carcinoma_of_the_bladder;Ovarian_Serous_Cystadenocarcinoma;Hepatocellular_carcinoma;Adenoid_cystic_carcinoma;Uterine_Carcinosarcoma;Squamous_cell_carcinoma_of_the_head_and_neck;Breast_neoplasm;Breast_adenocarcinoma;Neoplasm_of_brain;Hereditary_cancer-predisposing_syndrome;Rhabdomyosarcoma_(disease);Malignant_neoplasm_of_body_of_uterus;Squamous_cell_lun…	phosphorylation_st	151	0	QLWVDSTPPPGTRVR	QLWVDSTTPPGTRVR	0	0.957683	0.957683
TP53	ENSP00000269305	451	Ccc/Tcc	P	151	S	Malignant_melanoma_of_skin;Transitional_cell_carcinoma_of_the_bladder;Ovarian_Serous_Cystadenocarcinoma;Hepatocellular_carcinoma;Adenoid_cystic_carcinoma;Uterine_Carcinosarcoma;Squamous_cell_carcinoma_of_the_head_and_neck;Breast_neoplasm;Breast_adenocarcinoma;Neoplasm_of_brain;Hereditary_cancer-predisposing_syndrome;Rhabdomyosarcoma_(disease);Malignant_neoplasm_of_body_of_uterus;Squamous_cell_lun…	phosphorylation_st	151	0	QLWVDSTPPPGTRVR	QLWVDSTSPPGTRVR	0	0.981295	0.981295
TP53	ENSP00000269305	524	cGc/cAc	R	175	H	Osteosarcoma;Carcinoma_of_pancreas;Neoplasm;Hepatocellular_carcinoma;Nasopharyngeal_carcinoma;Squamous_cell_carcinoma_of_the_head_and_neck;Breast_neoplasm;Basal_cell_carcinoma;Familial_cancer_of_breast;Glioma_susceptibility;Choroid_plexus_papilloma;Hereditary_cancer-predisposing_syndrome;Lip_and_oral_cavity_carcinoma;Adrenocortical_carcinoma;Malignant_tumor_of_esophagus;Carcinoma_of_colon;Neoplas…	methylation_r	175	0	HMTEVVRRCPHHERC	HMTEVVRHCPHHERC	0.812926	0	-0.812926
TSC2	ENSP00000219476	1832	cGg/cAg	R	611	Q	Focal_cortical_dysplasia;Hereditary_cancer-predisposing_syndrome;Tuberous_sclerosis;Lymphangiomyomatosis;Tuberous_sclerosis_syndrome	methylation_r	611	0	LPIASSIRLQAFDFL	LPIASSIQLQAFDFL	0.893736	0	-0.893736
TSC2	ENSP00000219476	2714	cGg/cAg	R	905	Q	Tuberous_sclerosis;Tuberous_sclerosis_syndrome;Hereditary_cancer-predisposing_syndrome	acetylation_k	906	-1	RCRLPFRKDFVPFIT	RCRLPFQKDFVPFIT	0.0385339	0.707679	0.669145
TSC2	ENSP00000219476	2714	cGg/cAg	R	905	Q	Tuberous_sclerosis;Tuberous_sclerosis_syndrome;Hereditary_cancer-predisposing_syndrome	methylation_r	905	0	IRCRLPFRKDFVPFI	IRCRLPFQKDFVPFI	0.55261	0	-0.55261
TSC2	ENSP00000219476	2713	Cgg/Tgg	R	905	W	Tuberous_sclerosis;Tuberous_sclerosis_syndrome	methylation_r	905	0	IRCRLPFRKDFVPFI	IRCRLPFWKDFVPFI	0.55261	0	-0.55261
TNNT2	ENSP00000236918	305	cGg/cAg	R	102	Q	Cardiovascular_phenotype;Familial_restrictive_cardiomyopathy;Familial_hypertrophic_cardiomyopathy;Hypertrophic_cardiomyopathy;Left_ventricular_noncompaction	ubiquitination_k	103	-1	DFDDIHRKRMEKDLN	DFDDIHQKRMEKDLN	0.0156204	0.995577	0.979957
TNNT2	ENSP00000236918	305	cGg/cAg	R	102	Q	Cardiovascular_phenotype;Familial_restrictive_cardiomyopathy;Familial_hypertrophic_cardiomyopathy;Hypertrophic_cardiomyopathy;Left_ventricular_noncompaction	acetylation_k	103	-1	DFDDIHRKRMEKDLN	DFDDIHQKRMEKDLN	0.02702	0.970508	0.943488
TNNI3	ENSP00000341838	433	Cgg/Ggg	R	145	G	Hypertrophic_cardiomyopathy;Cardiovascular_phenotype;Familial_hypertrophic_cardiomyopathy	methylation_r	145	0	KFKRPTLRRVRISAD	KFKRPTLGRVRISAD	0.766701	0	-0.766701
TNNI3	ENSP00000341838	575	cGc/cAc	R	192	H	Cardiovascular_phenotype;Familial_restrictive_cardiomyopathy;Restrictive_cardiomyopathy;Hypertrophic_cardiomyopathy;Primary_familial_hypertrophic_cardiomyopathy	methylation_r	192	0	NREVGDWRKNIDALS	NREVGDWHKNIDALS	0.68122	0	-0.68122
TNNI3	ENSP00000341838	575	cGc/cAc	R	192	H	Cardiovascular_phenotype;Familial_restrictive_cardiomyopathy;Restrictive_cardiomyopathy;Hypertrophic_cardiomyopathy;Primary_familial_hypertrophic_cardiomyopathy	acetylation_k	193	-1	REVGDWRKNIDALSG	REVGDWHKNIDALSG	0.0719636	0.576606	0.504642
TNNI3	ENSP00000341838	433	Cgg/Tgg	R	145	W	Familial_restrictive_cardiomyopathy;Restrictive_cardiomyopathy;Cardiomyopathy;Hypertrophic_cardiomyopathy;	phosphorylation_st	150	-5	TLRRVRISADAMMQA	TLWRVRISADAMMQA	0.831792	0.310849	-0.520944
TNNI3	ENSP00000341838	433	Cgg/Tgg	R	145	W	Familial_restrictive_cardiomyopathy;Restrictive_cardiomyopathy;Cardiomyopathy;Hypertrophic_cardiomyopathy;	methylation_r	145	0	KFKRPTLRRVRISAD	KFKRPTLWRVRISAD	0.766701	0	-0.766701
TNNI2	ENSP00000252898	521	cGg/cAg	R	174	Q	Distal_arthrogryposis	acetylation_k	175	-1	KSGMEGRKKMFESES	KSGMEGQKKMFESES	0.016727	0.888815	0.872088
TPM1	ENSP00000385107	523	Gac/Aac	D	175	N	Dilated_cardiomyopathy;Cardiovascular_phenotype;Familial_hypertrophic_cardiomyopathy;Cardiomyopathy;Hypertrophic_cardiomyopathy;Primary_familial_hypertrophic_cardiomyopathy	phosphorylation_st	174	1	RKLVIIESDLERAEE	RKLVIIESNLERAEE	0.885478	0.3785	-0.506978
TPM1	ENSP00000385107	160	Gaa/Aaa	E	54	K	Dilated_cardiomyopathy;	sumoylation_k	51	3	VSLQKKLKGTEDELD	VSLQKKLKGTKDELD	0.828773	0.15762	-0.671153
TPM1	ENSP00000385107	160	Gaa/Aaa	E	54	K	Dilated_cardiomyopathy;	phosphorylation_st	53	1	LQKKLKGTEDELDKY	LQKKLKGTKDELDKY	0.922265	0.0654798	-0.856785
TPM1	ENSP00000385107	160	Gaa/Aaa	E	54	K	Dilated_cardiomyopathy;	sumoylation_k	54	0	QKKLKGTEDELDKYS	QKKLKGTKDELDKYS	0	0.583616	0.583616
TPM2	ENSP00000496494	349	Gag/Aag	E	117	K	Nemaline_myopathy;Distal_arthrogryposis	acetylation_k	118	-1	QKLEEAEKAADESER	QKLEEAKKAADESER	0.987284	0.0577731	-0.929511
TPM2	ENSP00000496494	349	Gag/Aag	E	117	K	Nemaline_myopathy;Distal_arthrogryposis	sumoylation_k	117	0	LQKLEEAEKAADESE	LQKLEEAKKAADESE	0	0.75885	0.75885
TPM2	ENSP00000496494	349	Gag/Aag	E	117	K	Nemaline_myopathy;Distal_arthrogryposis	ubiquitination_k	117	0	LQKLEEAEKAADESE	LQKLEEAKKAADESE	0	0.770105	0.770105
TPM2	ENSP00000496494	349	Gag/Aag	E	117	K	Nemaline_myopathy;Distal_arthrogryposis	acetylation_k	117	0	LQKLEEAEKAADESE	LQKLEEAKKAADESE	0	0.571512	0.571512
TPM2	ENSP00000496494	397	Cgg/Tgg	R	133	W	ARTHROGRYPOSIS;	methylation_r	133	0	GMKVIENRAMKDEEK	GMKVIENWAMKDEEK	0.574717	0	-0.574717
TPM2	ENSP00000496494	121	Gag/Aag	E	41	K	Nemaline_myopathy;Distal_arthrogryposis	ubiquitination_k	37	4	KQAEDRCKQLEEEQQ	KQAEDRCKQLEKEQQ	0.978972	0.226181	-0.752791
TPM2	ENSP00000496494	121	Gag/Aag	E	41	K	Nemaline_myopathy;Distal_arthrogryposis	acetylation_k	41	0	DRCKQLEEEQQALQK	DRCKQLEKEQQALQK	0	0.950872	0.950872
TPM2	ENSP00000496494	121	Gag/Aag	E	41	K	Nemaline_myopathy;Distal_arthrogryposis	ubiquitination_k	48	-7	EEQQALQKKLKGTED	KEQQALQKKLKGTED	0.983239	0.216068	-0.767171
TPM2	ENSP00000496494	121	Gag/Aag	E	41	K	Nemaline_myopathy;Distal_arthrogryposis	ubiquitination_k	41	0	DRCKQLEEEQQALQK	DRCKQLEKEQQALQK	0	0.720912	0.720912
TGM1	ENSP00000206765	968	cGg/cAg	R	323	Q	Autosomal_recessive_congenital_ichthyosis	methylation_r	323	0	GDPVNVSRVISAMVN	GDPVNVSQVISAMVN	0.635851	0	-0.635851
TGM1	ENSP00000206765	1166	cGc/cAc	R	389	H	Autosomal_recessive_congenital_ichthyosis	methylation_r	389	0	GVTTTVLRCLGLATR	GVTTTVLHCLGLATR	0.715557	0	-0.715557
TGM1	ENSP00000206765	857	cGg/cAg	R	286	Q	Autosomal_recessive_congenital_ichthyosis	methylation_r	286	0	TEAQIGERTWNYGQF	TEAQIGEQTWNYGQF	0.570515	0	-0.570515
TGM1	ENSP00000206765	919	Cgg/Tgg	R	307	W	Autosomal_recessive_congenital_ichthyosis	methylation_r	307	0	ACLYILDRRGMPYGG	ACLYILDWRGMPYGG	0.995249	0	-0.995249
TGFBR2	ENSP00000295754	1609	Cgc/Tgc	R	537	C	Familial_thoracic_aortic_aneurysm_and_aortic_dissection;Loeys-Dietz_syndrome;	methylation_r	537	0	TAQCVAERFSELEHL	TAQCVAECFSELEHL	0.555927	0	-0.555927
TGFBR1	ENSP00000364133	1460	cGg/cAg	R	487	Q	Familial_thoracic_aortic_aneurysm_and_aortic_dissection;Loeys-Dietz_syndrome;	acetylation_k	489	-2	RLTALRIKKTLSQLS	RLTALQIKKTLSQLS	0.283551	0.98828	0.70473
TGFBR1	ENSP00000364133	1460	cGg/cAg	R	487	Q	Familial_thoracic_aortic_aneurysm_and_aortic_dissection;Loeys-Dietz_syndrome;	methylation_r	487	0	AARLTALRIKKTLSQ	AARLTALQIKKTLSQ	0.834367	0	-0.834367
TGFBR1	ENSP00000364133	1459	Cgg/Tgg	R	487	W	Loeys-Dietz_syndrome;Cardiovascular_phenotype;Familial_thoracic_aortic_aneurysm_and_aortic_dissection;Multiple_self-healing_squamous_epithelioma;	acetylation_k	489	-2	RLTALRIKKTLSQLS	RLTALWIKKTLSQLS	0.283551	0.83411	0.550559
TGFBR1	ENSP00000364133	1459	Cgg/Tgg	R	487	W	Loeys-Dietz_syndrome;Cardiovascular_phenotype;Familial_thoracic_aortic_aneurysm_and_aortic_dissection;Multiple_self-healing_squamous_epithelioma;	methylation_r	487	0	AARLTALRIKKTLSQ	AARLTALWIKKTLSQ	0.834367	0	-0.834367
TGFBR1	ENSP00000364133	1459	Cgg/Tgg	R	487	W	Loeys-Dietz_syndrome;Cardiovascular_phenotype;Familial_thoracic_aortic_aneurysm_and_aortic_dissection;Multiple_self-healing_squamous_epithelioma;	methylation_r	482	5	WYANGAARLTALRIK	WYANGAARLTALWIK	0.953893	0.433597	-0.520296
THRB	ENSP00000348827	959	cGc/cAc	R	320	H	Inborn_genetic_diseases;Thyroid_hormone_resistance;	methylation_r	320	0	MSLRAAVRYDPESET	MSLRAAVHYDPESET	0.694873	0	-0.694873
THRB	ENSP00000348827	958	Cgc/Tgc	R	320	C	Thyroid_hormone_resistance;	methylation_r	320	0	MSLRAAVRYDPESET	MSLRAAVCYDPESET	0.694873	0	-0.694873
THRB	ENSP00000348827	1012	Cgg/Tgg	R	338	W	Thyroid_hormone_resistance;	methylation_r	338	0	NGEMAVTRGQLKNGG	NGEMAVTWGQLKNGG	0.986578	0	-0.986578
KRAS	ENSP00000256078	35	gGt/gTt	G	12	V	Nevus_sebaceous;Neoplasm_of_ovary;Carcinoma_of_pancreas;Non-small_cell_lung_cancer;Neoplasm_of_the_thyroid_gland;Juvenile_myelomonocytic_leukemia;Neoplasm_of_the_large_intestine;Cerebral_arteriovenous_malformation;Acute_myeloid_leukemia	ubiquitination_k	5	7	XXXMTEYKLVVVGAG	XXXMTEYKLVVVGAV	0.933712	0.291549	-0.642163
KRAS	ENSP00000256078	34	Ggt/Agt	G	12	S	Neoplasm_of_ovary;Neoplasm_of_stomach;Non-small_cell_lung_cancer;Juvenile_myelomonocytic_leukemia;Neoplasm_of_the_large_intestine;Neoplasm_of_the_thyroid_gland	phosphorylation_st	12	0	KLVVVGAGGVGKSAL	KLVVVGASGVGKSAL	0	0.955439	0.955439
KRAS	ENSP00000256078	101	cCa/cGa	P	34	R	Noonan_syndrome;Cardiofaciocutaneous_syndrome;RAS-associated_autoimmune_leukoproliferative_disorder;Cardio-facio-cutaneous_syndrome;Acute_myeloid_leukemia	methylation_r	34	0	HFVDEYDPTIEDSYR	HFVDEYDRTIEDSYR	0	0.980676	0.980676
KRAS	ENSP00000256078	15	aaA/aaT	K	5	N	Cardiofaciocutaneous_syndrome;Inborn_genetic_diseases;Noonan_syndrome	methylation_k	5	0	XXXMTEYKLVVVGAG	XXXMTEYNLVVVGAG	0.707949	0	-0.707949
KRAS	ENSP00000256078	15	aaA/aaT	K	5	N	Cardiofaciocutaneous_syndrome;Inborn_genetic_diseases;Noonan_syndrome	acetylation_k	5	0	XXXMTEYKLVVVGAG	XXXMTEYNLVVVGAG	0.88415	0	-0.88415
KRAS	ENSP00000256078	15	aaA/aaT	K	5	N	Cardiofaciocutaneous_syndrome;Inborn_genetic_diseases;Noonan_syndrome	sumoylation_k	5	0	XXXMTEYKLVVVGAG	XXXMTEYNLVVVGAG	0.53891	0	-0.53891
KRAS	ENSP00000256078	15	aaA/aaT	K	5	N	Cardiofaciocutaneous_syndrome;Inborn_genetic_diseases;Noonan_syndrome	ubiquitination_k	5	0	XXXMTEYKLVVVGAG	XXXMTEYNLVVVGAG	0.933712	0	-0.933712
KRAS	ENSP00000256078	13	Aaa/Gaa	K	5	E	Rasopathy;Noonan_syndrome	acetylation_k	5	0	XXXMTEYKLVVVGAG	XXXMTEYELVVVGAG	0.88415	0	-0.88415
KRAS	ENSP00000256078	13	Aaa/Gaa	K	5	E	Rasopathy;Noonan_syndrome	sumoylation_k	5	0	XXXMTEYKLVVVGAG	XXXMTEYELVVVGAG	0.53891	0	-0.53891
KRAS	ENSP00000256078	13	Aaa/Gaa	K	5	E	Rasopathy;Noonan_syndrome	methylation_k	5	0	XXXMTEYKLVVVGAG	XXXMTEYELVVVGAG	0.707949	0	-0.707949
KRAS	ENSP00000256078	13	Aaa/Gaa	K	5	E	Rasopathy;Noonan_syndrome	ubiquitination_k	5	0	XXXMTEYKLVVVGAG	XXXMTEYELVVVGAG	0.933712	0	-0.933712
HRAS	ENSP00000309845	35	gGc/gTc	G	12	V	Epidermal_nevus;Urinary_bladder_cancer;Melanoma;Costello_syndrome;Myopathy;Neoplasm_of_the_thyroid_gland	ubiquitination_k	5	7	XXXMTEYKLVVVGAG	XXXMTEYKLVVVGAV	0.933712	0.291549	-0.642163
HRAS	ENSP00000309845	181	Cag/Aag	Q	61	K	Breast_neoplasm;Noonan_syndrome;Lip_and_oral_cavity_carcinoma;Spermatocytic_seminoma;Thyroid_cancer;	sumoylation_k	61	0	DILDTAGQEEYSAMR	DILDTAGKEEYSAMR	0	0.602586	0.602586
HRAS	ENSP00000309845	181	Cag/Aag	Q	61	K	Breast_neoplasm;Noonan_syndrome;Lip_and_oral_cavity_carcinoma;Spermatocytic_seminoma;Thyroid_cancer;	ubiquitination_k	61	0	DILDTAGQEEYSAMR	DILDTAGKEEYSAMR	0	0.865559	0.865559
HRAS	ENSP00000309845	34	Ggc/Agc	G	12	S	Malignant_melanoma_of_skin;Epidermal_nevus_with_urothelial_cancer;Transitional_cell_carcinoma_of_the_bladder;Ovarian_Serous_Cystadenocarcinoma;Hepatocellular_carcinoma;Inborn_genetic_diseases;Adenoid_cystic_carcinoma;Myelodysplastic_syndrome;Uterine_Carcinosarcoma;Squamous_cell_carcinoma_of_the_head_and_neck;Breast_neoplasm;Nasopharyngeal_Neoplasms;Squamous_cell_carcinoma_of_the_skin;Nevus;Costel…	phosphorylation_st	12	0	KLVVVGAGGVGKSAL	KLVVVGASGVGKSAL	0	0.955439	0.955439
HRAS	ENSP00000309845	350	aAg/aGg	K	117	R	Costello_syndrome	sumoylation_k	117	0	PMVLVGNKCDLAART	PMVLVGNRCDLAART	0.989789	0	-0.989789
HRAS	ENSP00000309845	350	aAg/aGg	K	117	R	Costello_syndrome	ubiquitination_k	117	0	PMVLVGNKCDLAART	PMVLVGNRCDLAART	0.999943	0	-0.999943
HRAS	ENSP00000309845	350	aAg/aGg	K	117	R	Costello_syndrome	methylation_r	117	0	PMVLVGNKCDLAART	PMVLVGNRCDLAART	0	0.941817	0.941817
HRAS	ENSP00000309845	350	aAg/aGg	K	117	R	Costello_syndrome	acetylation_k	117	0	PMVLVGNKCDLAART	PMVLVGNRCDLAART	0.909913	0	-0.909913
HRAS	ENSP00000309845	350	aAg/aGg	K	117	R	Costello_syndrome	methylation_k	117	0	PMVLVGNKCDLAART	PMVLVGNRCDLAART	0.763909	0	-0.763909
HRAS	ENSP00000309845	187	Gag/Aag	E	63	K	Myopathy;	ubiquitination_k	63	0	LDTAGQEEYSAMRDQ	LDTAGQEKYSAMRDQ	0	0.976476	0.976476
HRAS	ENSP00000309845	64	Cag/Aag	Q	22	K	Myopathy;Costello_syndrome	sumoylation_k	16	6	VGAGGVGKSALTIQL	VGAGGVGKSALTIKL	0.209424	0.961258	0.751834
HRAS	ENSP00000309845	64	Cag/Aag	Q	22	K	Myopathy;Costello_syndrome	acetylation_k	22	0	GKSALTIQLIQNHFV	GKSALTIKLIQNHFV	0	0.792615	0.792615
HRAS	ENSP00000309845	64	Cag/Aag	Q	22	K	Myopathy;Costello_syndrome	sumoylation_k	22	0	GKSALTIQLIQNHFV	GKSALTIKLIQNHFV	0	0.816184	0.816184
HRAS	ENSP00000309845	64	Cag/Aag	Q	22	K	Myopathy;Costello_syndrome	acetylation_k	16	6	VGAGGVGKSALTIQL	VGAGGVGKSALTIKL	0.00956334	0.713816	0.704253
HRAS	ENSP00000309845	64	Cag/Aag	Q	22	K	Myopathy;Costello_syndrome	ubiquitination_k	22	0	GKSALTIQLIQNHFV	GKSALTIKLIQNHFV	0	0.81605	0.81605
HRAS	ENSP00000309845	64	Cag/Aag	Q	22	K	Myopathy;Costello_syndrome	ubiquitination_k	16	6	VGAGGVGKSALTIQL	VGAGGVGKSALTIKL	0.116902	0.999429	0.882527
[truncated: 11,346 more rows]

## Sheet: S6
Table S6. Parameters used for the training of deep learning models
Parameter	Value
[truncated: 16 more rows]
