# Supplementary material for: DeepMVP: deep learning models trained on high-quality data accurately predict PTM sites and variant-induced alterations
Source: Nat Methods. 2025 Aug 26;22(9):1857–67. doi: 10.1038/s41592-025-02797-x (PMC12446062; doi:10.1038/s41592-025-02797-x)
Supplement: Supplementary file 3 — Statistical source data of Fig. 3i and j. [file 41592_2025_2797_MOESM3_ESM.xlsx]

## Sheet: 3i_1
PTM	Num	Group
Acetylation[K]	265730	PTM sites
Acetylation[K]	385918	Other: Negative prediction (Score <= 0.5)
N-Glycosylation[N]	57524	PTM sites
N-Glycosylation[N]	350443	Other: Negative prediction (Score <= 0.5)
Methylation[K]	364328	PTM sites
Methylation[K]	287320	Other: Negative prediction (Score <= 0.5)
Ubiquitination[K]	296207	PTM sites
Ubiquitination[K]	355441	Other: Negative prediction (Score <= 0.5)
Phosphorylation[ST]	390524	PTM sites
Phosphorylation[ST]	1166459	Other: Negative prediction (Score <= 0.5)
Methylation[R]	335218	PTM sites
Methylation[R]	306886	Other: Negative prediction (Score <= 0.5)
Sumoylation[K]	290639	PTM sites
Sumoylation[K]	361009	Other: Negative prediction (Score <= 0.5)
Phosphorylation[Y]	53973	PTM sites
Phosphorylation[Y]	249485	Other: Negative prediction (Score <= 0.5)

## Sheet: 3i_2
PTM	Number	Group
Acetylation[K]	0.124224	L1
Acetylation[K]	0.135619	L2
Acetylation[K]	0.740157	L3
N-Glycosylation[N]	0.137682	L1
N-Glycosylation[N]	0.368698	L2
N-Glycosylation[N]	0.49362	L3
Methylation[K]	0.0170176	L1
Methylation[K]	0.290027	L2
Methylation[K]	0.692955	L3
Ubiquitination[K]	0.360481	L1
Ubiquitination[K]	0.116408	L2
Ubiquitination[K]	0.523111	L3
Phosphorylation[ST]	0.469633	L1
Phosphorylation[ST]	0.103471	L2
Phosphorylation[ST]	0.426896	L3
Methylation[R]	0.0287664	L1
Methylation[R]	0.193593	L2
Methylation[R]	0.77764	L3
Sumoylation[K]	0.134431	L1
Sumoylation[K]	0.206652	L2
Sumoylation[K]	0.658917	L3
Phosphorylation[Y]	0.213069	L1
Phosphorylation[Y]	0.2069	L2
Phosphorylation[Y]	0.580031	L3

## Sheet: 3j
Study	Number	Prediction	Group
PXD018241	28	Yes	Validation
PXD019113	21	Yes	Validation
PXD018241	7	No	Validation
PXD019113	3	No	Validation
Proteome	158	Yes	Prediction
Proteome	1239	No	Prediction
