# Supplementary material for: DeepMVP: deep learning models trained on high-quality data accurately predict PTM sites and variant-induced alterations
Source: Nat Methods. 2025 Aug 26;22(9):1857–67. doi: 10.1038/s41592-025-02797-x (PMC12446062; doi:10.1038/s41592-025-02797-x)
Supplement: Supplementary file 4 — Statistical source data of Fig. 4a–d. [file 41592_2025_2797_MOESM4_ESM.xlsx]

## Sheet: 4a
PTM	Number	Dir	location	Prediction
Phosphorylation[STY]	14	Decrease (prediction for wt)	Direct	No
Phosphorylation[STY]	25	Decrease (prediction for wt)	Direct	Yes
Phosphorylation[STY]	1	Increase (prediction for var)	Direct	No
Phosphorylation[STY]	8	Increase (prediction for var)	Direct	Yes
Phosphorylation[STY]	16	Decrease (prediction for wt)	Proximal	No
Phosphorylation[STY]	51	Decrease (prediction for wt)	Proximal	Yes
Phosphorylation[STY]	2	Increase (prediction for var)	Proximal	No
Phosphorylation[STY]	2	Increase (prediction for var)	Proximal	Yes
Sumoylation[K]	0	Decrease (prediction for wt)	Direct	No
Sumoylation[K]	2	Decrease (prediction for wt)	Direct	Yes
Sumoylation[K]	0	Increase (prediction for var)	Direct	No
Sumoylation[K]	0	Increase (prediction for var)	Direct	Yes
Sumoylation[K]	2	Decrease (prediction for wt)	Proximal	No
Sumoylation[K]	48	Decrease (prediction for wt)	Proximal	Yes
Sumoylation[K]	0	Increase (prediction for var)	Proximal	No
Sumoylation[K]	3	Increase (prediction for var)	Proximal	Yes
N-Glycosylation[N]	0	Decrease (prediction for wt)	Direct	No
N-Glycosylation[N]	2	Decrease (prediction for wt)	Direct	Yes
N-Glycosylation[N]	0	Increase (prediction for var)	Direct	No
N-Glycosylation[N]	15	Increase (prediction for var)	Direct	Yes
N-Glycosylation[N]	0	Decrease (prediction for wt)	Proximal	No
N-Glycosylation[N]	10	Decrease (prediction for wt)	Proximal	Yes
N-Glycosylation[N]	0	Increase (prediction for var)	Proximal	No
N-Glycosylation[N]	19	Increase (prediction for var)	Proximal	Yes
Methylation[KR]	0	Decrease (prediction for wt)	Direct	No
Methylation[KR]	2	Decrease (prediction for wt)	Direct	Yes
Methylation[KR]	0	Increase (prediction for var)	Direct	No
Methylation[KR]	0	Increase (prediction for var)	Direct	Yes
Methylation[KR]	8	Decrease (prediction for wt)	Proximal	No
Methylation[KR]	1	Decrease (prediction for wt)	Proximal	Yes
Methylation[KR]	1	Increase (prediction for var)	Proximal	No
Methylation[KR]	0	Increase (prediction for var)	Proximal	Yes
Ubiquitination[K]	0	Decrease (prediction for wt)	Direct	No
Ubiquitination[K]	3	Decrease (prediction for wt)	Direct	Yes
Ubiquitination[K]	0	Increase (prediction for var)	Direct	No
Ubiquitination[K]	0	Increase (prediction for var)	Direct	Yes
Ubiquitination[K]	0	Decrease (prediction for wt)	Proximal	No
Ubiquitination[K]	0	Decrease (prediction for wt)	Proximal	Yes
Ubiquitination[K]	0	Increase (prediction for var)	Proximal	No
Ubiquitination[K]	0	Increase (prediction for var)	Proximal	Yes

## Sheet: 4b
Direct				Proximal
PTM	Number	Group		PTM	Number	Group
Phosphorylation	25	D_D		Phosphorylation	49	D_D
Phosphorylation	0	D_I		Phosphorylation	1	D_I
Phosphorylation	0	I_I		Phosphorylation	2	I_I
Phosphorylation	8	I_D		Phosphorylation	1	I_D
Sumoylation	2	D_D		Sumoylation	46	D_D
Sumoylation	0	D_I		Sumoylation	0	D_I
Sumoylation	0	I_I		Sumoylation	2	I_I
Sumoylation	0	I_D		Sumoylation	3	I_D
N-glycosylation	2	D_D		N-glycosylation	10	D_D
N-glycosylation	0	D_I		N-glycosylation	0	D_I
N-glycosylation	0	I_I		N-glycosylation	0	I_I
N-glycosylation	15	I_D		N-glycosylation	19	I_D
Methylation	2	D_D		Methylation	1	D_D
Methylation	0	D_I		Methylation	0	D_I
Methylation	0	I_I		Methylation	0	I_I
Methylation	0	I_D		Methylation	0	I_D
Ubiquitination	3	D_D		Ubiquitination	0	D_D
Ubiquitination	0	D_I		Ubiquitination	0	D_I
Ubiquitination	0	I_I		Ubiquitination	0	I_I
Ubiquitination	0	I_D		Ubiquitination	0	I_D

## Sheet: 4c&d
num	tool	pre	dir	ptm	cohort	accuracy
136	All	Increase	Proximal	Pho	LSCC	Supp
768	All	Decrease	Direct	Pho	LSCC	Supp
221	All	Decrease	Proximal	Pho	LSCC	Supp
333	All	Increase	Direct	Pho	LSCC	Supp
21	All	Increase	Proximal	Pho	LSCC	Conf
3	All	Decrease	Proximal	Pho	LSCC	Conf
65	All	Decrease	Direct	Ace	LSCC	Supp
36	All	Increase	Direct	Ace	LSCC	Supp
17	All	Increase	Proximal	Ace	LSCC	Supp
32	All	Decrease	Proximal	Ace	LSCC	Supp
4	All	Increase	Proximal	Ace	LSCC	Conf
95	All	Decrease	Proximal	Ubi	LSCC	Supp
95	All	Decrease	Direct	Ubi	LSCC	Supp
43	All	Increase	Proximal	Ubi	LSCC	Supp
29	All	Increase	Direct	Ubi	LSCC	Supp
2	All	Decrease	Proximal	Ubi	LSCC	Conf
8	All	Increase	Proximal	Ubi	LSCC	Conf
221	All	Increase	Direct	Pho	UCEC	Supp
636	All	Decrease	Direct	Pho	UCEC	Supp
225	All	Decrease	Proximal	Pho	UCEC	Supp
56	All	Increase	Proximal	Pho	UCEC	Supp
7	All	Increase	Proximal	Pho	UCEC	Conf
14	All	Decrease	Proximal	Pho	UCEC	Conf
51	All	Decrease	Proximal	Ace	UCEC	Supp
104	All	Decrease	Direct	Ace	UCEC	Supp
12	All	Increase	Proximal	Ace	UCEC	Supp
10	All	Increase	Proximal	Ace	UCEC	Conf
22	All	Increase	Direct	Ace	UCEC	Supp
36	All	Decrease	Proximal	Gly	UCEC	Supp
48	All	Decrease	Direct	Gly	UCEC	Supp
9	All	Increase	Proximal	Gly	UCEC	Supp
6	All	Increase	Direct	Gly	UCEC	Supp
