# Supplementary material for: DeepMVP: deep learning models trained on high-quality data accurately predict PTM sites and variant-induced alterations
Source: Nat Methods. 2025 Aug 26;22(9):1857–67. doi: 10.1038/s41592-025-02797-x (PMC12446062; doi:10.1038/s41592-025-02797-x)
Supplement: Supplementary file 5 — Statistical source data of Fig. 5a. [file 41592_2025_2797_MOESM5_ESM.xlsx]

## Sheet: 5a
Disease	Number	Pathogenic_variant
Inborn_genetic_diseases	378	PTM-altering
Hereditary_cancer-predisposing_syndrome	263	PTM-altering
Familial_hypercholesterolemia	120	PTM-altering
Marfan_syndrome	108	PTM-altering
Charcot-Marie-Tooth_disease	169	PTM-altering
Retinal_dystrophy	141	PTM-altering
Familial_thoracic_aortic_aneurysm_and_aortic_dissection	93	PTM-altering
Intellectual_disability	139	PTM-altering
Retinitis_pigmentosa	93	PTM-altering
Cardiovascular_phenotype	113	PTM-altering
Mental_retardation	113	PTM-altering
Early_infantile_epileptic_encephalopathy	85	PTM-altering
Phenylketonuria	73	PTM-altering
Noonan_syndrome	82	PTM-altering
Mucopolysaccharidosis	99	PTM-altering
Inborn_genetic_diseases	637	Other
Hereditary_cancer-predisposing_syndrome	572	Other
Familial_hypercholesterolemia	445	Other
Marfan_syndrome	378	Other
Charcot-Marie-Tooth_disease	260	Other
Retinal_dystrophy	279	Other
Familial_thoracic_aortic_aneurysm_and_aortic_dissection	269	Other
Intellectual_disability	211	Other
Retinitis_pigmentosa	217	Other
Cardiovascular_phenotype	193	Other
Mental_retardation	187	Other
Early_infantile_epileptic_encephalopathy	205	Other
Phenylketonuria	180	Other
Noonan_syndrome	160	Other
Mucopolysaccharidosis	142	Other
