# Supplementary material for: DeepMVP: deep learning models trained on high-quality data accurately predict PTM sites and variant-induced alterations
Source: Nat Methods. 2025 Aug 26;22(9):1857–67. doi: 10.1038/s41592-025-02797-x (PMC12446062; doi:10.1038/s41592-025-02797-x)
Supplement: Supplementary file 6 — Statistical source data of Fig. 6a. [file 41592_2025_2797_MOESM6_ESM.xlsx]

## Sheet: 6a_ptm
id	SKCM	LUSC	LUAD	UCEC	BLCA	HNSC	STAD	BRCA	LIHC	OV	CESC	COAD	ESCA	KIRC	GBM	KIRP	LGG	PRAD	SARC	READ	PAAD	THCA	DLBC	ACC	LAML	UCS	MESO	TGCT	PCPG	THYM	KICH	UVM	CHOL
Phosphorylation[ST]	12841	6929	5617	5438	5090	4207	3056	2822	2184	2157	2044	1722	1379	1189	962	962	942	921	595	535	358	353	342	326	196	173	155	152	142	114	91	69	73
Phosphorylation[Y]	1480	1535	1221	993	936	791	520	502	467	399	331	298	261	268	171	218	154	160	124	98	62	69	80	73	33	31	27	28	29	27	17	11	14
Sumoylation[K]	10105	5379	4102	3494	5720	3929	2543	2609	1420	1600	2366	1237	1248	888	691	734	621	653	400	420	251	268	268	231	160	143	111	102	63	89	63	55	66
N-Glycosylation[N]	2688	1688	1370	1187	1081	1044	751	670	542	544	459	354	347	363	236	270	228	229	149	130	90	64	82	63	43	48	36	41	23	23	34	17	13
Acetylation[K]	10671	5836	4612	4642	5938	4183	3021	2856	1683	1820	2466	1535	1452	1034	887	785	777	788	486	506	324	318	322	227	201	187	132	143	82	100	86	71	78
Methylation[K]	10068	4954	3795	2771	5403	3562	2379	2504	1371	1502	2268	1020	1211	844	535	678	523	583	359	359	215	229	244	189	162	125	99	104	55	66	66	46	57
Methylation[R]	9399	8266	6143	10201	5349	5171	4858	3341	2510	2482	2554	3295	1988	1317	2065	1014	1586	1538	850	1014	688	436	453	474	297	363	247	157	180	183	145	164	106
Ubiquitination[K]	12272	6868	5243	5154	6629	4767	3374	3213	1958	2075	2798	1772	1641	1161	1020	862	853	901	553	580	363	356	337	284	224	200	138	146	101	119	86	92	78

## Sheet: 6a_mutation
id	Direct_decrease	Direct_increase	Proximal_decrease	Proximal_increase
Phosphorylation[ST]Phosphorylation[ST]	22395	20107	15950	8692
Phosphorylation[Y]Phosphorylation[Y]	1997	4713	2648	1803
Sumoylation[K]Sumoylation[K]	10934	25875	8436	7528
N-Glycosylation[N]N-Glycosylation[N]	2423	5356	3497	3333
Acetylation[K]Acetylation[K]	9969	23410	13446	13564
Methylation[K]Methylation[K]	14229	31130	797	630
Methylation[R]Methylation[R]	51438	19184	3526	1751
Ubiquitination[K]Ubiquitination[K]	11108	26932	16311	14516

## Sheet: 6a_cancer
id	SKCM	LUSC	LUAD	UCEC	BLCA	HNSC	STAD	BRCA	LIHC	OV	CESC	COAD	ESCA	KIRC	GBM	KIRP	LGG	PRAD	SARC	READ	PAAD	THCA	DLBC	ACC	LAML	UCS	MESO	TGCT	PCPG	THYM	KICH	UVM	CHOL
Total	118452	92236	73132	70449	63821	53800	38790	34940	27227	26616	25565	21806	17724	15712	13321	12225	12041	11605	7321	7165	4633	4323	4091	4059	2833	2426	1988	1781	1539	1474	1233	1086	947
PTM-altering SNVs	41445	25348	19775	22360	20332	16334	12578	10891	7609	7608	8664	7247	5631	4321	4350	3409	3726	3680	2246	2322	1525	1309	1279	1217	813	793	591	514	458	463	374	354	288
